# Supplementary material for: The RNA binding protein IGF2BP2/IMP2 alters the cargo of cancer cell-derived extracellular vesicles supporting tumor-associated macrophages
Source: Cell Commun Signal. 2024 Jun 27;22:344. doi: 10.1186/s12964-024-01701-y (PMC11212187; doi:10.1186/s12964-024-01701-y)
Supplement: Supplementary file 2 — Supplementary Material 2. [file 12964_2024_1701_MOESM2_ESM.xlsx]

## Sheet: Raw data
Raw data (signal intensity)
WT EV 1	WT EV 2	WT EV 3	KO EV 1	KO EV 2	KO EV 3	T: Protein.Group	T: Protein.Ids	T: Protein.Names	T: Genes	T: First.Protein.Description
200414	354440	250837	636628	614958	557437	A0A075B6Z2	A0A075B6Z2	A0A075B6Z2_HUMAN	TRAJ56	T cell receptor alpha joining 56 (Fragment)
2383.61	2092.89	3189.79	1683.97	781.924	1290.1	A0A087WWU8	J3KN67;A0A087WWU8	A0A087WWU8_HUMAN	TPM3	Tropomyosin 3
NaN	NaN	NaN	NaN	NaN	NaN	A0A087WY03;E5RFV3	A0A087WY03;E5RFV3	A0A087WY03_HUMAN;E5RFV3_HUMAN	SREK1	Splicing regulatory glutamic acid and lysine rich protein 1
159.634	248.21	175.405	NaN	148.135	115.97	A0A0A0MRM8	A0A0A0MRM8	A0A0A0MRM8_HUMAN	MYO6	Unconventional myosin-VI
631.156	987.468	199.215	1285.06	1203.52	766.603	A0A0B4J2D5;P0DPI2	A0A0B4J2D5;P0DPI2	GAL3A_HUMAN;GAL3B_HUMAN	GATD3;GATD3B	Putative glutamine amidotransferase-like class 1 domain-containing protein 3B, mitochondrial
1265.67	1980.77	1264.7	1062.23	NaN	1036.72	A0A0C4DFX0	A0A0C4DFX0	A0A0C4DFX0_HUMAN	NOL6	Nucleolar protein 6
1294.85	2136.86	1772.86	NaN	NaN	NaN	A0A0G2JI36;A0A0G2JIF2;A0A0G2JL56;A0A0G2JPD3;A0A140T8W8;A0A140T8Y4;A0A1W2PPF8;A0A1W2PQD0;A0A1W2PR61;A0A1W2PSE7;Q5SPM2;Q5SUL5	Q5SUL5;A0A0G2JIF2;A0A0G2JL56;A0A0G2JPD3;A0A140T8Y4;A0A1W2PR61;A0A1W2PSE7;Q5SPM2;A0A0G2JI36;A0A140T8W8;A0A1W2PPF8;A0A1W2PQD0	A0A0G2JI36_HUMAN;A0A0G2JIF2_HUMAN;A0A0G2JL56_HUMAN;A0A0G2JPD3_HUMAN;A0A140T8W8_HUMAN;A0A140T8Y4_HUMAN;A0A1W2PPF8_HUMAN;A0A1W2PQD0_HUMAN;A0A1W2PR61_HUMAN;A0A1W2PSE7_HUMAN;Q5SPM2_HUMAN;Q5SUL5_HUMAN	HLA-A	HLA class I histocompatibility antigen, A alpha chain
1550.73	1631.24	2071.25	1896.84	2632.85	1985.35	A0A140T913;A0A140T933;A0A140T955;A0A140T9I0;A0A140T9X5;A0A1W2PPQ2;A0A1W2PRT9;Q53Z42	P10321;A0A140T913;A0A140T9H5;A0A140T9I0;A0A140T9X5;A0A1W2PRT9;A2AEA2;O19617;Q53Z42;A0A140T921;A0A140T933;A0A140T955;A0A140T9U8;A0A1W2PPQ2	A0A140T913_HUMAN;A0A140T933_HUMAN;A0A140T955_HUMAN;A0A140T9I0_HUMAN;A0A140T9X5_HUMAN;A0A1W2PPQ2_HUMAN;A0A1W2PRT9_HUMAN;Q53Z42_HUMAN	HLA-A	HLA class I histocompatibility antigen, A alpha chain
NaN	NaN	497.404	NaN	NaN	181.752	A0A140TA02;A0A1W2PNR7;S6AU73	S6AU73;A0A140TA02;A0A1W2PNR7	A0A140TA02_HUMAN;A0A1W2PNR7_HUMAN;S6AU73_HUMAN	HLA-B	HLA class I histocompatibility antigen, B alpha chain
153.505	NaN	NaN	NaN	NaN	NaN	A0A1B0GUS4;P68036	P68036;A0A1B0GUS4;A0A8Q3WL22	UB2L3_HUMAN;UB2L5_HUMAN	UBE2L3;UBE2L5	Ubiquitin-conjugating enzyme E2 L5
1711.24	1958.99	2178.36	3380.17	3401.51	2314.92	A0A1B0GVH7	A0A1B0GVH7	IQCM_HUMAN	IQCM	IQ domain-containing protein M
406.209	NaN	891.012	1532.32	NaN	964.71	A0A2R8Y619	A0A2R8Y619	H2BK1_HUMAN	H2BK1	Histone H2B type 2-K1
91.568	NaN	NaN	NaN	NaN	NaN	A0A2R8YEU4;A0A2R8YHD2	A0A2R8YEU4;A0A2R8YHD2	A0A2R8YEU4_HUMAN;A0A2R8YHD2_HUMAN	TPM4	Tropomyosin 4 (Fragment)
2289.54	2477.33	2142.27	3546.52	3446.31	4495.83	A0A3B3IRI8	A0A3B3IRI8	A0A3B3IRI8_HUMAN	AKR1C8	Aldo-keto reductase family 1 member C8
2251.47	3397.47	3091.66	3216.71	2186.32	3000.16	A0A3B3ISJ8	A0A3B3ISJ8	A0A3B3ISJ8_HUMAN	CLIP1	CAP-Gly domain containing linker protein 1 (Fragment)
335.944	210.328	394.817	NaN	544.309	NaN	A0A494C013;A0A494C1K3;A0A8I5KVB5	A0A494C1K3;A0A494C013;A0A494C0I1;A0A494C1N8;A0A8I5KVB5	A0A494C013_HUMAN;A0A494C1K3_HUMAN;A0A8I5KVB5_HUMAN	GTF2I	General transcription factor IIi
5881.33	7938.82	8241.06	5980.12	5500.41	NaN	A0A590UJM0	A0A2R8Y6J6;A0A590UJM0	A0A590UJM0_HUMAN	SCN10A	Sodium channel protein
773.579	4601	2683.22	951.474	9837.36	NaN	A0A6Q8PHQ0	A0A6Q8PHQ0	A0A6Q8PHQ0_HUMAN	HARS1	Histidyl-tRNA synthetase 1
16282.2	638.744	NaN	833.024	NaN	394.217	A0A7I2V3R0	A0A7I2V3R0	A0A7I2V3R0_HUMAN	MACROH2A2	Histone H2A (Fragment)
1256.55	NaN	1473.98	1018.44	NaN	872.125	A0A7I2V3S3	A0A7I2V3S3	A0A7I2V3S3_HUMAN	EIF3E	Eukaryotic translation initiation factor 3 subunit E
NaN	NaN	NaN	NaN	723.097	NaN	A0A7I2V4L7;A0A7I2V598;H0Y5F5;H0Y6X6	A0A7I2V4L7;A0A7I2V598;H0Y5F5;H0Y6X6	A0A7I2V4L7_HUMAN;A0A7I2V598_HUMAN;H0Y5F5_HUMAN;H0Y6X6_HUMAN	PABPC4	Polyadenylate-binding protein
713.087	NaN	907.567	NaN	NaN	910.485	A0A7P0Z4E6	A0A7P0Z4E6	A0A7P0Z4E6_HUMAN	IFIT5	Interferon induced protein with tetratricopeptide repeats 5 (Fragment)
1914.31	1792.31	1694.41	1358.47	1280.79	1209.34	A0A804F6T5;A0A804F729;H3BTN5	A0A804F6T5;H3BTN5;A0A804F729	A0A804F6T5_HUMAN;A0A804F729_HUMAN;H3BTN5_HUMAN	PKM	Pyruvate kinase
878.219	996.437	968.235	505.159	603.888	1106.4	A0A804HID7	A0A804HID7	A0A804HID7_HUMAN	MANEA	Mannosidase endo-alpha
587.418	NaN	NaN	NaN	NaN	786.441	A0A804HJL2	A0A804HJL2	A0A804HJL2_HUMAN	MCCC2	methylcrotonoyl-CoA carboxylase (Fragment)
560.317	783.874	437.646	NaN	270.136	673.409	A0A8I5KQ21;A0A8I5KUB5	A0A8I5KQ21;A0A8I5KUB5	A0A8I5KQ21_HUMAN;A0A8I5KUB5_HUMAN	KRAS	KRAS proto-oncogene, GTPase
1308.54	NaN	NaN	286.46	NaN	NaN	A0A8V8TKR9;E9PNV3;E9PQ82;V9GZ54	A0A8V8TKR9;E9PNV3;E9PQ82;V9GZ54	A0A8V8TKR9_HUMAN;E9PNV3_HUMAN;E9PQ82_HUMAN;V9GZ54_HUMAN	MSN;RDX	Moesin
918.301	974.03	1136.23	NaN	NaN	633.848	A0AVT1	A0AVT1	UBA6_HUMAN	UBA6	Ubiquitin-like modifier-activating enzyme 6
472.987	775.273	740.524	1383.18	1046.53	546.022	A0FGR8	A0FGR8;A0A499FIX8;H7BXI1	ESYT2_HUMAN	ESYT2	Extended synaptotagmin-2
241.191	384.042	236.343	NaN	NaN	NaN	A0MZ66	A0MZ66	SHOT1_HUMAN	SHTN1	Shootin-1
3826.31	3662.3	4309.67	1912.89	1018.8	2300.23	A1L0T0	A1L0T0;M0R026;E9PJS0;M0QZX5;M0R1B5	HACL2_HUMAN	ILVBL	2-hydroxyacyl-CoA lyase 2
NaN	NaN	NaN	NaN	NaN	NaN	A1X283	A1X283	SPD2B_HUMAN	SH3PXD2B	SH3 and PX domain-containing protein 2B
NaN	NaN	NaN	NaN	NaN	NaN	A2RRP1	A2RRP1;A0A8V8TPL8;A0A8V8TPS6;A0A8V8TQX6;H0Y5G7	NBAS_HUMAN	NBAS	NBAS subunit of NRZ tethering complex
850.377	1260.08	1786.77	907.978	1076.45	755.517	A4FU69	A4FU69;H0Y843	EFCB5_HUMAN	EFCAB5	EF-hand calcium-binding domain-containing protein 5
979.957	1568.32	1181.57	977.768	757.616	598.389	A5D8V6	A5D8V6;F5H4Q5	VP37C_HUMAN	VPS37C	Vacuolar protein sorting-associated protein 37C
473.802	437.558	412.89	NaN	NaN	NaN	A5YKK6	A5YKK6	CNOT1_HUMAN	CNOT1	CCR4-NOT transcription complex subunit 1
161.33	NaN	111.03	NaN	594.904	NaN	A6NCC3;F8WBI6;H3BV12	A6NCC3;F8WBI6;H3BQL2;H3BV12;A0A0J9YX86;A0A1B0GVY7;A0A1W2PRN1;H3BMP0	GOG8N_HUMAN;GOG8O_HUMAN;GOG8Q_HUMAN	GOLGA8N;GOLGA8O;GOLGA8Q	Golgin subfamily A member 8O
2810.64	3101.52	2209.48	5896.47	4422.8	4440.29	A6NCW0;A8MUK1;C9J2P7;C9JJH3;C9JLJ4;C9JPN9;C9JVI0;D6R901;D6R9N7;D6RA61;D6RBQ6;D6RCP7;D6RJB6;Q0WX57;Q7RTZ2	Q0WX57;A6NCW0;A8MUK1;Q7RTZ2;C9J2P7;C9JJH3;C9JLJ4;C9JPN9;C9JVI0;D6R901;D6R9N7;D6RA61;D6RBQ6;D6RCP7;D6RJB6	U17L1_HUMAN;U17L3_HUMAN;U17L5_HUMAN;U17LA_HUMAN;U17LB_HUMAN;U17LD_HUMAN;U17LF_HUMAN;U17LH_HUMAN;U17LI_HUMAN;U17LJ_HUMAN;U17LK_HUMAN;U17LL_HUMAN;U17LM_HUMAN;U17LO_HUMAN;UL17C_HUMAN	USP17L1;USP17L10;USP17L11;USP17L12;USP17L13;USP17L15;USP17L17;USP17L18;USP17L19;USP17L20;USP17L21;USP17L22;USP17L24;USP17L3;USP17L5	Ubiquitin carboxyl-terminal hydrolase 17-like protein 3
220.664	NaN	233.137	NaN	NaN	151.818	A6NDG6	A6NDG6	PGP_HUMAN	PGP	Glycerol-3-phosphate phosphatase
231.907	247.62	550.278	517.794	NaN	719.944	A6NHQ2	A6NHQ2	FBLL1_HUMAN	FBLL1	rRNA/tRNA 2'-O-methyltransferase fibrillarin-like protein 1
358.663	377.386	561.81	NaN	228.453	372.216	A6NHR9	A6NHR9;A0A8I5KQZ7;A0A8I5KRS9;A0A8I5KW02;J3KTL8	SMHD1_HUMAN	SMCHD1	Structural maintenance of chromosomes flexible hinge domain-containing protein 1
188.967	649.474	NaN	NaN	738.922	631.426	A6NIH7;Q13432	A6NIH7;Q13432;C9JSK0;K7EJU3;K7EN86	U119A_HUMAN;U119B_HUMAN	UNC119;UNC119B	Protein unc-119 homolog B
NaN	NaN	NaN	NaN	NaN	NaN	A6NKT7;Q7Z3J3	A6NKT7;Q7Z3J3;J3KNE0	RGPD3_HUMAN;RGPD4_HUMAN	RGPD3;RGPD4	RanBP2-like and GRIP domain-containing protein 3
234.549	343.595	NaN	NaN	NaN	NaN	A8MSP2	A8MSP2	A8MSP2_HUMAN	RAB37	RAB37, member RAS oncogene family
623.246	1774.08	959.682	2840.6	2837.6	2006	A8MWA4;Q6ZN79	A8MWA4;Q6ZN79;J3KPU9;U3KQ42	Z705A_HUMAN;Z705E_HUMAN	ZNF705A;ZNF705EP	Putative zinc finger protein 705EP
NaN	NaN	NaN	NaN	NaN	NaN	A8MXV4	A8MXV4	NUD19_HUMAN	NUDT19	Acyl-coenzyme A diphosphatase NUDT19
NaN	NaN	NaN	NaN	NaN	NaN	A8MYJ7	A0A1C7CYW7;A8MYJ7	TTC34_HUMAN	TTC34	Tetratricopeptide repeat protein 34
6381.71	10417.4	8063.75	16529	11369.8	11730.3	B1AHL2	B1AHL2	B1AHL2_HUMAN	FBLN1	Fibulin-1
7525.65	8139.41	7792.04	3726.7	2923.29	4806.53	B1AJQ5	B1AJQ5	B1AJQ5_HUMAN	FAM76A	Family with sequence similarity 76 member A (Fragment)
139.51	NaN	NaN	NaN	NaN	NaN	B1AK53	B1AK53;A0A1B0GUN9	ESPN_HUMAN	ESPN	Espin
279.013	979.605	649.887	2088.45	1346.92	1667.54	B1ALD9	B1ALD9	B1ALD9_HUMAN	POSTN	Periostin
1076.62	1293.31	1523.49	NaN	NaN	1048.48	B1ANS9	B1ANS9;A0A0C4DG52;H0Y6L4	WDR64_HUMAN	WDR64	WD repeat-containing protein 64
NaN	NaN	NaN	NaN	NaN	NaN	B4DY08;G3V251;G3V2D6;G3V4C1;G3V4W0	B4DY08;G3V251;G3V2D6;G3V4C1;G3V4W0	B4DY08_HUMAN;G3V251_HUMAN;G3V2D6_HUMAN;G3V4C1_HUMAN;G3V4W0_HUMAN	HNRNPC	Heterogeneous nuclear ribonucleoprotein C
909.593	4150.35	1850.35	8853.71	4433.35	6118.31	B9A064	B9A064;A0A0B4J231	IGLL5_HUMAN	IGLL5	Immunoglobulin lambda-like polypeptide 5
525.156	467.762	414.971	NaN	380.099	NaN	C9J0J7;G5E9Q6	G5E9Q6;C9J0J7	C9J0J7_HUMAN;G5E9Q6_HUMAN	PFN2	Profilin
9508.69	10001	9188.49	14567.1	14580.9	14735.5	C9JRZ8;O60218	C9JRZ8;O60218	AK1BA_HUMAN;AK1BF_HUMAN	AKR1B10;AKR1B15	Aldo-keto reductase family 1 member B15
744.953	975.813	545.728	1083.31	3868.16	NaN	C9JVQ0	C9JVQ0	C9JVQ0_HUMAN	SNRPG	Small nuclear ribonucleoprotein G
NaN	NaN	NaN	NaN	NaN	NaN	D6R9P3;D6RBZ0;D6RD18	D6R9P3;D6RBZ0;D6RD18	D6R9P3_HUMAN;D6RBZ0_HUMAN;D6RD18_HUMAN	HNRNPAB	Heterogeneous nuclear ribonucleoprotein A/B
355.433	347.412	NaN	NaN	NaN	NaN	D6RFF7	D6RFF7	D6RFF7_HUMAN	DAB2	DAB adaptor protein 2
NaN	NaN	NaN	NaN	NaN	NaN	E7EPN9	E7EPN9	E7EPN9_HUMAN	PRRC2C	Proline rich coiled-coil 2C
488.012	540.478	573.842	NaN	203.717	NaN	E9PAV3;Q13765	Q13765;E9PAV3;A0A7I2V2K5;A0A7I2V473;F8VNW4;F8VZJ2;F8W0W4;H0YHX9	NACAM_HUMAN;NACA_HUMAN	NACA	Nascent polypeptide-associated complex subunit alpha, muscle-specific form
581.398	254.71	NaN	NaN	NaN	NaN	E9PN89	E9PN89	E9PN89_HUMAN	HSPA8	Heat shock protein family A (Hsp70) member 8 (Fragment)
NaN	NaN	253.433	NaN	NaN	NaN	E9PRG8	A0A494BXY3;E9PLD3;E9PRG8	CK098_HUMAN	C11orf98	Uncharacterized protein C11orf98
NaN	307.813	NaN	278.928	NaN	NaN	E9PRZ7	E9PRZ7	E9PRZ7_HUMAN	STIM1	Stromal interaction molecule 1
203.521	313.506	263.582	211.158	689.988	476.595	F8W0P7	F8W0P7	F8W0P7_HUMAN	ATP5F1B	ATP synthase F1 subunit beta (Fragment)
459.787	358.291	551.065	NaN	NaN	NaN	F8WAV6	F8WAV6	F8WAV6_HUMAN	SRPK2	SRSF protein kinase 2
103.481	NaN	NaN	NaN	203.894	NaN	G2XKQ0	G2XKQ0;P63165;B8ZZJ0;B8ZZN6;B9A032	SUMO5_HUMAN	SUMO1P1	Small ubiquitin-related modifier 5
635.787	1039.78	1104.81	1532.8	453.907	NaN	G3V1N2	G3V1N2	G3V1N2_HUMAN	HBA1	Alpha-globin
NaN	NaN	NaN	NaN	NaN	NaN	G3V379	G3V379	G3V379_HUMAN	FERMT2	FERM domain containing kindlin 2
200.78	242.034	115.36	NaN	NaN	NaN	G5EA09	G5EA09	G5EA09_HUMAN	SDCBP	Syndecan binding protein
4330.77	4090.33	3782.78	4985.17	5957.78	5120.14	H0Y6U5	H0Y6U5	H0Y6U5_HUMAN	NCAPG2	Non-SMC condensin II complex subunit G2 (Fragment)
8694.94	10971	11220.9	8396.04	11518.9	9771.93	H0Y8N5	H0Y8N5	H0Y8N5_HUMAN	PPWD1	Peptidylprolyl isomerase domain and WD repeat containing 1 (Fragment)
2596.93	3415.28	3736.03	7472.19	2978.71	6845.84	H0YB32	H0YB32	H0YB32_HUMAN	CCDC69	Coiled-coil domain containing 69 (Fragment)
16726.1	17082.4	17443.2	NaN	NaN	NaN	H0YD90	H0YD90	H0YD90_HUMAN	CD44	Extracellular matrix receptor III (Fragment)
47.5602	NaN	174.466	57.2191	NaN	NaN	H7BXI1	H7BXI1	H7BXI1_HUMAN	ESYT2	Extended synaptotagmin 2
11171.8	667.238	585.019	623.07	624.849	408.22	I3L4N8;K7EM38	I3L4N8;K7EM38	I3L4N8_HUMAN;K7EM38_HUMAN	ACTG1	Actin gamma 1
NaN	NaN	NaN	NaN	NaN	NaN	J3KNV5	J3KNV5	J3KNV5_HUMAN	INTS8	Integrator complex subunit 8
448.62	3782.97	1474.35	4824.69	5764.34	4966.45	M0QXJ0	M0QXJ0	M0QXJ0_HUMAN	ZSCAN18	Zinc finger and SCAN domain containing 18 (Fragment)
247.615	302.544	318.368	NaN	106.712	NaN	M0QZM1	M0QZM1	M0QZM1_HUMAN	HNRNPM	Heterogeneous nuclear ribonucleoprotein M (Fragment)
NaN	NaN	NaN	NaN	NaN	NaN	M0R016	M0R016	M0R016_HUMAN	FKRP	Fukutin related protein (Fragment)
167.631	NaN	NaN	NaN	NaN	NaN	O00115	O00115;A0A8V8TNK3;K7ENE5	DNS2A_HUMAN	DNASE2	Deoxyribonuclease-2-alpha
NaN	NaN	NaN	NaN	NaN	NaN	O00116	O00116;B7Z3Q4;B8ZZ81	ADAS_HUMAN	AGPS	Alkyldihydroxyacetonephosphate synthase, peroxisomal
271.361	721.326	340.595	NaN	NaN	NaN	O00139	O00139;A0A6Q8PFA6;A0A6Q8PG37;A0A6Q8PGH7;A0A6Q8PH57;D6R9M0	KIF2A_HUMAN	KIF2A	Kinesin-like protein KIF2A
994.49	NaN	877.15	594.192	NaN	NaN	O00148	O00148	DX39A_HUMAN	DDX39A	ATP-dependent RNA helicase DDX39A
NaN	NaN	NaN	NaN	NaN	NaN	O00151	O00151	PDLI1_HUMAN	PDLIM1	PDZ and LIM domain protein 1
3001.17	2285.47	2960.97	2805.09	2886.03	2016.74	O00154	O00154;K7EKP8	BACH_HUMAN	ACOT7	Cytosolic acyl coenzyme A thioester hydrolase
4193.75	3440.75	4591.76	2702.48	2259.92	2472.81	O00159	O00159;F5H6E2	MYO1C_HUMAN	MYO1C	Unconventional myosin-Ic
1117.32	1731.55	1554.32	710.383	1369.62	997.127	O00161	O00161;H3BM38;H3BR18;H3BNE1;H3BPJ0	SNP23_HUMAN	SNAP23	Synaptosomal-associated protein 23
430.401	NaN	NaN	NaN	54.2098	NaN	O00170	O00170;A0A804HKH9;E9PMH2;A0A804HJ46;A0A804HKK3;A0A804HKL7	AIP_HUMAN	AIP	AH receptor-interacting protein
692.776	697.297	834.826	NaN	414.684	278.822	O00186	O00186	STXB3_HUMAN	STXBP3	Syntaxin-binding protein 3
1115.23	1029.53	1087.46	1225.45	1477.05	1241.37	O00203	O00203;Q13367;A0A0S2Z4Z4;A0A2R8Y2A8;A0A590UJ60;A0A590UJW5;A0A590UKC4;A0A5F9UJV3;A0A8Q3SHP3;A0A8Q3SHR2;A0A8Q3SHS3;A0A8Q3SHS6;A0A8Q3SHU2;A0A8Q3SHW6;A0A8Q3SI03;A0A8Q3SIM7;A0A8Q3SIS1;A0A8Q3WKF8;A0A8Q3WKI5;A0A8Q3WKJ9;A0A8Q3WKK0;A0A8Q3WKN2;A0A8Q3WL34;A0A590UJ44;A0A590UK69;F5GWU4;F5GYB0	AP3B1_HUMAN	AP3B1	AP-3 complex subunit beta-1
NaN	NaN	NaN	NaN	NaN	NaN	O00217	O00217;E9PKH6;E9PPW7;F8W9K7;E9PN51	NDUS8_HUMAN	NDUFS8	NADH dehydrogenase [ubiquinone] iron-sulfur protein 8, mitochondrial
4988.41	3958.44	5016.77	4144.07	5290.28	4623.24	O00231	O00231	PSD11_HUMAN	PSMD11	26S proteasome non-ATPase regulatory subunit 11
1501.09	1835.07	710.917	623.353	2451.06	2504.93	O00232	O00232	PSD12_HUMAN	PSMD12	26S proteasome non-ATPase regulatory subunit 12
255.301	567.712	650.129	507.838	NaN	NaN	O00264	O00264	PGRC1_HUMAN	PGRMC1	Membrane-associated progesterone receptor component 1
135.423	NaN	239.341	NaN	285.037	516.918	O00267	O00267	SPT5H_HUMAN	SUPT5H	Transcription elongation factor SPT5
NaN	NaN	NaN	NaN	NaN	NaN	O00268	O00268;A0A0G2JRY5;A0A8I5KRH3;V9GY14	TAF4_HUMAN	TAF4	Transcription initiation factor TFIID subunit 4
52.7197	NaN	NaN	NaN	NaN	NaN	O00273	O00273	DFFA_HUMAN	DFFA	DNA fragmentation factor subunit alpha
11236.4	11052.5	11881.4	6164.82	5412.64	6551.84	O00299	O00299	CLIC1_HUMAN	CLIC1	Chloride intracellular channel protein 1
862.976	1186.06	653.434	391.769	2100.05	994.585	O00303	O00303;H0YDT6	EIF3F_HUMAN	EIF3F	Eukaryotic translation initiation factor 3 subunit F
465.069	677.004	694.245	887.663	NaN	560.346	O00339	O00339	MATN2_HUMAN	MATN2	Matrilin-2
1263.06	3561.83	2764.9	3223.07	1860.56	2761.82	O00391	O00391	QSOX1_HUMAN	QSOX1	Sulfhydryl oxidase 1
371.877	838.624	682.265	1001.56	913.664	391.088	O00410	O00410;H0Y8C6	IPO5_HUMAN	IPO5	Importin-5
NaN	NaN	NaN	NaN	NaN	NaN	O00411	O00411	RPOM_HUMAN	POLRMT	DNA-directed RNA polymerase, mitochondrial
443.497	772.581	696.626	NaN	NaN	NaN	O00425	O00425	IF2B3_HUMAN	IGF2BP3	Insulin-like growth factor 2 mRNA-binding protein 3
1090.43	1003.87	1050.17	1696.38	1316.26	1886.76	O00429	O00429;F8VZ52;A0A8V8TQT5	DNM1L_HUMAN	DNM1L	Dynamin-1-like protein
NaN	NaN	425.336	NaN	NaN	NaN	O00444	O00444;J3KR82;J3KR84;H0YAL6	PLK4_HUMAN	PLK4	Serine/threonine-protein kinase PLK4
1013.65	2727.33	1514.57	367.738	861.834	1325.58	O00445	O00445	SYT5_HUMAN	SYT5	Synaptotagmin-5
131.88	230.494	383.505	565.407	409.697	740.56	O00462	O00462;E9PFW2;A0A2R8Y524;A0A2R8YEC9;A0A2R8Y211;A0A2R8Y4U7;A0A2R8Y7A0;A0A2R8YCE9;A0A2R8YE79	MANBA_HUMAN	MANBA	Beta-mannosidase
1480.39	1759.94	1454.32	2802.49	795.542	1803.95	O00468	O00468;A0A087X208;A0A494C0G5;A0A494C1I6	AGRIN_HUMAN	AGRN	Agrin
961.549	614.26	737.945	406.905	176.395	406.37	O00469	O00469;E7ETU9;C9JXZ0	PLOD2_HUMAN	PLOD2	Procollagen-lysine,2-oxoglutarate 5-dioxygenase 2
256.795	NaN	303.355	231.546	NaN	285.261	O00471	O00471;A0A0A0MSI8;F8W9B8	EXOC5_HUMAN	EXOC5	Exocyst complex component 5
NaN	NaN	NaN	NaN	NaN	NaN	O00483	O00483	NDUA4_HUMAN	NDUFA4	Cytochrome c oxidase subunit NDUFA4
2853.3	3595.33	4452.98	3022.38	5051.9	4660.38	O00487	O00487	PSDE_HUMAN	PSMD14	26S proteasome non-ATPase regulatory subunit 14
221.314	322.379	584.264	NaN	NaN	NaN	O00505	O00505	IMA4_HUMAN	KPNA3	Importin subunit alpha-4
NaN	NaN	220.858	NaN	NaN	NaN	O00515	O00515;E9PDI4	LAD1_HUMAN	LAD1	Ladinin-1
824.25	1188.71	1326.11	1549.01	1510.04	1238.59	O00541	O00541;B5MCF9;B3KXD6	PESC_HUMAN	PES1	Pescadillo homolog
19470	24138.7	19237.5	9037.74	17272.9	9551.57	O00560	O00560;G5EA09;B4DHN5;E9PBU7	SDCB1_HUMAN	SDCBP	Syntenin-1
NaN	NaN	NaN	NaN	NaN	NaN	O00566	O00566;A0A8Q3WK70;A0A8Q3WKH7	MPP10_HUMAN	MPHOSPH10	U3 small nucleolar ribonucleoprotein protein MPP10
1317.03	1745.3	1726.48	3017.75	2219.45	2216.69	O00567	O00567;A0A494C128;H0Y653;H0YDU4	NOP56_HUMAN	NOP56	Nucleolar protein 56
1265.26	1447.8	1142.82	1097.75	1548.7	1842.62	O00571	O00571;O15523;A0A0D9SF53;A0A0D9SFB3;A0A2R8Y4A4;A0A2R8Y645;A0A2R8YCW1;A0A2R8YF78;A0A2R8YFR4;A0A2R8YFS5;A0A2U3TZJ9;F6S8Q4;A0A0D9SG12;A0A2R8Y5G6;A0A2R8Y7T2;A0A2R8YDH3;A0A2R8YDT5;C9J081;C9J8G5;A0A2R8Y4D2	DDX3X_HUMAN	DDX3X	ATP-dependent RNA helicase DDX3X
824.858	872.714	1066.4	4286.32	6227.85	4290.47	O00592	O00592	PODXL_HUMAN	PODXL	Podocalyxin
3219.03	5058.88	3879.48	1186.72	2015.58	1186.47	O00622	O00622	CCN1_HUMAN	CCN1	CCN family member 1
NaN	NaN	NaN	NaN	NaN	NaN	O00625	O00625	PIR_HUMAN	PIR	Pirin
161.844	455.291	NaN	718.314	NaN	NaN	O00629	O00629;A0A7I2V340;A0A7I2YQ95;H7C4F6;A0A7I2V333	IMA3_HUMAN	KPNA4	Importin subunit alpha-3
1195.07	794.305	1426.35	1156.29	1637.66	992.398	O00743	O00743	PPP6_HUMAN	PPP6C	Serine/threonine-protein phosphatase 6 catalytic subunit
672.891	560.006	687.799	446.707	NaN	372.197	O00757;P09467	O00757;P09467;A0A3B3IUC7	F16P1_HUMAN;F16P2_HUMAN	FBP1;FBP2	Fructose-1,6-bisphosphatase isozyme 2
348.505	NaN	363.36	NaN	146.194	NaN	O00764	O00764;A8MV33	PDXK_HUMAN	PDXK	Pyridoxal kinase
NaN	NaN	NaN	NaN	NaN	NaN	O00767	O00767	SCD_HUMAN	SCD	Stearoyl-CoA desaturase
252.955	540.758	416.307	480.683	413.041	679.848	O14493;O15551;O95484;P56747	O14493;O15551;O95484;P56747	CLD3_HUMAN;CLD4_HUMAN;CLD6_HUMAN;CLD9_HUMAN	CLDN3;CLDN4;CLDN6;CLDN9	Claudin-4
52.4473	NaN	NaN	67.2522	NaN	NaN	O14497	O14497;A0A1B0GTU5;H0Y488	ARI1A_HUMAN	ARID1A	AT-rich interactive domain-containing protein 1A
574.464	NaN	789.772	NaN	1332.64	2101.06	O14514	O14514;A0A2R8Y5M7;E5RG74	AGRB1_HUMAN	ADGRB1	Adhesion G protein-coupled receptor B1
5407.13	838.401	NaN	1121.66	NaN	NaN	O14556	O14556	G3PT_HUMAN	GAPDHS	Glyceraldehyde-3-phosphate dehydrogenase, testis-specific
NaN	NaN	NaN	NaN	329.322	NaN	O14576;Q13409	O14576;Q13409;C9J3E7;E5RFE1;E5RJ75;E7EMU4;E7EQL5;E7EQU2;E7ERH4;E7ERR6;E7ESD3;E7ET01;E7ETL8;E7EU01;E7EUM4;E7EV09;E9PGG1	DC1I1_HUMAN;DC1I2_HUMAN	DYNC1I1;DYNC1I2	Cytoplasmic dynein 1 intermediate chain 1
1650.2	1972.25	1475.94	3969.62	4300.15	2627.58	O14578	O14578;A0A7I2V365;A0A7I2V4A6;A0A7I2V4H7;A0A7I2V4I0;A0A7I2V692;H7BYJ3	CTRO_HUMAN	CIT	Citron Rho-interacting kinase
266.916	163.284	333.95	NaN	NaN	NaN	O14579	O14579;M0QXB4	COPE_HUMAN	COPE	Coatomer subunit epsilon
446.23	349.714	284.514	NaN	NaN	NaN	O14602;P47813	P47813;O14602;A6NJH9;X6RAC9	IF1AX_HUMAN;IF1AY_HUMAN	EIF1AX;EIF1AY	Eukaryotic translation initiation factor 1A, Y-chromosomal
202.244	388.923	325.649	NaN	1423.81	360.695	O14617	O14617;A0A8V8TQW4	AP3D1_HUMAN	AP3D1	AP-3 complex subunit delta-1
NaN	NaN	NaN	NaN	NaN	NaN	O14618	O14618;E9PP76;J3KNF4	CCS_HUMAN	CCS	Copper chaperone for superoxide dismutase
14690	18490.8	16933	10222.3	13677.6	10461.5	O14672	O14672;H0YNC5	ADA10_HUMAN	ADAM10	Disintegrin and metalloproteinase domain-containing protein 10
241.111	487.264	391.56	NaN	NaN	NaN	O14737	O14737;K7EQA1	PDCD5_HUMAN	PDCD5	Programmed cell death protein 5
1881.36	2186.57	2733.81	2060.46	1464.31	2217.67	O14744	O14744;G3V2L6;G3V580;G3V5L5	ANM5_HUMAN	PRMT5	Protein arginine N-methyltransferase 5
2765.11	2446.43	3528.84	2210.81	2535.34	2330.24	O14745	O14745	NHRF1_HUMAN	NHERF1	Na(+)/H(+) exchange regulatory cofactor NHE-RF1
453.432	228.479	425.986	NaN	888.804	542.533	O14773	O14773;A0A2R8YD45;A0A2R8YGD1;A0A2R8Y7U1;A0A804HJ17	TPP1_HUMAN	TPP1	Tripeptidyl-peptidase 1
NaN	NaN	NaN	NaN	NaN	NaN	O14776	O14776;A0A7P0T8N8;G3V220	TCRG1_HUMAN	TCERG1	Transcription elongation regulator 1
173.543	505.263	376.484	1733.2	588.449	470.071	O14786	O14786;E9PEP6;Q5JWQ6;Q5T7F0;E7EX60;Q5JWQ4	NRP1_HUMAN	NRP1	Neuropilin-1
23854.5	17086.7	16312.2	21453.7	23058.2	22932.8	O14792	O14792	HS3S1_HUMAN	HS3ST1	Heparan sulfate glucosamine 3-O-sulfotransferase 1
902.27	1560.68	1428.8	316.41	321.76	166.628	O14817	O14817;A8MVV6;E9PN41;E9PPX8;E9PSH3;J3KQ42	TSN4_HUMAN	TSPAN4	Tetraspanin-4
5350.17	5572.81	5043.82	5202.57	8909.94	5846.89	O14818	O14818;H0Y586	PSA7_HUMAN	PSMA7	Proteasome subunit alpha type-7
607.555	741.229	805.866	1141.86	1063.03	1344.86	O14828	O14828	SCAM3_HUMAN	SCAMP3	Secretory carrier-associated membrane protein 3
967.233	1058.79	1640.68	1258.35	683.692	827.582	O14841	O14841	OPLA_HUMAN	OPLAH	5-oxoprolinase
NaN	NaN	NaN	NaN	NaN	NaN	O14880	O14880;Q5VV87;Q5VV89	MGST3_HUMAN	MGST3	Microsomal glutathione S-transferase 3
797.422	815.445	734.013	NaN	611.729	986.504	O14908	O14908;K7EM11;K7ESN1	GIPC1_HUMAN	GIPC1	PDZ domain-containing protein GIPC1
274.949	NaN	NaN	NaN	NaN	NaN	O14925	O14925	TIM23_HUMAN	TIMM23	Mitochondrial import inner membrane translocase subunit Tim23
412.791	683.659	484.407	992.939	NaN	753.207	O14929	O14929	HAT1_HUMAN	HAT1	Histone acetyltransferase type B catalytic subunit
2077.49	1007.94	1772.26	1149.5	581.366	787.731	O14950;P19105	O14950;P19105;P24844;J3KTJ1;J3QRS3	ML12A_HUMAN;ML12B_HUMAN	MYL12A;MYL12B	Myosin regulatory light chain 12B
953.271	938.767	1340.88	NaN	552.904	NaN	O14964	O14964;A0A7I2V6E0;I3L1P5;A0A7I2V2D8;A0A7I2V2K2;A0A7I2V2R9;A0A7I2V2W5;A0A7I2V307;A0A7I2V3F9;A0A7I2V3I8;A0A7I2V3J3;A0A7I2V3Z1;A0A7I2V5A2;A0A7I2V5A3;A0A7I2V637;A0A7I2YQD1;A0A7I2V331	HGS_HUMAN	HGS	Hepatocyte growth factor-regulated tyrosine kinase substrate
287.686	325.731	397.793	NaN	212.517	477.821	O14974	O14974;F8VZN8;A0A3B3ISH4;H0YHI8;H0YIS4	MYPT1_HUMAN	PPP1R12A	Protein phosphatase 1 regulatory subunit 12A
NaN	NaN	NaN	NaN	NaN	NaN	O14979	O14979;A0A087WUK2	HNRDL_HUMAN	HNRNPDL	Heterogeneous nuclear ribonucleoprotein D-like
1371.95	1497.12	1381.13	1405.8	1441.82	1512.06	O14980	O14980;A0A7I2V2C5;A0A7I2V2H0;A0A7I2V2S3;A0A7I2V2Y6;A0A7I2V3J1;A0A7I2V3N0;A0A7I2V3P3;A0A7I2V3W6;A0A7I2V461;A0A7I2V4A3;A0A7I2YQP1;A0A7I2YQV4;A0A7I2YQX3;C9J673;C9JKM9	XPO1_HUMAN	XPO1	Exportin-1
263.702	NaN	83.675	NaN	NaN	159.443	O14981	O14981	BTAF1_HUMAN	BTAF1	TATA-binding protein-associated factor 172
1631.31	2153.56	1982.33	2661.47	2959.95	2519.2	O15020	O15020;A0A087WYQ1	SPTN2_HUMAN	SPTBN2	Spectrin beta chain, non-erythrocytic 2
3719.53	4136.44	3289.48	2379.64	3163.05	2518.68	O15031	O15031;E2PU09	PLXB2_HUMAN	PLXNB2	Plexin-B2
1001.17	1265.92	563.6	359.524	1310.13	999.141	O15042	O15042;E7ET15	SR140_HUMAN	U2SURP	U2 snRNP-associated SURP motif-containing protein
545.397	541.428	413.359	514.082	NaN	NaN	O15067	O15067	PUR4_HUMAN	PFAS	Phosphoribosylformylglycinamidine synthase
NaN	NaN	NaN	NaN	NaN	NaN	O15078	O15078;A0A5F9ZHU6;A0A6Q8PGB1;A0A6Q8PH78;J3KNF5;A0A5K1VW81;A0A6Q8PG44;A0A6Q8PGC3;A0A6Q8PGP6;A0A6Q8PH24	CE290_HUMAN	CEP290	Centrosomal protein of 290 kDa
13912.8	20344.6	19472.1	24712.6	19681	22424.5	O15085	O15085	ARHGB_HUMAN	ARHGEF11	Rho guanine nucleotide exchange factor 11
NaN	362.868	NaN	NaN	NaN	NaN	O15116	O15116;E5RH18;E5RJ47	LSM1_HUMAN	LSM1	U6 snRNA-associated Sm-like protein LSm1
NaN	NaN	NaN	NaN	NaN	NaN	O15131;O60684;P52294	O15131;O60684;P52294;A0A8V8TL88;A0A8V8TLL2;A0A8V8TMV2	IMA5_HUMAN;IMA6_HUMAN;IMA7_HUMAN	KPNA1;KPNA5;KPNA6	Importin subunit alpha-6
1192.8	1498.94	1353.19	821.833	1201.33	918.761	O15143	O15143;A0A1W2PNV4;C9JEY1;C9K057;F8VXW2	ARC1B_HUMAN	ARPC1B	Actin-related protein 2/3 complex subunit 1B
445.94	355.923	476.521	2202.44	687.087	521.611	O15144	O15144	ARPC2_HUMAN	ARPC2	Actin-related protein 2/3 complex subunit 2
2314.62	2127.07	1999.24	1410.9	2542.76	2949.12	O15145	O15145;C9JZD1;F8VR50	ARPC3_HUMAN	ARPC3	Actin-related protein 2/3 complex subunit 3
4552.95	9823.33	NaN	17874.8	17154.2	14758.5	O15151	O15151;A0A087WZ58;A0A087WTR9;Q5T0Y3	MDM4_HUMAN	MDM4	Protein Mdm4
1137.88	860.932	1053.16	1179.11	1427.4	1468.68	O15160	O15160;A0A2R8Y5D3;A0A2R8YEZ4;E7EQB9;A0A2R8Y8D6;H0Y723	RPAC1_HUMAN	POLR1C	DNA-directed RNA polymerases I and III subunit RPAC1
697.695	1613.19	1114.48	NaN	1197.18	658.432	O15162	O15162;C9J7K9;C9J9P4;H7C5I5	PLS1_HUMAN	PLSCR1	Phospholipid scramblase 1
NaN	NaN	519.644	NaN	NaN	668.322	O15173	O15173	PGRC2_HUMAN	PGRMC2	Membrane-associated progesterone receptor component 2
1068.34	882.37	991.142	NaN	NaN	NaN	O15212	O15212	PFD6_HUMAN	PFDN6	Prefoldin subunit 6
335.586	272.773	410.978	NaN	NaN	206.493	O15213	O15213	WDR46_HUMAN	WDR46	WD repeat-containing protein 46
NaN	NaN	NaN	NaN	NaN	NaN	O15226	O15226;A0A8I5KX72	NKRF_HUMAN	NKRF	NF-kappa-B-repressing factor
NaN	NaN	NaN	NaN	NaN	NaN	O15228	O15228;Q5TBH8	GNPAT_HUMAN	GNPAT	Dihydroxyacetone phosphate acyltransferase
2594.31	1644.66	1918.58	3033.7	1352.9	2511.46	O15230	O15230;A0A087WYH7	LAMA5_HUMAN	LAMA5	Laminin subunit alpha-5
730.558	761.645	637.641	1055.17	539.168	933.878	O15240	O15240	VGF_HUMAN	VGF	Neurosecretory protein VGF
735.886	1067.21	942.499	2654.69	930.469	1105.81	O15264	O15264;P45983;P45984;P53778;P53779;Q15759;Q16539;A0A1P0B7D2;A0A286YEN5;A0A286YEQ0;A0A286YEQ7;A0A286YES0;A0A286YES9;A0A286YEV3;A0A286YEW9;A0A286YEX7;A0A286YEY0;A0A286YF19;A0A286YF35;A0A286YF62;A0A286YF83;A0A286YF85;A0A286YF97;A0A286YFA6;A0A286YFB6;A0A286YFC0;A0A286YFD7;A0A286YFI3;A0A286YFJ4;A0A286YFJ6;A0A286YFM6;A0A286YFN2;D6RCB1;D6RJF9;D7R525;F8W9R5;J3KNK1;A0A1W2PRF2;A0A286YEV8;A0A286YF02;A0A286Y…	MK13_HUMAN	MAPK13	Mitogen-activated protein kinase 13
391.792	423.904	1015.88	955.508	1190.95	493.077	O15269	O15269;A0A8I5QKQ8	SPTC1_HUMAN	SPTLC1	Serine palmitoyltransferase 1
NaN	NaN	NaN	NaN	NaN	NaN	O15270	O15270	SPTC2_HUMAN	SPTLC2	Serine palmitoyltransferase 2
NaN	NaN	NaN	NaN	NaN	NaN	O15297	O15297;A0A8I5KNX5;A0A8J9C7E3	PPM1D_HUMAN	PPM1D	Protein phosphatase 1D
NaN	97.5152	NaN	NaN	NaN	NaN	O15347	O15347;E7EQU1;E7ES08;E9PES6	HMGB3_HUMAN	HMGB3	High mobility group protein B3
300.458	456.106	275.815	NaN	470.725	NaN	O15355	O15355	PPM1G_HUMAN	PPM1G	Protein phosphatase 1G
5444.32	5239.36	5505.54	3540.26	2314.14	3844.61	O15357	O15357;Q92835;H0Y5Q9	SHIP2_HUMAN	INPPL1	Phosphatidylinositol 3,4,5-trisphosphate 5-phosphatase 2
2303.7	2805.91	1550.03	1829.97	3391.03	2219.43	O15371	O15371	EIF3D_HUMAN	EIF3D	Eukaryotic translation initiation factor 3 subunit D
944.267	1224.48	795.693	1142.54	986.733	424.221	O15372	O15372;B3KS98;E5RJT0	EIF3H_HUMAN	EIF3H	Eukaryotic translation initiation factor 3 subunit H
1026.11	1739.88	1405.53	1373.72	1866.62	841.993	O15427	O15427;J3KTM6;J3QQV2;J3QSC3;J3KTI8;J3QQS9	MOT4_HUMAN	SLC16A3	Monocarboxylate transporter 4
NaN	NaN	NaN	NaN	NaN	NaN	O15446	O15446	RPA34_HUMAN	POLR1G	DNA-directed RNA polymerase I subunit RPA34
255.253	330.345	236.317	NaN	NaN	420.709	O15460	O15460	P4HA2_HUMAN	P4HA2	Prolyl 4-hydroxylase subunit alpha-2
391.913	NaN	927.56	816.998	828.035	NaN	O15479	O15479;O15481;Q9UBF1;P43366;Q96LZ2	MAGB2_HUMAN	MAGEB2	Melanoma-associated antigen B2
1446.03	1832.77	763.586	3633.17	2074.32	4195.4	O15498	O15498;A0A7I2V3A1;A0A7I2V3V7;A0A7I2V4L6	YKT6_HUMAN	YKT6	Synaptobrevin homolog YKT6
1254.91	1546.69	2055.48	1404.58	1262.23	1347.7	O15511	O15511;B1ALC0	ARPC5_HUMAN	ARPC5	Actin-related protein 2/3 complex subunit 5
193.283	298.084	NaN	256.346	NaN	NaN	O15530;Q6A1A2	O15530;Q6A1A2;E9PER6;H3BQ10	PDPK1_HUMAN;PDPK2_HUMAN	PDPK1;PDPK2P	3-phosphoinositide-dependent protein kinase 1
2109.8	2222.09	1948.78	2886.91	2321.11	2734.42	O43143	O43143	DHX15_HUMAN	DHX15	ATP-dependent RNA helicase DHX15
136.456	NaN	33.7719	NaN	122.087	NaN	O43148	O43148;K7EP06	MCES_HUMAN	RNMT	mRNA cap guanine-N7 methyltransferase
223.847	459.627	175.234	NaN	NaN	NaN	O43156	O43156	TTI1_HUMAN	TTI1	TELO2-interacting protein 1 homolog
NaN	NaN	NaN	NaN	NaN	NaN	O43167	O43167;A0A8V8TLS8;A0A8V8TLT3;A0A8V8TLV5;A0A8V8TMC2;A0A8V8TNA6;A0A8V8TNL7	ZBT24_HUMAN	ZBTB24	Zinc finger and BTB domain-containing protein 24
1252.63	NaN	569.473	1501.98	5842.74	1183.36	O43169	O43169;A0A8I5KP74;A0A8I5KSY3;A0A8I5KSY8;A0A8I5KX20;A0A8I5KYK4;A0A8I5QJ67;A0A8I5QKN7;D6RFH4;H3BUX2;J3QR91	CYB5B_HUMAN	CYB5B	Cytochrome b5 type B
985.167	672.289	825.184	813.708	358.024	1171.46	O43172	O43172	PRP4_HUMAN	PRPF4	U4/U6 small nuclear ribonucleoprotein Prp4
3520.94	3547.15	4544.22	2590.84	3058.88	2998.64	O43175	O43175;A0A286YF22;A0A2C9F2M7;A0A286YER3;A0A286YFA2;A0A286YFB2;A0A286YFC8;A0A286YFL2;A0A286YFM8	SERA_HUMAN	PHGDH	D-3-phosphoglycerate dehydrogenase
4066.18	3790.73	5792.86	8164.71	5566.4	6443.53	O43193	O43193	MTLR_HUMAN	MLNR	Motilin receptor
2326.4	1939.37	2048.23	2277.27	2360.52	2447.08	O43242	O43242	PSMD3_HUMAN	PSMD3	26S proteasome non-ATPase regulatory subunit 3
500.807	591.676	591.747	473.415	523.257	787.247	O43252	O43252	PAPS1_HUMAN	PAPSS1	Bifunctional 3'-phosphoadenosine 5'-phosphosulfate synthase 1
296.84	503.73	441.698	NaN	765.67	565.211	O43286	O43286	B4GT5_HUMAN	B4GALT5	Beta-1,4-galactosyltransferase 5
NaN	NaN	NaN	NaN	NaN	NaN	O43290	O43290	SNUT1_HUMAN	SART1	U4/U6.U5 tri-snRNP-associated protein 1
248.316	NaN	157.771	NaN	NaN	NaN	O43291	O43291;K7EM91	SPIT2_HUMAN	SPINT2	Kunitz-type protease inhibitor 2
NaN	NaN	NaN	NaN	NaN	NaN	O43292	O43292;E9PPZ9;E9PLV6	GPAA1_HUMAN	GPAA1	Glycosylphosphatidylinositol anchor attachment 1 protein
578.69	NaN	349.181	1490.58	NaN	404.414	O43324	O43324;D6RBD7;C9J1V9;H0YAL7	MCA3_HUMAN	EEF1E1	Eukaryotic translation elongation factor 1 epsilon-1
493.955	599.217	428.995	402.563	306.038	NaN	O43390	O43390;A0A286YEZ8;A0A6Q8PH35;B4DT28	HNRPR_HUMAN	HNRNPR	Heterogeneous nuclear ribonucleoprotein R
2802.71	3737.33	3115.94	921.591	2776.2	2431.36	O43396	O43396;K7EKG2;K7EPB7	TXNL1_HUMAN	TXNL1	Thioredoxin-like protein 1
515.855	NaN	582.344	NaN	NaN	NaN	O43399	O43399;A0A087WYR3	TPD54_HUMAN	TPD52L2	Tumor protein D54
NaN	NaN	NaN	NaN	NaN	NaN	O43432	O43432;A0A0A0MSA7;A0A0U1RQK7;A0A804HJV5;A0A8I5KT99;A0A8I5KV92;A0A8I5QJH9;A0A8J9G7U8	IF4G3_HUMAN	EIF4G3	Eukaryotic translation initiation factor 4 gamma 3
306.761	NaN	NaN	NaN	NaN	NaN	O43447	O43447;A0A7I2YQS4;C9JQD4;H0YEL5	PPIH_HUMAN	PPIH	Peptidyl-prolyl cis-trans isomerase H
NaN	NaN	NaN	NaN	NaN	NaN	O43464	O43464;A0A0C4DG44;A0A8Q3SIX7;A0A8Q3SJ36	HTRA2_HUMAN	HTRA2	Serine protease HTRA2, mitochondrial
930.446	934.55	1104.77	1332.48	1533.05	692.497	O43488	O43488;Q8NHP1;H3BLU7;H7C5H7	ARK72_HUMAN	AKR7A2	Aflatoxin B1 aldehyde reductase member 2
2667.55	3109.24	2416.02	1794.94	2308.06	1802.12	O43490	O43490	PROM1_HUMAN	PROM1	Prominin-1
825.743	816.957	1008.12	988.086	379.842	378.767	O43491	O43491;E9PHY5;E9PII3;E9PK52;Q6R5J7;E9PPC9;Q6ZSX4	E41L2_HUMAN	EPB41L2	Band 4.1-like protein 2
219.147	408.251	NaN	NaN	852.758	NaN	O43505	O43505	B4GA1_HUMAN	B4GAT1	Beta-1,4-glucuronyltransferase 1
NaN	NaN	NaN	NaN	NaN	NaN	O43598	O43598;H0Y8X4	DNPH1_HUMAN	DNPH1	2'-deoxynucleoside 5'-phosphate N-hydrolase 1
301.912	NaN	NaN	390.071	345.219	NaN	O43615	O43615;M0QXU7;M0R124;M0R301	TIM44_HUMAN	TIMM44	Mitochondrial import inner membrane translocase subunit TIM44
384.098	382.204	644.749	NaN	990.915	632.232	O43617	O43617;A0A087WWM0;A0A087WYS5	TPPC3_HUMAN	TRAPPC3	Trafficking protein particle complex subunit 3
1931.28	2517.37	2242.11	1464.16	1634.33	1956.07	O43633	O43633;M0QXX8;M0R1L7;M0R1T5	CHM2A_HUMAN	CHMP2A	Charged multivesicular body protein 2a
144.504	NaN	NaN	NaN	NaN	NaN	O43670	O43670;X6R4W8;J3KS31;J3QRS9	ZN207_HUMAN	ZNF207	BUB3-interacting and GLEBS motif-containing protein ZNF207
NaN	NaN	NaN	NaN	NaN	NaN	O43674	O43674;E7EWP0;H0Y886	NDUB5_HUMAN	NDUFB5	NADH dehydrogenase [ubiquinone] 1 beta subcomplex subunit 5, mitochondrial
330.156	NaN	NaN	NaN	NaN	NaN	O43678	O43678	NDUA2_HUMAN	NDUFA2	NADH dehydrogenase [ubiquinone] 1 alpha subcomplex subunit 2
332.324	NaN	177.351	1539.96	3699.07	505.216	O43681	O43681	GET3_HUMAN	GET3	ATPase GET3
1969.94	2037.97	2097.27	1918.03	1799.62	1302.84	O43684	O43684;J3QT28	BUB3_HUMAN	BUB3	Mitotic checkpoint protein BUB3
4492.34	5447.88	6233.21	4760.94	5217.63	4542.87	O43707	O43707;F5GXS2;H7C144;A0A8V8TL71	ACTN4_HUMAN	ACTN4	Alpha-actinin-4
NaN	NaN	NaN	NaN	NaN	NaN	O43716	O43716;H0YIV9;F8VRU3	GATC_HUMAN	GATC	Glutamyl-tRNA(Gln) amidotransferase subunit C, mitochondrial
NaN	NaN	NaN	NaN	NaN	NaN	O43719	O43719	HTSF1_HUMAN	HTATSF1	HIV Tat-specific factor 1
326.015	214.065	321.636	NaN	542.203	793.796	O43747	O43747	AP1G1_HUMAN	AP1G1	AP-1 complex subunit gamma-1
957.223	477.718	619.897	NaN	NaN	NaN	O43765	O43765;A0A7I2V2U2;A0A7I2V4T9;A0A7I2V588;A0A7I2V5Z3;A0A7I2V697	SGTA_HUMAN	SGTA	Small glutamine-rich tetratricopeptide repeat-containing protein alpha
1700.5	1819.81	1772.67	2098.59	1658.95	2223.2	O43776	O43776;K7EIU7;K7EMQ6;K7EPK2;K7EQ35	SYNC_HUMAN	NARS1	Asparagine--tRNA ligase, cytoplasmic
NaN	NaN	3999.52	5492.16	2789.01	NaN	O43790;Q14533	O43790;P78385;P78386;Q14533;A6NCN2;F5GYI5	KRT81_HUMAN;KRT86_HUMAN	KRT81;KRT86	Keratin, type II cuticular Hb6
3701.64	5222.83	4329.18	2997.99	2357.98	3006.98	O43795	O43795;Q9UBC5;E9PDF6;G3V342	MYO1B_HUMAN	MYO1B	Unconventional myosin-Ib
NaN	NaN	145.752	NaN	NaN	NaN	O43809	O43809	CPSF5_HUMAN	NUDT21	Cleavage and polyadenylation specificity factor subunit 5
370.918	496.072	NaN	1372.29	1143.13	597.953	O43813	O43813;E9PHS0;F8WDS9	LANC1_HUMAN	LANCL1	Glutathione S-transferase LANCL1
692.83	845.72	491.477	540.059	645.132	933.904	O43818	O43818	U3IP2_HUMAN	RRP9	U3 small nucleolar RNA-interacting protein 2
NaN	NaN	NaN	NaN	NaN	NaN	O43819	O43819	SCO2_HUMAN	SCO2	Protein SCO2 homolog, mitochondrial
188.919	NaN	NaN	NaN	NaN	551.285	O43837	O43837;A0A087WZN1;A0A0D9SG66	IDH3B_HUMAN	IDH3B	Isocitrate dehydrogenase [NAD] subunit beta, mitochondrial
63.3422	NaN	NaN	NaN	185.222	NaN	O43847	O43847;G3V1R5;H0Y5G9	NRDC_HUMAN	NRDC	Nardilysin
675.867	1133.86	825.575	951.595	893.702	1036.6	O43865;Q96HN2	O43865;Q96HN2;H0Y8B3	SAHH2_HUMAN;SAHH3_HUMAN	AHCYL1;AHCYL2	S-adenosylhomocysteine hydrolase-like protein 1
136.137	NaN	146.093	NaN	NaN	NaN	O60216	O60216;A0A8I5KWV3	RAD21_HUMAN	RAD21	Double-strand-break repair protein rad21 homolog
NaN	NaN	NaN	NaN	NaN	NaN	O60231	O60231;A0A140T8Y5;Q5SQH5;A0A140T947;A0A140T9T4	DHX16_HUMAN	DHX16	Pre-mRNA-splicing factor ATP-dependent RNA helicase DHX16
1203.43	NaN	618.198	NaN	2763.43	2674.46	O60256	O60256;C9JDH0;C9JDU5;C9JJS3;C9K0K7;E7EPA1;E7EW35;I3L164;I3L331	KPRB_HUMAN	PRPSAP2	Phosphoribosyl pyrophosphate synthase-associated protein 2
1289.2	1170.25	1107.4	1706.32	1442.9	1436.83	O60264	O60264;P28370;B7ZLQ5;A0A0A0MRP6	SMCA5_HUMAN	SMARCA5	SWI/SNF-related matrix-associated actin-dependent regulator of chromatin subfamily A member 5
250.484	NaN	NaN	NaN	NaN	NaN	O60271	O60271	JIP4_HUMAN	SPAG9	C-Jun-amino-terminal kinase-interacting protein 4
284.982	NaN	480.999	NaN	NaN	357.561	O60306	O60306	AQR_HUMAN	AQR	RNA helicase aquarius
322.413	586.616	328.504	576.403	543.296	427.707	O60341	O60341;A0A8I5KRB8;A0A8I5KRX9;A0A8I5KSH0;A0A8I5KT29;A0A8I5KV76;A0A8I5KVZ4;A0A8I5KXU4;A0A8I5QJJ5;A0A8I5QKM3;R4GMQ1;A0A8I5KQU6;A0A8I5KRF4;A0A8I5QJR3;A0A8I5KPV0;A0A8I5KRC9;A0A8I5KTR5	KDM1A_HUMAN	KDM1A	Lysine-specific histone demethylase 1A
152.327	NaN	NaN	NaN	NaN	NaN	O60343	O60343;A0A3B3IRT3;Q5JU47	TBCD4_HUMAN	TBC1D4	TBC1 domain family member 4
101.155	NaN	NaN	NaN	NaN	NaN	O60437	O60437;K7EKI8;K7EQ71	PEPL_HUMAN	PPL	Periplakin
122.716	207.457	225.686	342.329	NaN	NaN	O60488	O60488;A0A804HI36	ACSL4_HUMAN	ACSL4	Long-chain-fatty-acid--CoA ligase 4
932.081	619.846	683.869	NaN	722.179	1113.94	O60502	O60502	OGA_HUMAN	OGA	Protein O-GlcNAcase
3221.95	4639.04	3516.98	2123.2	2704.36	2285.54	O60506	O43390;O60506;A0A6Q8PH31;A0A6Q8PHG0;A0A7I2V309;A0A7I2V346;A0A7I2V4Z0;A0A7I2YQN2;A0A7I2YQV8;B4DT28;B7Z645	HNRPQ_HUMAN	SYNCRIP	Heterogeneous nuclear ribonucleoprotein Q
179.097	570.046	477.389	NaN	633.53	NaN	O60508	O60508;Q5SRN1	PRP17_HUMAN	CDC40	Pre-mRNA-processing factor 17
NaN	411.758	448.04	NaN	NaN	NaN	O60513	O60513;C9J3R8;E7ETS9	B4GT4_HUMAN	B4GALT4	Beta-1,4-galactosyltransferase 4
NaN	NaN	NaN	NaN	NaN	NaN	O60524	O60524	NEMF_HUMAN	NEMF	Ribosome quality control complex subunit NEMF
6119.56	4377.17	5342.57	7044.18	4102.66	7059.19	O60568	O60568;H7C2V1	PLOD3_HUMAN	PLOD3	Multifunctional procollagen lysine hydroxylase and glycosyltransferase LH3
NaN	NaN	NaN	NaN	NaN	NaN	O60610	O60610;A0A2R8Y5N1	DIAP1_HUMAN	DIAPH1	Protein diaphanous homolog 1
401.769	NaN	435.499	NaN	NaN	NaN	O60664	O60664;K7EL96;K7ERZ3	PLIN3_HUMAN	PLIN3	Perilipin-3
1473.82	1101.38	1338.33	1788.6	1559.93	1233.59	O60701	O60701	UGDH_HUMAN	UGDH	UDP-glucose 6-dehydrogenase
3845.15	3985.51	3923.66	3998.68	2531.86	3052.29	O60716	O60716;A0A669KB05;A0A669KB62;C9JZR2;H0YC95	CTND1_HUMAN	CTNND1	Catenin delta-1
667.022	444.953	757.318	700.699	504.439	627.22	O60749	O60749	SNX2_HUMAN	SNX2	Sorting nexin-2
NaN	NaN	NaN	NaN	NaN	NaN	O60762	O60762;A0A804HIK9;A0A804HJ93;H0Y368;Q5QPK2	DPM1_HUMAN	DPM1	Dolichol-phosphate mannosyltransferase subunit 1
997.978	1060.38	908.504	1477.9	2171.02	1384.38	O60763	O60763	USO1_HUMAN	USO1	General vesicular transport factor p115
NaN	NaN	NaN	NaN	NaN	NaN	O60783	O60783	RT14_HUMAN	MRPS14	28S ribosomal protein S14, mitochondrial
106.321	NaN	NaN	487.859	627.749	NaN	O60826	O60826	CCD22_HUMAN	CCDC22	Coiled-coil domain-containing protein 22
NaN	NaN	NaN	NaN	NaN	NaN	O60828	O60828;A0A5H1ZRR1	PQBP1_HUMAN	PQBP1	Polyglutamine-binding protein 1
175.779	406.906	NaN	NaN	117.216	NaN	O60831	O60831;A6NP52	PRAF2_HUMAN	PRAF2	PRA1 family protein 2
1327.34	1180.16	1432.38	1205.02	641.203	1211.38	O60832	O60832;A0A8Q3SIS9;A0A8Q3SIY6;A0A8Q3SJE8;A0A8Q3WLC8;A0A8Q3WLD1;A0A8Q3WLG7;C9IYT0;A0A8Q3SIX2;A0A8Q3WLE4;A0A8Q3WLW8;H7C2Q2	DKC1_HUMAN	DKC1	H/ACA ribonucleoprotein complex subunit DKC1
653.923	663.917	503.187	376.157	391.548	732.992	O60841	O60841;A0A087WUT6	IF2P_HUMAN	EIF5B	Eukaryotic translation initiation factor 5B
238.317	NaN	285.728	NaN	NaN	NaN	O60869	O60869	EDF1_HUMAN	EDF1	Endothelial differentiation-related factor 1
942.053	497.057	504.983	NaN	NaN	NaN	O60884	O60884	DNJA2_HUMAN	DNAJA2	DnaJ homolog subfamily A member 2
NaN	NaN	481.897	NaN	NaN	603.196	O60888	O60888;C9IZG4	CUTA_HUMAN	CUTA	Protein CutA
402.011	NaN	557.796	NaN	NaN	NaN	O60925	O60925;E5RGS4	PFD1_HUMAN	PFDN1	Prefoldin subunit 1
424.526	584.952	441.194	630.095	553.318	411.046	O75054	O75054	IGSF3_HUMAN	IGSF3	Immunoglobulin superfamily member 3
3149.32	2160.47	3455.87	2063.33	1170.93	2896.48	O75081;Q06455	O75081;Q06455;A0A087WWT6;A0A0A0MSU1	MTG16_HUMAN;MTG8_HUMAN	CBFA2T3;RUNX1T1	Protein CBFA2T3
9132.81	9118.46	9133.28	12789.6	13216.4	12519.8	O75083	O75083;A0A8V8TNT7;A0A8V8TNU2;A0A8V8TP22;A0A8V8TP31;A0A8V8TQ74;A0A8V8TQK0;D6RD66	WDR1_HUMAN	WDR1	WD repeat-containing protein 1
969.722	1241.38	798.316	412.729	1119.52	1072.32	O75116	O75116;A0A8V8TL82;E9PF63;A0A8V8TL90	ROCK2_HUMAN	ROCK2	Rho-associated protein kinase 2
1664.94	1595.54	1380.92	687.622	1257.31	736.202	O75131	O75131;H0YB26	CPNE3_HUMAN	CPNE3	Copine-3
NaN	341.381	NaN	230.481	961.024	573.856	O75144	O75144;K4DIA0;A0A2R8Y5W7;A0A8V8TQ42;A0A8V8TQ73;A0A8V8TQV9;A0A8V8TQW2;B7Z1W8	ICOSL_HUMAN	ICOSLG	ICOS ligand
361.525	NaN	NaN	NaN	NaN	NaN	O75146	O75146	HIP1R_HUMAN	HIP1R	Huntingtin-interacting protein 1-related protein
NaN	NaN	108.713	NaN	NaN	NaN	O75150	O75150;H3BP71;H3BS50	BRE1B_HUMAN	RNF40	E3 ubiquitin-protein ligase BRE1B
696.653	626.448	642.985	816.546	785.425	736.662	O75153	O75153;A0A494C0R8;I3L2B0;K7EIG1	CLU_HUMAN	CLUH	Clustered mitochondria protein homolog
NaN	NaN	NaN	NaN	NaN	NaN	O75251	O75251;F5GXJ1;F5H5N1	NDUS7_HUMAN	NDUFS7	NADH dehydrogenase [ubiquinone] iron-sulfur protein 7, mitochondrial
816.737	267.738	255.452	NaN	284.818	NaN	O75312	O75312;H7BZM7;H7C0E5	ZPR1_HUMAN	ZPR1	Zinc finger protein ZPR1
222.636	239.004	259.046	NaN	NaN	NaN	O75323	O75323;C9J7B1;C9K068;H7C333	NIPS2_HUMAN	NIPSNAP2	Protein NipSnap homolog 2
1836.48	1704.22	2413.88	1582.74	2845.36	1210.22	O75340	O75340;A0A024QZ42	PDCD6_HUMAN	PDCD6	Programmed cell death protein 6
2117.97	1507.8	2444.04	2370.51	1335.54	2722.06	O75347	O75347;E5RIW3;E5RJD8;E5RHG6	TBCA_HUMAN	TBCA	Tubulin-specific chaperone A
1583.38	1432.23	1564.42	2351.97	1548.33	2326.79	O75351	O75351	VPS4B_HUMAN	VPS4B	Vacuolar protein sorting-associated protein 4B
NaN	NaN	NaN	NaN	NaN	NaN	O75352	O75352;I3L1D2;I3L261;I3L295;I3L405;I3L4E0;I3L4T1;J3KSI4;J3KT75;J3KTK8;J3QQZ4;J3QRD5;J3QS48;J3QW43	MPU1_HUMAN	MPDU1	Mannose-P-dolichol utilization defect 1 protein
2121.07	1553.46	2386.71	2661.65	1663.17	2658.45	O75366	O75366	AVIL_HUMAN	AVIL	Advillin
26471.2	18344.7	32664.2	40274.8	2084.8	26803	O75367	O75367;B4DJC3	H2AY_HUMAN	MACROH2A1	Core histone macro-H2A.1
76.2384	NaN	158.107	NaN	NaN	NaN	O75368	O75368	SH3L1_HUMAN	SH3BGRL	Adapter SH3BGRL
1342.27	1336.53	1482.39	1281.38	1303.89	1514.27	O75369	O75369;E7EN95;A0A804HK76;A0A804HL72	FLNB_HUMAN	FLNB	Filamin-B
845.738	728.664	1009.27	1533.55	2002.08	1626.91	O75390	O75390;A0A0C4DGI3;B4DJV2;H0YIC4	CISY_HUMAN	CS	Citrate synthase, mitochondrial
368.948	485.552	330.666	576.176	636.873	952.589	O75396	O75396	SC22B_HUMAN	SEC22B	Vesicle-trafficking protein SEC22b
1003.53	1214.29	954.934	1391.42	810.029	585.744	O75400	O75400;F5H578;A0A7N4I394;A0A8Q3SIG7;A0A8V8TM61;A0A8V8TM87	PR40A_HUMAN	PRPF40A	Pre-mRNA-processing factor 40 homolog A
788.781	945.497	1084.61	NaN	615.882	603.877	O75436	O75436	VP26A_HUMAN	VPS26A	Vacuolar protein sorting-associated protein 26A
NaN	NaN	NaN	NaN	NaN	NaN	O75438	O75438	NDUB1_HUMAN	NDUFB1	NADH dehydrogenase [ubiquinone] 1 beta subcomplex subunit 1
NaN	NaN	NaN	NaN	388.731	NaN	O75439	O75439;G3V0E4;F8WAZ6	MPPB_HUMAN	PMPCB	Mitochondrial-processing peptidase subunit beta
1559.47	1248.5	1569.66	1905.71	2280.56	2507.81	O75462	O75462;A0A804HI12;M0QZL6	CRLF1_HUMAN	CRLF1	Cytokine receptor-like factor 1
661.482	NaN	447.919	835.399	NaN	NaN	O75475	O75475	PSIP1_HUMAN	PSIP1	PC4 and SFRS1-interacting protein
NaN	NaN	NaN	462.044	697.715	NaN	O75477	O75477;O94905;E5RHW4;B0QZ43	ERLN1_HUMAN	ERLIN1	Erlin-1
1411.66	1042.64	1084.02	1044.71	177.949	479.169	O75487	O75487	GPC4_HUMAN	GPC4	Glypican-4
NaN	NaN	NaN	NaN	490.899	NaN	O75489	O75489	NDUS3_HUMAN	NDUFS3	NADH dehydrogenase [ubiquinone] iron-sulfur protein 3, mitochondrial
NaN	NaN	NaN	NaN	NaN	NaN	O75494	O75494;Q5JRI1;Q6IQ42;R4GMP8	SRS10_HUMAN	SRSF10	Serine/arginine-rich splicing factor 10
75.532	NaN	NaN	NaN	NaN	115.612	O75521	O75521;A0A0C4DGA2;C9JB63;F1LLU7;F8WAW4	ECI2_HUMAN	ECI2	Enoyl-CoA delta isomerase 2
NaN	NaN	NaN	NaN	NaN	NaN	O75531	O75531	BAF_HUMAN	BANF1	Barrier-to-autointegration factor
2230.43	2208.73	3024.27	2047.99	1483.13	1567.9	O75533	O75533	SF3B1_HUMAN	SF3B1	Splicing factor 3B subunit 1
398.627	472.631	593.053	842.778	720.391	696.314	O75534	O75534;E9PLT0;A0A8I5KPC0;A0A8I5KPJ6;A0A8I5KPQ8;A0A8I5KS07;A0A8I5KTQ3;A0A8I5KV85;A0A8I5KW29;A0A8I5KW72;A0A8I5KWW0;A0A8I5KXH5;A0A8I5KXL1;A0A8I5KYL8;A0A8I5QJA6;A0A8I5QKX0;E9PNG3	CSDE1_HUMAN	CSDE1	Cold shock domain-containing protein E1
NaN	NaN	327.311	NaN	179.728	NaN	O75592	O75592;A0A499FJI4;A0A804HIR9;A0A804HJ25;A0A804HKQ1;A0A804HL12;A0A8Q3SHK7;A0A8Q3SHQ2;A0A8Q3SHQ6;H7C3U4	MYCB2_HUMAN	MYCBP2	E3 ubiquitin-protein ligase MYCBP2
NaN	NaN	NaN	NaN	NaN	NaN	O75600	O75600	KBL_HUMAN	GCAT	2-amino-3-ketobutyrate coenzyme A ligase, mitochondrial
1460.28	1153.76	1724.22	559.996	1480.58	445.481	O75607	O75607	NPM3_HUMAN	NPM3	Nucleoplasmin-3
511.804	365.008	NaN	NaN	NaN	NaN	O75608	O75608;A0A087X1K9;B4DP64;E5RGR0	LYPA1_HUMAN	LYPLA1	Acyl-protein thioesterase 1
NaN	NaN	149.414	NaN	230.726	NaN	O75616	O75616;J3QRV9;J3QSB2;J3QT61	ERAL1_HUMAN	ERAL1	GTPase Era, mitochondrial
2714.7	2650.23	2519.52	2703.81	2477.27	2159.39	O75643	O75643	U520_HUMAN	SNRNP200	U5 small nuclear ribonucleoprotein 200 kDa helicase
NaN	961.582	564.851	568.025	NaN	NaN	O75663	O75663	TIPRL_HUMAN	TIPRL	TIP41-like protein
655.465	1146.51	503.093	NaN	497.004	NaN	O75674	O75674;I3L1Q1;I3L367;I3L3T4;I3L4G0;I3L4I4;I3L4N3;I3NI44;J3KQU4	TM1L1_HUMAN	TOM1L1	TOM1-like protein 1
NaN	NaN	NaN	NaN	NaN	NaN	O75683	O75683	SURF6_HUMAN	SURF6	Surfeit locus protein 6
342.816	466.86	NaN	NaN	332.463	NaN	O75688;P35813	O75688;P35813;B8ZZF0;C9JIR6;A0A3B3IS24	PPM1A_HUMAN;PPM1B_HUMAN	PPM1A;PPM1B	Protein phosphatase 1B
267.269	NaN	299.294	NaN	426.564	401.79	O75694	O75694;E9PF10	NU155_HUMAN	NUP155	Nuclear pore complex protein Nup155
NaN	NaN	NaN	NaN	NaN	NaN	O75794	O75794;H7BZW7	CD123_HUMAN	CDC123	Cell division cycle protein 123 homolog
NaN	NaN	NaN	NaN	168.318	NaN	O75817	O75817;C9JYM0	POP7_HUMAN	POP7	Ribonuclease P protein subunit p20
NaN	NaN	NaN	NaN	NaN	NaN	O75821	O75821;K7EP16	EIF3G_HUMAN	EIF3G	Eukaryotic translation initiation factor 3 subunit G
5377.71	5744.14	5179.1	7598.15	7533.18	8606.36	O75828	O75828	CBR3_HUMAN	CBR3	Carbonyl reductase [NADPH] 3
1923.45	1947.17	2357.28	2358.66	1901.22	1834.14	O75832	O75832;B1AJY5;B1AJY7	PSD10_HUMAN	PSMD10	26S proteasome non-ATPase regulatory subunit 10
382.947	841.514	553.73	NaN	524.149	839.824	O75844	O75844	FACE1_HUMAN	ZMPSTE24	CAAX prenyl protease 1 homolog
2235.23	2472.2	3245.25	1927.5	3224.31	4159.96	O75874	O75874	IDHC_HUMAN	IDH1	Isocitrate dehydrogenase [NADP] cytoplasmic
NaN	NaN	175.909	NaN	NaN	NaN	O75880	O75880;J3QL56	SCO1_HUMAN	SCO1	Protein SCO1 homolog, mitochondrial
NaN	NaN	NaN	NaN	NaN	NaN	O75891	O75891	AL1L1_HUMAN	ALDH1L1	Cytosolic 10-formyltetrahydrofolate dehydrogenase
120.127	NaN	NaN	NaN	NaN	NaN	O75934	O75934	SPF27_HUMAN	BCAS2	Pre-mRNA-splicing factor SPF27
NaN	NaN	NaN	NaN	NaN	NaN	O75937	O75937;S4R3J5	DNJC8_HUMAN	DNAJC8	DnaJ homolog subfamily C member 8
NaN	NaN	NaN	NaN	NaN	NaN	O75940	O75940	SPF30_HUMAN	SMNDC1	Survival of motor neuron-related-splicing factor 30
286.023	379.08	1219.6	176.392	1395.99	681.313	O75947	O75947;F5H608	ATP5H_HUMAN	ATP5PD	ATP synthase subunit d, mitochondrial
834.254	1313.53	1525.77	436.197	274.453	1185.24	O75954	O75954;B5MD23;A0A3B3IST1	TSN9_HUMAN	TSPAN9	Tetraspanin-9
673.597	1392.45	777.489	NaN	NaN	631.744	O75955	O75955;A0A140T907;A0A140T9R1;A0A140T9W4;A0A140T9X0;A2AB09	FLOT1_HUMAN	FLOT1	Flotillin-1
NaN	NaN	174.937	563.707	815.438	1080.11	O75964	O75964;A0A3B3ITX4;A0A8I5KSQ4;A0A8I5KSW3;A0A8I5KT86	ATP5L_HUMAN	ATP5MG	ATP synthase subunit g, mitochondrial
128.911	339.483	283.474	NaN	566.568	447.022	O75976	O75976;J3QQJ4	CBPD_HUMAN	CPD	Carboxypeptidase D
976.05	1129.62	1319.31	2278.89	1987.04	1858.13	O76015	O76015	KRT38_HUMAN	KRT38	Keratin, type I cuticular Ha8
1938.31	1533	1414.11	979.247	1107.2	1301.85	O76021	O76021;J3QSV6;I3L3C4	RL1D1_HUMAN	RSL1D1	Ribosomal L1 domain-containing protein 1
NaN	NaN	NaN	NaN	NaN	NaN	O76031	O76031	CLPX_HUMAN	CLPX	ATP-dependent Clp protease ATP-binding subunit clpX-like, mitochondrial
425.049	366.811	396.47	318.392	529.984	217.427	O76071	O76071	CIAO1_HUMAN	CIAO1	Probable cytosolic iron-sulfur protein assembly protein CIAO1
726.384	860.657	657.764	765.425	453.306	490.967	O76094	O76094;D6RDY6;R4GNC1	SRP72_HUMAN	SRP72	Signal recognition particle subunit SRP72
822.945	951.009	953.546	NaN	692.834	501.84	O94776	O94776	MTA2_HUMAN	MTA2	Metastasis-associated protein MTA2
289.881	NaN	183.571	NaN	NaN	NaN	O94826	O94826	TOM70_HUMAN	TOMM70	Mitochondrial import receptor subunit TOM70
973.763	763.187	1110.54	891.94	400.609	NaN	O94832	O94832;J3KRL0;J3QRN6;K7EIG7	MYO1D_HUMAN	MYO1D	Unconventional myosin-Id
NaN	NaN	NaN	NaN	NaN	NaN	O94842	O94842;A0A669KB71	TOX4_HUMAN	TOX4	TOX high mobility group box family member 4
550.185	841.73	627.415	NaN	769.422	610.388	O94874	O94874	UFL1_HUMAN	UFL1	E3 UFM1-protein ligase 1
512.71	499.26	516.581	NaN	287.285	NaN	O94903	O94903;E5RFZ4;E5RG77	PLPHP_HUMAN	PLPBP	Pyridoxal phosphate homeostasis protein
610.384	861.69	718.723	947.646	778.14	NaN	O94906	O94906	PRP6_HUMAN	PRPF6	Pre-mRNA-processing factor 6
222.417	1041.43	388.702	3676.3	6978.66	3045.79	O94907;Q9UBU2	O94907;Q9UBU2;D6RCC2;D6RGF1	DKK1_HUMAN;DKK2_HUMAN	DKK1;DKK2	Dickkopf-related protein 1
235.029	NaN	350.203	NaN	NaN	NaN	O94964	O94964;X6R3R3	SOGA1_HUMAN	SOGA1	Protein SOGA1
201.849	160.924	109.263	390.679	NaN	NaN	O94966	O94966;A0A0A0MR08;A0A8I5KT08;A0A8I5KXK1;A0A590UK03;A0A8I5KRW4;A0A8I5KV50;A0A8V8TN96;E7ESU0	UBP19_HUMAN	USP19	Ubiquitin carboxyl-terminal hydrolase 19
443.091	614.423	543.177	1097.47	734.287	852.205	O94979	O94979;D6REX3;H7BXG7;H0Y8W8;H0YAF5	SC31A_HUMAN	SEC31A	Protein transport protein Sec31A
1685.01	4670.3	3907.69	7809.76	3138.13	6400.88	O94985	O94985;A0A3B3ITY6	CSTN1_HUMAN	CLSTN1	Calsyntenin-1
NaN	NaN	NaN	NaN	NaN	NaN	O95059	O95059	RPP14_HUMAN	RPP14	Ribonuclease P protein subunit p14
NaN	NaN	NaN	NaN	NaN	NaN	O95081	O95081;A0A0C4DG34	AGFG2_HUMAN	AGFG2	Arf-GAP domain and FG repeat-containing protein 2
238.669	873.323	440.396	297.104	239.685	NaN	O95163	O95163;A0A6Q8PEX6;A0A6Q8PF66;A0A6Q8PF69;A0A6Q8PFB7;A0A6Q8PFH9;A0A6Q8PFN8;A0A6Q8PG86;A0A6Q8PGR0;A0A6Q8PGW3;A0A6Q8PH48;A0A6Q8PHA0;A0A6Q8PHC9;A0A6Q8PHF4;A0A6Q8PHI5;F5H2T0	ELP1_HUMAN	ELP1	Elongator complex protein 1
204.97	154.173	NaN	NaN	464.801	733.989	O95168	O95168;C9JXQ9;F2Z3P9	NDUB4_HUMAN	NDUFB4	NADH dehydrogenase [ubiquinone] 1 beta subcomplex subunit 4
NaN	NaN	NaN	NaN	328.77	NaN	O95178	O95178;C9IZW8;C9JXM4;H7C5B8	NDUB2_HUMAN	NDUFB2	NADH dehydrogenase [ubiquinone] 1 beta subcomplex subunit 2, mitochondrial
NaN	NaN	NaN	NaN	182.398	525.958	O95202	O95202	LETM1_HUMAN	LETM1	Mitochondrial proton/calcium exchanger protein
310.687	NaN	159.299	NaN	NaN	NaN	O95232	O95232;J3KPP4;D6RDI2;D6RHH0;U3KQT3	LC7L3_HUMAN	LUC7L3	Luc7-like protein 3
462.548	1462.42	1395.52	NaN	NaN	NaN	O95235	O95235	KI20A_HUMAN	KIF20A	Kinesin-like protein KIF20A
502.916	757.375	703.935	544.621	464.854	NaN	O95239	O95239;Q2VIQ3	KIF4A_HUMAN	KIF4A	Chromosome-associated kinesin KIF4A
NaN	NaN	NaN	NaN	NaN	NaN	O95251	O95251;A0A6Q8PHH2	KAT7_HUMAN	KAT7	Histone acetyltransferase KAT7
NaN	NaN	NaN	NaN	NaN	NaN	O95292	O95292	VAPB_HUMAN	VAPB	Vesicle-associated membrane protein-associated protein B/C
2330.7	2574.88	2301.48	1498.87	2297.45	1432.84	O95297	O95297	MPZL1_HUMAN	MPZL1	Myelin protein zero-like protein 1
NaN	NaN	NaN	NaN	NaN	NaN	O95299	O95299;C9J6X0;A0A087WXC5;A0A7I2V2F6;A0A7I2V2N6;A0A7I2V2W9;A0A7I2V2X3;A0A7I2V327;A0A7I2V3H5;A0A7I2V419;A0A7I2V438;A0A7I2V458;A0A7I2V4N8;A0A7I2V594;A0A7I2V5B2;A0A7I2V5L0;A0A7I2V5U7;A0A7I2YQU0;E7ESZ7;H7C1Y7;H7C2X4;A0A7I2V2I6;A0A7I2V3D4;Q8N1B9	NDUAA_HUMAN	NDUFA10	NADH dehydrogenase [ubiquinone] 1 alpha subcomplex subunit 10, mitochondrial
NaN	NaN	NaN	NaN	NaN	NaN	O95302;Q75LS8	O95302;Q75LS8	FKB9L_HUMAN;FKBP9_HUMAN	FKBP9;FKBP9P1	Peptidyl-prolyl cis-trans isomerase FKBP9
567.989	649.82	884.047	1832.4	4302.15	2451.71	O95336	O95336;M0R261	6PGL_HUMAN	PGLS	6-phosphogluconolactonase
NaN	NaN	NaN	NaN	NaN	NaN	O95340	O95340	PAPS2_HUMAN	PAPSS2	Bifunctional 3'-phosphoadenosine 5'-phosphosulfate synthase 2
206.094	414.506	371.741	675.96	NaN	712.965	O95347	O95347	SMC2_HUMAN	SMC2	Structural maintenance of chromosomes protein 2
262.889	286.447	337.585	NaN	NaN	137.041	O95352	O95352	ATG7_HUMAN	ATG7	Ubiquitin-like modifier-activating enzyme ATG7
224.026	310.088	451.314	603.013	663.056	714.101	O95372	O95372;Q5QPQ0	LYPA2_HUMAN	LYPLA2	Acyl-protein thioesterase 2
610.855	NaN	174.044	659.142	815.696	802.245	O95373	O95373;E9PLB2	IPO7_HUMAN	IPO7	Importin-7
686.328	518.005	368.638	1058.59	745.584	1953.06	O95394	O95394;A0A494C0G1;A0A494C1E2;A0A494C1Q4;H0Y987;J3KN95;A0A087WT27;A0A8V8TLT8;A0A8V8TM25;A0A8V8TMH7;A0A8V8TMI1;A0A8V8TNH4;A0A8V8TNM1	AGM1_HUMAN	PGM3	Phosphoacetylglucosamine mutase
3323.67	6472.44	4405.44	8717.43	8113.04	7402.96	O95396	O95396	MOCS3_HUMAN	MOCS3	Adenylyltransferase and sulfurtransferase MOCS3
142.525	NaN	NaN	NaN	NaN	NaN	O95400	O95400	CD2B2_HUMAN	CD2BP2	CD2 antigen cytoplasmic tail-binding protein 2
1796.02	1713.11	2160.58	2485.28	2223.13	2010.38	O95407	O95407	TNF6B_HUMAN	TNFRSF6B	Tumor necrosis factor receptor superfamily member 6B
768.471	1054.84	975.56	NaN	1272.5	590.508	O95433	O95433;G3V438;H0YJU2	AHSA1_HUMAN	AHSA1	Activator of 90 kDa heat shock protein ATPase homolog 1
14680.6	22351.1	16400.4	24763.2	40415.8	18501.5	O95445	O95445;Q5SRP5	APOM_HUMAN	APOM	Apolipoprotein M
391.012	510.845	443.271	NaN	NaN	NaN	O95456	O95456	PSMG1_HUMAN	PSMG1	Proteasome assembly chaperone 1
467.243	587.512	NaN	418.234	NaN	776.559	O95470	O95470;A0A8V8TLB6;A0A8V8TLU8;A0A8V8TN35;H7BXL7	SGPL1_HUMAN	SGPL1	Sphingosine-1-phosphate lyase 1
NaN	260.534	NaN	NaN	NaN	NaN	O95478	O95478;A0A0A0MQZ6	NSA2_HUMAN	NSA2	Ribosome biogenesis protein NSA2 homolog
NaN	1556.37	NaN	NaN	NaN	NaN	O95571	O95571;M0QX80;M0QXB5;M0QY80	ETHE1_HUMAN	ETHE1	Persulfide dioxygenase ETHE1, mitochondrial
534.918	762.009	472.225	NaN	326.49	729.007	O95573	O95573;A0A7P0T8L6;A0A7P0TA76;A0A7P0TBB1	ACSL3_HUMAN	ACSL3	Fatty acid CoA ligase Acsl3
2451.36	2907.33	1660.19	1939.81	2745.53	2414.63	O95613	O95613;A0A8Q3SHY5;A0A8Q3SHZ3	PCNT_HUMAN	PCNT	Pericentrin
330.832	412.655	485.906	NaN	NaN	398.299	O95630	O95630;C9JK83;F5H5B9;A0A804HHU9;A0A804HHV2;A0A804HI64;A0A804HIF8;A0A804HII8;A0A804HIJ2;A0A804HIV0;A0A804HJ64;A0A804HJS0;A0A804HKA6;A0A804HL27	STABP_HUMAN	STAMBP	STAM-binding protein
273.243	NaN	465.165	NaN	336.683	NaN	O95671	O95671	ASML_HUMAN	ASMTL	Probable bifunctional dTTP/UTP pyrophosphatase/methyltransferase protein
317.616	NaN	245.962	NaN	381.678	642.401	O95714	O95714;A0A0J9YVP0;A0A3B3IRP6	HERC2_HUMAN	HERC2	E3 ubiquitin-protein ligase HERC2
401.851	507.6	305.847	NaN	NaN	232.721	O95747	O95747	OXSR1_HUMAN	OXSR1	Serine/threonine-protein kinase OSR1
240.288	458.5	473.412	NaN	625.033	364.304	O95757	O95757;E9PDE8	HS74L_HUMAN	HSPA4L	Heat shock 70 kDa protein 4L
154.352	NaN	310.177	NaN	NaN	NaN	O95758	O95758;X6R242	PTBP3_HUMAN	PTBP3	Polypyrimidine tract-binding protein 3
NaN	NaN	NaN	NaN	NaN	NaN	O95777	O95777;F2Z2Y6	LSM8_HUMAN	LSM8	U6 snRNA-associated Sm-like protein LSm8
1249.05	2133.28	1716.56	1703.74	1419.53	2200.63	O95782	O94973;O95782;A0A0G2JS82;A0A8I5KPP9;A0A0G2JQM1	AP2A1_HUMAN	AP2A1	AP-2 complex subunit alpha-1
NaN	NaN	NaN	NaN	NaN	NaN	O95786	O95786;A0A7P0TB70;A2A376;B3KWW1	RIGI_HUMAN	RIGI	Antiviral innate immune response receptor RIG-I
139.831	NaN	NaN	NaN	NaN	NaN	O95793	O95793;Q5JW28;Q5JW30	STAU1_HUMAN	STAU1	Double-stranded RNA-binding protein Staufen homolog 1
229.567	434.363	1308.65	NaN	NaN	NaN	O95801	O95801	TTC4_HUMAN	TTC4	Tetratricopeptide repeat protein 4
812.379	776.199	494.821	565.138	532.344	325.508	O95816	O95816	BAG2_HUMAN	BAG2	BAG family molecular chaperone regulator 2
NaN	171.136	NaN	NaN	416.225	NaN	O95817	O95817;C9JFK9	BAG3_HUMAN	BAG3	BAG family molecular chaperone regulator 3
57277.2	52844.8	67122.8	27090.6	34447.9	39251	O95819	O95819;Q8N4C8;Q9UKE5;A0A0D9SEY1;E7EN19;E7ENQ1;E7EX83;G5E948;H7C0P6;H7C360;I3L1U1	M4K4_HUMAN	MAP4K4	Mitogen-activated protein kinase kinase kinase kinase 4
NaN	160.971	NaN	NaN	NaN	NaN	O95831	O95831;A0A6Q8PFE1;A0A6Q8PFM5;A0A6Q8PFQ8;A0A6Q8PFS4;A0A6Q8PG15;A0A6Q8PHC0;A0A6Q8PHJ9;A0A7I2PK44;A0A6Q8PFA7;A0A6Q8PFW2;A0A7I2RLJ8	AIFM1_HUMAN	AIFM1	Apoptosis-inducing factor 1, mitochondrial
292.025	1068.68	588.858	NaN	NaN	512.312	O95833	O95833	CLIC3_HUMAN	CLIC3	Chloride intracellular channel protein 3
2396.79	2924.31	2594.38	6123.65	4394.97	6287.96	O95834	O95834;A0A0C4DGQ7;K7EIK7;C9JRL6;K7EII6;K7EKG3	EMAL2_HUMAN	EML2	Echinoderm microtubule-associated protein-like 2
13532.9	12897	12238.3	19837.7	18549.4	18007.7	O95847	O95847;Q5VTS8;S4R3J2	UCP4_HUMAN	SLC25A27	Mitochondrial uncoupling protein 4
198.144	727.473	NaN	NaN	342.225	NaN	O95861	O95861;A6NF51;F8VVW8;F8VZG4;F8W1J0	BPNT1_HUMAN	BPNT1	3'(2'),5'-bisphosphate nucleotidase 1
242.775	146.46	NaN	NaN	NaN	NaN	O95865	O95865;A0A140T971;Q5SRR8;Q5SSV3	DDAH2_HUMAN	DDAH2	N(G),N(G)-dimethylarginine dimethylaminohydrolase 2
NaN	NaN	NaN	NaN	NaN	NaN	O95870	O95870;A0A0G2JJD3	ABHGA_HUMAN	ABHD16A	Phosphatidylserine lipase ABHD16A
323.694	462.701	528.572	581.815	NaN	NaN	O95876	O95876;E9PFG9	FRITZ_HUMAN	WDPCP	WD repeat-containing and planar cell polarity effector protein fritz homolog
NaN	NaN	NaN	880.124	657.485	NaN	O96000	O96000;H3BV16	NDUBA_HUMAN	NDUFB10	NADH dehydrogenase [ubiquinone] 1 beta subcomplex subunit 10
39.748	385.947	178.899	NaN	NaN	840.923	O96008	O96008;K7EKG4	TOM40_HUMAN	TOMM40	Mitochondrial import receptor subunit TOM40 homolog
913.341	868.657	308.267	418.401	NaN	944.086	O96019	O94805;O96019	ACL6A_HUMAN	ACTL6A	Actin-like protein 6A
584.701	NaN	978.393	NaN	NaN	NaN	P00325	P00325;V9HW50	ADH1B_HUMAN	ADH1B	All-trans-retinol dehydrogenase [NAD(+)] ADH1B
20891.1	20538.9	25015.3	20122.9	16184.7	20091.9	P00338	P00338	LDHA_HUMAN	LDHA	L-lactate dehydrogenase A chain
713.742	1138.23	587.795	2277.63	1879.47	1396.8	P00352	P00352	AL1A1_HUMAN	ALDH1A1	Aldehyde dehydrogenase 1A1
467.905	388.447	NaN	NaN	NaN	513.079	P00367	P00367;P49448;A0A804HJD7;A0A804HKE0;A0A804HJZ0	DHE3_HUMAN	GLUD1	Glutamate dehydrogenase 1, mitochondrial
535.559	316.119	337.093	NaN	NaN	NaN	P00374	P00374;B4DM58	DYR_HUMAN	DHFR	Dihydrofolate reductase
211.204	NaN	45.2353	NaN	NaN	NaN	P00387	P00387;A0A8I5KPU0;A0A8I5KR71;A0A8I5QKT9;A0A8J8YWN6;A0A8J8Z3C6;A0A087WZB1	NB5R3_HUMAN	CYB5R3	NADH-cytochrome b5 reductase 3
1759	2184.43	1794.78	1363.83	1873.06	971.917	P00390	P00390	GSHR_HUMAN	GSR	Glutathione reductase, mitochondrial
NaN	NaN	NaN	NaN	717.359	NaN	P00403	P00403	COX2_HUMAN	MT-CO2	Cytochrome c oxidase subunit 2
NaN	NaN	NaN	NaN	NaN	NaN	P00441	P00441;H7BYH4	SODC_HUMAN	SOD1	Superoxide dismutase [Cu-Zn]
277.731	626.047	NaN	1397.89	1264.77	861.495	P00450	P00450;D6RE86;E9PFZ2	CERU_HUMAN	CP	Ceruloplasmin
4694.22	8618.08	7127.76	13832.5	12148.4	13586.7	P00488	P00488	F13A_HUMAN	F13A1	Coagulation factor XIII A chain
293.431	66.1999	259.994	NaN	NaN	3228.04	P00491	P00491;G3V5M2;A0A8V8TL37	PNPH_HUMAN	PNP	Purine nucleoside phosphorylase
114.221	292.761	248.786	NaN	NaN	NaN	P00492	P00492	HPRT_HUMAN	HPRT1	Hypoxanthine-guanine phosphoribosyltransferase
123.188	111.186	516.518	911.476	665.359	NaN	P00505	P00505	AATM_HUMAN	GOT2	Aspartate aminotransferase, mitochondrial
1263.67	1640.83	1771.5	NaN	NaN	550.229	P00533	P00533;Q504U8;C9JYS6	EGFR_HUMAN	EGFR	Epidermal growth factor receptor
10371.1	10760.9	10908	15365.7	14004.6	12864.5	P00558	P00558	PGK1_HUMAN	PGK1	Phosphoglycerate kinase 1
NaN	NaN	NaN	NaN	295.005	NaN	P00568	P00568;Q5T9B7	KAD1_HUMAN	AK1	Adenylate kinase isoenzyme 1
2823.68	6099.38	2509.77	10605.6	18249.5	13338.4	P00734	P00734;E9PIT3	THRB_HUMAN	F2	Prothrombin
4565.32	3614.58	3924.46	3075.54	6437.73	3945.92	P00740	P00740	FA9_HUMAN	F9	Coagulation factor IX
3629.01	7407.9	5586.04	21779.5	21197.6	21841.4	P00742	P00742	FA10_HUMAN	F10	Coagulation factor X
1542.38	916.801	893.5	NaN	NaN	578.537	P00749	P00749;E7ET40	UROK_HUMAN	PLAU	Urokinase-type plasminogen activator
NaN	NaN	146.521	NaN	154.601	NaN	P00846	P00846	ATP6_HUMAN	MT-ATP6	ATP synthase subunit a
66.1426	NaN	NaN	NaN	NaN	NaN	P00918	P00918;E5RID5;E5RK37	CAH2_HUMAN	CA2	Carbonic anhydrase 2
2458.3	2516.42	2141.03	9473.26	7125.1	7461.72	P00966	P00966	ASSY_HUMAN	ASS1	Argininosuccinate synthase
25779.7	47603.6	38721.8	109967	91528.9	84947.3	P01008	P01008	ANT3_HUMAN	SERPINC1	Antithrombin-III
4535.91	9843.59	6996.48	17482.9	35100.8	22835.4	P01023	P01023	A2MG_HUMAN	A2M	Alpha-2-macroglobulin
6321.28	18926.8	10403.5	37066	23876.1	33777.9	P01024	P01024;A0A8Q3SI05;A0A8Q3SI45	CO3_HUMAN	C3	Complement C3
1691.91	5094.22	3363.21	12282.3	7540.63	9625.65	P01031	P01031;A0A8Q3SID6	CO5_HUMAN	C5	Complement C5
947.056	2996.84	1049.19	2740.86	1614.96	1139.65	P01042	P01042	KNG1_HUMAN	KNG1	Kininogen-1
6055.92	6164.8	4788.43	4070.2	3725.47	2430.78	P01111	P01111	RASN_HUMAN	NRAS	GTPase NRas
1249.55	2472.6	1678.66	NaN	1027.16	538.736	P01112	P01112;A0A804HJ06;A0A8C8MQR2	RASH_HUMAN	HRAS	GTPase HRas
472.657	447.619	302.162	NaN	NaN	NaN	P01116	P01116	RASK_HUMAN	KRAS	GTPase KRas
687.149	625.786	374.299	667.234	983.17	1062.66	P01130	P01130;H0YM92;H0YMD1;J3KMZ9;H0YMQ3	LDLR_HUMAN	LDLR	Low-density lipoprotein receptor
685.438	630.318	557.282	NaN	559.191	458.302	P01137	A0A499FJK2;P01137;A0A7I2YQL8;A0A7I2V5Z9	TGFB1_HUMAN	TGFB1	Transforming growth factor beta-1 proprotein
411.572	762.197	670.377	1201.13	1009.42	780.731	P01889	P01889;P10321;A0A140T912;A0A140T951;A0A140T9H5;A0A140T9J9;A0A140T9M0;A0A140T9W2;A0A1W2PNZ7;A0A1W2PP29;A0A1W2PP77;A0A1W2PR11;A0A1W2PRX1;A0A1W2PRZ0;A2AEA2;O19617;O78179;Q53YP1;Q5QT33;Q5SS57;A0A140T921;A0A140T930;A0A140T937;A0A140T942;A0A140T962;A0A140T9B3;A0A140T9D4;A0A140T9E1;A0A140T9L3;A0A140T9M5;A0A140T9T1;A0A140T9U0;A0A140T9U8;A0A140TA05;A0A140TA21;A0A8Q3SIV3	HLAB_HUMAN	HLA-B	HLA class I histocompatibility antigen, B alpha chain
277.758	1294.78	906.087	2293.44	1708.21	1158.76	P02452	P02452	CO1A1_HUMAN	COL1A1	Collagen alpha-1(I) chain
98.0835	351.78	NaN	256.014	187.148	330.444	P02458	P02458	CO2A1_HUMAN	COL2A1	Collagen alpha-1(II) chain
349.68	1300.34	694.452	3506.17	1270.7	2105.24	P02461	P02461	CO3A1_HUMAN	COL3A1	Collagen alpha-1(III) chain
1238.7	2006.54	1628.47	3662.65	NaN	1115.41	P02462	P02462;A0A3B3ISV3	CO4A1_HUMAN	COL4A1	Collagen alpha-1(IV) chain
958.253	524.471	419.61	3478.77	3227.73	866.521	P02533	P02533	K1C14_HUMAN	KRT14	Keratin, type I cytoskeletal 14
5770.59	1355.33	1789.46	18439.5	19053.4	3392.52	P02538	P02538;P04259;P12035;P48668	K2C6A_HUMAN	KRT6A	Keratin, type II cytoskeletal 6A
1205.62	1354.59	1339.63	893.212	702.373	947.139	P02545	P02545;A0A6Q8PFJ0;A0A804HL68;Q3BDU5;A0A6Q8PF59;A0A6Q8PF80;A0A6Q8PFM1;A0A6Q8PGH0;A0A6Q8PHQ9	LMNA_HUMAN	LMNA	Prelamin-A/C
542.82	1547.33	599.451	1836.3	1361.88	862.987	P02647	P02647;F8W696	APOA1_HUMAN	APOA1	Apolipoprotein A-I
46226.5	67316.7	52444.4	100059	113958	101108	P02649	P02649	APOE_HUMAN	APOE	Apolipoprotein E
1275.4	2342.92	1503.6	2930.38	6231.42	4395.17	P02656	P02656;B0YIW2	APOC3_HUMAN	APOC3	Apolipoprotein C-III
1517.31	3417.67	2597.5	2836.93	2187.41	2917.01	P02748	P02748;A0A8Q3SI37;A0A8Q3SI39;A0A8Q3SI95	CO9_HUMAN	C9	Complement component C9
5046.37	6790.63	6460.76	11086.6	3839.66	8619.11	P02751	P02751;H0Y7Z1	FINC_HUMAN	FN1	Fibronectin
268.266	738.579	491.55	NaN	6723.78	NaN	P02760	P02760;S4R471	AMBP_HUMAN	AMBP	Protein AMBP
234.278	1796.61	522.619	897.679	1739.02	1702.41	P02765	P02765	FETUA_HUMAN	AHSG	Alpha-2-HS-glycoprotein
184847	572160	351211	640270	848917	670256	P02768	P02768;A0A0C4DGB6;H0YA55;H7C013	ALBU_HUMAN	ALB	Albumin
6517.51	25040.6	14273	23712.1	23488.4	20775.4	P02771	P02771;J3KMX3	FETA_HUMAN	AFP	Alpha-fetoprotein
5549.58	10825.1	8448.14	6440.48	12772.4	9374.44	P02786	P02786;A0A8V8TLM6;A0A8V8TLN0;A0A8V8TM41;A0A8V8TM46;A0A8V8TN37;G3V0E5	TFR1_HUMAN	TFRC	Transferrin receptor protein 1
8772.9	41764	19298.2	51046.3	47751.6	62946.3	P02788	P02788;E7ER44;E7EQB2	TRFL_HUMAN	LTF	Lactotransferrin
1756.6	2412.27	1567.5	4747.06	6746.54	2458.9	P02792	P02792	FRIL_HUMAN	FTL	Ferritin light chain
1948.58	2046.2	2128.05	3987.72	8708.12	6404.53	P02794	P02794;E9PKY7;E9PQR3;E9PRK8;E9PK45;E9PKM5	FRIH_HUMAN	FTH1	Ferritin heavy chain
20005.4	27106.8	26416.1	31190.7	40797.2	31107.5	P04004	P04004	VTNC_HUMAN	VTN	Vitronectin
NaN	1080.99	420.475	688.446	602.51	314.215	P04040	P04040	CATA_HUMAN	CAT	Catalase
224.393	413.551	635.261	NaN	299.033	359.424	P04049	P04049;P10398;P15056;A0A2R8Y8E0;A0A2U3TZI2;H7C560;A0A0S2Z4L5;A0A2R8Y492;A0A8I5KQV4;A0A8I5KSB0;A0A8I5KSV6;A0A8I5KTA5;A0A8I5QKZ6;A0A8I5KWF7;H7C155;H7C4S5	RAF1_HUMAN	RAF1	RAF proto-oncogene serine/threonine-protein kinase
354.116	419.312	188.068	NaN	431.441	346.439	P04066	P04066	FUCO_HUMAN	FUCA1	Tissue alpha-L-fucosidase
4235.29	2471.09	2211.11	2488.21	NaN	NaN	P04070	P04070;E7END6;E7ENR9;E7EU72;E7EVH6	PROC_HUMAN	PROC	Vitamin K-dependent protein C
12715.2	14378.8	12717.4	10566.4	7133.72	10583.5	P04075	P04075;H3BR68;J3KPS3	ALDOA_HUMAN	ALDOA	Fructose-bisphosphate aldolase A
NaN	NaN	153.074	NaN	NaN	NaN	P04080	P04080;A0A1W2PS52	CYTB_HUMAN	CSTB	Cystatin-B
2209.07	3195.28	2822.56	2226.14	2045.45	2953.16	P04083	P04083	ANXA1_HUMAN	ANXA1	Annexin A1
6188.03	6687.68	5053.04	11412.1	17694.4	6467.23	P04114	P04114;A8MUN2;A0A669KB70	APOB_HUMAN	APOB	Apolipoprotein B-100
NaN	NaN	NaN	NaN	NaN	448.016	P04179	P04179	SODM_HUMAN	SOD2	Superoxide dismutase [Mn], mitochondrial
551.531	650.583	556.206	1372.87	1432.45	983.176	P04181	P04181	OAT_HUMAN	OAT	Ornithine aminotransferase, mitochondrial
183.554	NaN	NaN	NaN	NaN	NaN	P04183	P04183;K7ERJ1;K7ERV3;K7ES52	KITH_HUMAN	TK1	Thymidine kinase, cytosolic
27197.3	7693.53	7420.39	123365	86419	15250.5	P04264	P04259;P04264	K2C1_HUMAN	KRT1	Keratin, type II cytoskeletal 1
267.676	152.635	320.282	364.484	342.135	463.367	P04350	P04350	TBB4A_HUMAN	TUBB4A	Tubulin beta-4A chain
90952.3	67795.7	76522.8	60058.1	74581.5	68438.5	P04406	P04406;E7EUT5	G3P_HUMAN	GAPDH	Glyceraldehyde-3-phosphate dehydrogenase
469.519	836.897	273.216	1957.11	1405.39	1872.36	P04424	P04424;F8W943	ARLY_HUMAN	ASL	Argininosuccinate lyase
2683.42	3701.01	3283.39	3176.55	3015.49	4279.44	P04439	P01893;P04439;P10321;P30511;Q2L6G2;Q5SUL5;A0A0G2JIF2;A0A0G2JL56;A0A0G2JPD3;A0A140T8Y4;A0A140T912;A0A140T913;A0A140T9A9;A0A140T9G0;A0A140T9H3;A0A140T9H5;A0A140T9I0;A0A140T9J9;A0A140T9X5;A0A1W2PP77;A0A1W2PQS8;A0A1W2PR11;A0A1W2PR61;A0A1W2PRT9;A0A1W2PRX1;A0A1W2PRZ0;A0A1W2PS24;A0A1W2PSE7;A2AEA2;B0UXQ0;D5H3J5;D9J307;O19617;O78179;Q53Z42;Q5QT33;Q5RJ27;Q5SPM2;Q5SRN5;Q9GJ45;A0A0G2JH66;A0A0G2JI36;A0A0G2JNV…	HLAA_HUMAN	HLA-A	HLA class I histocompatibility antigen, A alpha chain
NaN	NaN	449.186	398.107	NaN	1077.94	P04632	P04632;A0A075B7C0;A0A0C4DGQ5;K7EIV0;K7ELJ7;K7EM73;U3KQE2	CPNS1_HUMAN	CAPNS1	Calpain small subunit 1
7510.71	10423.1	7787.02	12570.6	18392.3	17553.4	P04792	P04792;A0A6Q8PGK1;A0A6Q8PF43;A0A6Q8PFE7;A0A6Q8PFK8;A0A6Q8PGY2;A0A6Q8PH65;A0A6Q8PHA6;A0A6Q8PHJ6	HSPB1_HUMAN	HSPB1	Heat shock protein beta-1
NaN	NaN	NaN	NaN	NaN	NaN	P04818	P04818	TYSY_HUMAN	TYMS	Thymidylate synthase
850.495	1345.86	1021.24	1362.7	1676.81	1342.98	P04843	P04843;B7Z4L4	RPN1_HUMAN	RPN1	Dolichyl-diphosphooligosaccharide--protein glycosyltransferase subunit 1
590.352	NaN	1115.84	524.903	2874.13	441.195	P04844	P04844	RPN2_HUMAN	RPN2	Dolichyl-diphosphooligosaccharide--protein glycosyltransferase subunit 2
12588.1	16932.1	14328.4	8241.4	8580.62	6359.19	P04899	P04899;P08754;P09471;P63096;A0A1W2PP38;A0A3B3ITM0;H3BTM2	GNAI2_HUMAN	GNAI2	Guanine nucleotide-binding protein G(i) subunit alpha-2
419140	394043	496941	847152	65743	591528	P04908;Q7L7L0;Q93077	P04908;P0C0S8;P20671;Q16777;Q6FI13;Q7L7L0;Q93077;Q96KK5;Q99878;Q9BTM1;A0A0U1RR32;A0A0U1RRH7;H0YFX9	H2A1B_HUMAN;H2A1C_HUMAN;H2A3_HUMAN	H2AC25;H2AC4;H2AC6	Histone H2A type 1-B/E
9852.53	15359.3	13794.9	6748.9	6972.21	8342.44	P05023	P05023	AT1A1_HUMAN	ATP1A1	Sodium/potassium-transporting ATPase subunit alpha-1
3311.32	3657.96	4780.52	3598.21	2801.72	3016.14	P05026	P05026;A0A8I5KNT2;B7Z9S8	AT1B1_HUMAN	ATP1B1	Sodium/potassium-transporting ATPase subunit beta-1
1350.42	2217.29	1654.63	3423.08	1549.84	3074.08	P05067	E9PG40;P05067;H7C0V9	A4_HUMAN	APP	Amyloid-beta precursor protein
171.092	NaN	NaN	426.869	NaN	NaN	P05089	P05089;A0A5F9ZGN6	ARGI1_HUMAN	ARG1	Arginase-1
NaN	551.027	NaN	NaN	722.102	367.871	P05091	P05091	ALDH2_HUMAN	ALDH2	Aldehyde dehydrogenase, mitochondrial
NaN	NaN	NaN	NaN	NaN	NaN	P05114	P05114;A0A494C035;F2Z2W6;F2Z2Y5;H7BXJ5	HMGN1_HUMAN	HMGN1	Non-histone chromosomal protein HMG-14
2485.21	4139.91	3260.18	4579.92	11053.4	7774.31	P05141	P05141;P12235;P12236;Q9H0C2;V9GYG0	ADT2_HUMAN	SLC25A5	ADP/ATP translocase 2
163.451	600.401	283.24	581.576	830.491	988.676	P05161	P05161;A0A096LNZ9;A0A096LPJ4	ISG15_HUMAN	ISG15	Ubiquitin-like protein ISG15
1806.73	1312.98	1728.2	1610.03	1944.96	1662.99	P05198	P05198;G3V4T5;H0YJS4	IF2A_HUMAN	EIF2S1	Eukaryotic translation initiation factor 2 subunit 1
1677.38	1689.64	1796.41	1562.21	1504.98	1808.49	P05386	P05386	RLA1_HUMAN	RPLP1	60S acidic ribosomal protein P1
819.897	1005.38	351.752	1401.11	2670.83	1523.9	P05387	P05387	RLA2_HUMAN	RPLP2	60S acidic ribosomal protein P2
3693.5	4388.86	3938.06	4102.22	6976.48	6486.03	P05388	P05388;F8VWS0;F8VZS0;F8W1K8	RLA0_HUMAN	RPLP0	60S acidic ribosomal protein P0
349.497	370.625	358.633	356.059	1127.91	257.339	P05455	P05455;E7ERC4;E9PFL9;E9PGX9	LA_HUMAN	SSB	Lupus La protein
7817.91	15438.2	10445.8	15815.3	20953	15032.6	P05546	P05546	HEP2_HUMAN	SERPIND1	Heparin cofactor 2
13680.3	15793.8	12177.1	12232	14331	13200.1	P05556	P05556;A0A7I2V2F9;E7EUI6;H7C4K3	ITB1_HUMAN	ITGB1	Integrin beta-1
20921.5	24943.5	24220.8	47905	30697.2	37457.8	P05783	P05783	K1C18_HUMAN	KRT18	Keratin, type I cytoskeletal 18
5189.46	6646.41	5911.06	14241.5	9044.19	10490.3	P05787	P05787	K2C8_HUMAN	KRT8	Keratin, type II cytoskeletal 8
318.183	554.34	NaN	NaN	NaN	NaN	P05976;P08590	P05976;P08590	MYL1_HUMAN;MYL3_HUMAN	MYL1;MYL3	Myosin light chain 1/3, skeletal muscle isoform
1053.77	880.037	361.855	822.824	1242.08	280.691	P06280	P06280;A0A3B3IUC4;A0A6Q8PFA9;A0A6Q8PGG0	AGAL_HUMAN	GLA	Alpha-galactosidase A
3786.07	15721	10773.7	13820.2	12422	14191.2	P06396	P06396;A0A0A0MS51;A0A0A0MT01;A0A8V8TND7	GELS_HUMAN	GSN	Gelsolin
NaN	NaN	NaN	NaN	NaN	NaN	P06454	P06454;B8ZZA1;B8ZZQ6;B8ZZW7;H7C2N1	PTMA_HUMAN	PTMA	Prothymosin alpha
2689.95	2537.7	2917.78	2432.89	2316.78	3489.12	P06493	P06493;A0A024QZP7	CDK1_HUMAN	CDK1	Cyclin-dependent kinase 1
1483.26	1908.37	1993.99	3151.05	5224.06	4120.48	P06576	P06576;H0YH81;F8W079	ATPB_HUMAN	ATP5F1B	ATP synthase subunit beta, mitochondrial
6460.19	10056.2	9141.03	10554.6	10923.4	11577	P06703	P06703;R4GN98	S10A6_HUMAN	S100A6	Protein S100-A6
531.986	692.649	848.682	608.997	847.859	515.965	P06727	P06727	APOA4_HUMAN	APOA4	Apolipoprotein A-IV
1275.72	1081.28	1190.68	1809.56	1331.42	1186.88	P06730	P06730;D6RBW1;H0Y8J7	IF4E_HUMAN	EIF4E	Eukaryotic translation initiation factor 4E
13282.8	13330	14408.2	6764.94	7794.11	8566.01	P06733	P06733;A0A2R8Y6G6	ENOA_HUMAN	ENO1	Alpha-enolase
5185.03	5529.76	5377.67	6462.02	4898.18	7968	P06737	P06737;P11216;P11217;E9PK47	PYGL_HUMAN	PYGL	Glycogen phosphorylase, liver form
4164.37	5244	5234.69	2677.36	3267.15	3070.33	P06744	P06744;A0A2U3TZU2;K7EQ48;A0A0J9YXP8;A0A0J9YYH3;A0A0J9YX90;A0A2R8Y6C7;K7ENA0;K7EPY4	G6PI_HUMAN	GPI	Glucose-6-phosphate isomerase
NaN	NaN	553.02	NaN	422.962	649.638	P06746	P06746;E5RIJ0;H0YBJ0;E7EW18	DPOLB_HUMAN	POLB	DNA polymerase beta
5820.45	6485.3	5394.78	4668.77	13909.6	6553.82	P06748	P06748;A0A7I2V5S2;A0A7I2YQC0;A0A7I2V2X9;A0A7I2V3G5;A0A7I2V3U2;A0A7I2V433;A0A7I2V4G8;A0A7I2V579;E5RGW4	NPM_HUMAN	NPM1	Nucleophosmin
5736.76	5776.74	7150.95	4047.08	2244.34	2879.28	P06753	P06753;P07951;P09493;P67936;A0A0S2Z4G6;A0A2R2Y2Q3;B7Z596;F5H7S3;H0YK48;H0YKJ4;H7BYY1;J3KN67;Q6ZN40;A0A087WWU8;A0A2R8Y5V9;A0A2R8YE05;A0A2R8YEU4;A0A2R8YGX3;A0A2R8YH90;A0A2R8YHD2;A0A494BZZ2;A0A494C0G0;A0A494C0P6;A7XZE4;D6R904;H0YKP3;H0YKX5;H0YL80;K7ENT6;Q5TCU3	TPM3_HUMAN	TPM3	Tropomyosin alpha-3 chain
1268.48	921.042	1514.75	1167.6	1723.05	1197.62	P06756	P06756;A0A8V8TKF7;A0A8V8TKG0;A0A8V8TKI2;A0A8V8TKT8;A0A8V8TLN8;A0A8V8TLW9;A0A8V8TKU8;A0A8V8TLW4	ITAV_HUMAN	ITGAV	Integrin alpha-V
26430	16852.5	22977.1	18566.5	1137.87	9738.3	P06899;Q16778	O60814;P06899;P57053;P62807;Q16778	H2B1J_HUMAN;H2B2E_HUMAN	H2BC11;H2BC21	Histone H2B type 1-J
7467.16	6718.95	5846.51	3561.3	4004.12	5031.7	P07093	P07093;C9JN98	GDN_HUMAN	SERPINE2	Glia-derived nexin
187.109	326.779	586.991	NaN	638.42	501.887	P07099	P07099	HYEP_HUMAN	EPHX1	Epoxide hydrolase 1
NaN	371.855	NaN	NaN	NaN	NaN	P07108	P07108;B8ZWD1	ACBP_HUMAN	DBI	Acyl-CoA-binding protein
18348.4	21929.1	20446.9	18789.2	20126.7	15441	P07195	P00338;P07195;P07864;Q6ZMR3;A0A3B3IS95;A0A5F9ZHM4;A8MW50;F5H155;F5H245;F5H5G7;G3XAP5	LDHB_HUMAN	LDHB	L-lactate dehydrogenase B chain
364.046	1490.47	NaN	843.871	1485.01	1108.89	P07225	P07225;A0A0S2Z4L3;A0A3B3IRK9;A0A3B3ISJ1;G5E9F8	PROS_HUMAN	PROS1	Vitamin K-dependent protein S
1662.53	1505.5	1430.32	2128.95	2363.89	2001.32	P07237	P07237;A0A7P0T8C0;A0A7P0T8J3;A0A7P0T8X1;A0A7P0T9D6;A0A7P0T9K9;A0A7P0T9U6;A0A7P0TA35;A0A7P0TA71;A0A7P0TA97;A0A7P0TAX9;A0A7P0TB26;A0A7P0Z4J0;A0A7P0Z4S2;H7BZ94;I3L0S0;I3L3P5;I3L4M2;I3L514	PDIA1_HUMAN	P4HB	Protein disulfide-isomerase
16560.8	8966.03	13050.8	11896.4	1268.27	6874.52	P07305	P07305	H10_HUMAN	H1-0	Histone H1.0
NaN	766.322	NaN	783.741	NaN	1197.24	P07315;P07316;P11844	P07315;P07316;P11844	CRGA_HUMAN;CRGB_HUMAN;CRGC_HUMAN	CRYGA;CRYGB;CRYGC	Gamma-crystallin C
367.362	384.112	577.239	754.77	735.74	855.173	P07339	P07339;A0A1B0GV23;A0A1B0GVD5;A0A1B0GW44;A0A1B0GWE8;C9JH19;A0A1B0GU03;A0A1B0GU92;F8W787;H7C469	CATD_HUMAN	CTSD	Cathepsin D
10108.4	12253.4	12171.4	9862.13	8195.27	11355.2	P07355	A6NMY6;P07355;H0YL33;H0YM50;H0YMD0;H0YMU9;H0YMW4;H0YN28;H0YN42;H0YNP5	ANXA2_HUMAN	ANXA2	Annexin A2
423.039	1240.26	742.404	1515.05	1633.38	2111.75	P07358	P07358;A0A8Q3SI88;A0A8Q3WL56;A0A8Q3WM97	CO8B_HUMAN	C8B	Complement component C8 beta chain
1854.39	2536.94	2439.03	4520.01	2191.89	2724.3	P07384	P07384;E9PIA9;E9PJA6;E9PJJ3;E9PLC9;E9PLX0;E9PMC6;E9PQB3;E9PRM1;E9PSA6	CAN1_HUMAN	CAPN1	Calpain-1 catalytic subunit
38734.4	40255.2	48889.6	35057.4	34092.5	36815.1	P07437	P04350;P07437;P68371;Q5JP53;Q5ST81	TBB5_HUMAN	TUBB	Tubulin beta chain
1129.48	2221.7	1137.3	3038.87	2507.08	2121.81	P07477;Q9BYE2	P07477;Q9BYE2;A6XGL3;E7EQ64	TMPSD_HUMAN;TRY1_HUMAN	PRSS1;TMPRSS13	Serine protease 1
317.686	NaN	401.908	721.031	871.398	841.966	P07686	P07686	HEXB_HUMAN	HEXB	Beta-hexosaminidase subunit beta
9841.08	10439.8	9858.88	5919.17	7807.89	6702.35	P07737	P07737;K7EJ44	PROF1_HUMAN	PFN1	Profilin-1
2871.77	3414.81	2498.69	3954.91	4283.6	3583.82	P07738	P07738	PMGE_HUMAN	BPGM	Bisphosphoglycerate mutase
1625.16	1769.8	1818.69	2255.01	2385.6	2327.13	P07741	P07741;H3BQB1;H3BQF1;H3BQZ9;H3BSW3	APT_HUMAN	APRT	Adenine phosphoribosyltransferase
5862.8	5953.84	5245.36	5365.1	4648.02	5390.37	P07814	P07814	SYEP_HUMAN	EPRS1	Bifunctional glutamate/proline--tRNA ligase
717.616	413.492	489.159	NaN	NaN	NaN	P07858	P07858;A0A7I2V4Z9;A0A7I2YQK9;E9PHZ5;E9PSG5;A0A7I2V367;A0A7I2V440;A0A7I2V668;R4GMQ5	CATB_HUMAN	CTSB	Cathepsin B
35037.9	36619.9	37229.5	32144.3	35787.1	29307.6	P07900	P07900	HS90A_HUMAN	HSP90AA1	Heat shock protein HSP 90-alpha
4089.04	3262.44	3340.14	2520.43	5012.36	2929.76	P07910	P07910;G3V2Q1;B4DY08;G3V2D6;G3V4C1;G3V4W0;G3V555;G3V575;G3V576;G3V5V7	HNRPC_HUMAN	HNRNPC	Heterogeneous nuclear ribonucleoproteins C1/C2
3275.31	2700.98	2585.1	3203.02	2306.72	2425.05	P07942	P07942;A0A7I2V2J0;A0A7I2V2R2;A0A7I2V2T9;A0A7I2V4J9;A0A7I2V5R0;A0A7I2V5X5;A0A7I2V682;C9J296;E7EPA6;G3XAI2;A0A7I2V3I5;A0A7I2V3J7;A0A7I2V407;A0A7I2V5T9	LAMB1_HUMAN	LAMB1	Laminin subunit beta-1
7745.79	9729.16	9033	6418.33	6150.5	5741.4	P07947	P07947;J3QRU1	YES_HUMAN	YES1	Tyrosine-protein kinase Yes
916.163	1033.21	1093.1	472.425	946.278	908.848	P07948	P07948;P08631;H0Y3C5;J3KPD6	LYN_HUMAN	LYN	Tyrosine-protein kinase Lyn
NaN	NaN	NaN	NaN	NaN	NaN	P07951	P07951;P09493;A0A0S2Z4G6;Q6ZN40;A7XZE4;H0YKP3;H0YKX5;Q5TCU3	TPM2_HUMAN	TPM2	Tropomyosin beta chain
298.496	652.194	344.895	NaN	756.516	NaN	P07954	P07954;A0A804HI24	FUMH_HUMAN	FH	Fumarate hydratase, mitochondrial
15658.2	12304.1	12052.5	19623.1	10201.9	16079.3	P07996	P07996;P35442;A0A3B3ITK0;A0A7I2V585;A0A7I2YQ86;A0A7I2YQT6	TSP1_HUMAN	THBS1	Thrombospondin-1
1358.83	1883.91	1503.65	NaN	1641.34	991.196	P08133	P08133;A0A0S2Z377	ANXA6_HUMAN	ANXA6	Annexin A6
9165.92	15585.1	13577.2	6742.95	6628.22	6413.87	P08195	P08195;F5GZS6;A0A7P0T8F1;A0A7P0T8U7;A0A7P0T9F7;A0A7P0TAN7;A0A7P0TAS6;A0A7P0TBF8;A0A7P0Z4A0;A0A7P0Z4P5;F5GZI0;F5H056	4F2_HUMAN	SLC3A2	4F2 cell-surface antigen heavy chain
1618.2	2061.21	1775.06	2250.96	1956.55	1186.3	P08237	P08237;P17858;A0A2R8Y891	PFKAM_HUMAN	PFKM	ATP-dependent 6-phosphofructokinase, muscle type
71800.8	66475.2	63939.9	64632.3	69614.5	60251.8	P08238	P07900;P08238;Q14568;Q58FF8	HS90B_HUMAN	HSP90AB1	Heat shock protein HSP 90-beta
200.627	NaN	NaN	NaN	NaN	NaN	P08240	P08240	SRPRA_HUMAN	SRPRA	Signal recognition particle receptor subunit alpha
3388.21	3415.21	3870.97	3761.13	3655.92	4430.14	P08243	P08243	ASNS_HUMAN	ASNS	Asparagine synthetase [glutamine-hydrolyzing]
NaN	NaN	NaN	NaN	NaN	NaN	P08397	P08397;A0A3B3IRR1;A0A3F2YNY7;A0A8I5KXV4;F5H345	HEM3_HUMAN	HMBS	Porphobilinogen deaminase
179.91	554.331	901.741	NaN	850.133	870.088	P08559	P08559;P29803;Q5JPU2	ODPA_HUMAN	PDHA1	Pyruvate dehydrogenase E1 component subunit alpha, somatic form, mitochondrial
1675.74	1873	1544.48	2283.16	1636.23	1672.01	P08567	P08567	PLEK_HUMAN	PLEK	Pleckstrin
824.822	840.204	718.871	619.706	1610.75	882.49	P08574	P08574	CY1_HUMAN	CYC1	Cytochrome c1, heme protein, mitochondrial
NaN	369.806	NaN	NaN	NaN	NaN	P08579	P08579	RU2B_HUMAN	SNRPB2	U2 small nuclear ribonucleoprotein B''
1740.91	2836	1718.58	6018.17	5449.19	3747.14	P08581	P08581;P12931;P42685;Q04912;Q9H3Y6;H7C074;H7C3Z8	MET_HUMAN	MET	Hepatocyte growth factor receptor
7010.14	5011.81	6842.39	2851.09	648.148	2810.05	P08621	P08621;M0QYR1	RU17_HUMAN	SNRNP70	U1 small nuclear ribonucleoprotein 70 kDa
862.643	874.563	1079.45	674.304	559.261	NaN	P08648	P08648	ITA5_HUMAN	ITGA5	Integrin alpha-5
NaN	NaN	216.481	5614.98	2280.83	NaN	P08670;P41219	P08670;P41219;B0YJC4;B0YJC5;H7C5W5	PERI_HUMAN;VIME_HUMAN	PRPH;VIM	Vimentin
9946.64	27177.7	16246.9	23958.5	29229.4	25181.6	P08697	P08697;A0A0G2JPA8;C9JMH6;A0A0J9YWQ3;A0A0J9YY65;C9JPV4	A2AP_HUMAN	SERPINF2	Alpha-2-antiplasmin
4283.35	3260.28	4762.95	1637.45	2526.36	1659.25	P08708	P08708;A0A0J9YYC4;A0A075B716;H0YN88;H3BNC9;H0YN73	RS17_HUMAN	RPS17	40S ribosomal protein S17
6000.66	6844.55	6269.99	11890.4	9980.84	10978.9	P08727	P02533;P08727;P08779;P19012;Q04695;A8MT21;C9JM50;C9JTG5;K7EMS3;K7EPJ9	K1C19_HUMAN	KRT19	Keratin, type I cytoskeletal 19
1239.28	1745.06	1393.69	1029.09	1090.46	1556.9	P08754	P08754	GNAI3_HUMAN	GNAI3	Guanine nucleotide-binding protein G(i) subunit alpha-3
2657.73	3411.06	3426.96	1529.44	2256.12	2093.29	P08758	P08758;D6RBE9;D6RBL5	ANXA5_HUMAN	ANXA5	Annexin A5
184.94	NaN	NaN	444.786	1607.16	NaN	P08779	P08779	K1C16_HUMAN	KRT16	Keratin, type I cytoskeletal 16
11954.9	11467.6	13638.2	11929.3	14090.3	12361.4	P08865	P08865;A0A0C4DG17;A0A8I5KQE6;A0A8V8TLA4;A0A8V8TMP3;A0A8V8TMX1;C9J9K3	RSSA_HUMAN	RPSA	40S ribosomal protein SA
843.283	866.586	212.432	651.892	1239.09	418.935	P08962	P08962;F8VWK8;F8W022;F8VNT9;F8VV56	CD63_HUMAN	CD63	CD63 antigen
NaN	NaN	NaN	NaN	NaN	NaN	P09001	P09001;D6RC14;E7ETU7;E9PF06;H0Y9G6	RM03_HUMAN	MRPL3	39S ribosomal protein L3, mitochondrial
NaN	NaN	NaN	NaN	NaN	NaN	P09012	P09012;M0R221;M0R2B8;M0QXK2;M0QZG7;M0R268	SNRPA_HUMAN	SNRPA	U1 small nuclear ribonucleoprotein A
593.202	423.727	414.639	NaN	NaN	460.579	P09104	P09104;P13929;E5RGZ4;F5H0C8;K7EKN2;K7EPM1;E5RG95;E5RI09;F5H1C3	ENOG_HUMAN	ENO2	Gamma-enolase
NaN	NaN	NaN	NaN	NaN	578.352	P09110	P09110;C9JDE9;H7C131	THIK_HUMAN	ACAA1	3-ketoacyl-CoA thiolase, peroxisomal
11188.4	9685.61	10929.8	5759.57	9023.48	7996.17	P09211	P09211	GSTP1_HUMAN	GSTP1	Glutathione S-transferase P
2473.61	2268.56	2778.36	842.563	1444.52	NaN	P09382	P09382;F8WEI7	LEG1_HUMAN	LGALS1	Galectin-1
265.877	689.592	524.057	NaN	546.957	NaN	P09417	P09417;B7Z415;D6RGG7;D6RHJ7	DHPR_HUMAN	QDPR	Dihydropteridine reductase
1586.07	1527.95	1672.75	NaN	NaN	438.388	P09429	P09429;B2RPK0;Q5T7C4	HMGB1_HUMAN	HMGB1	High mobility group protein B1
1407.09	1320.53	1237.91	1716.84	1259.41	1320.06	P09455	P09455;A0A0A0MTB9;H0YAK8	RET1_HUMAN	RBP1	Retinol-binding protein 1
393.076	292.243	263.5	630.495	252.268	527.562	P09496	P09496;C9J8P9	CLCA_HUMAN	CLTA	Clathrin light chain A
901.849	1336.51	1284.04	887.528	861.446	797.125	P09525	P09525;Q6P452	ANXA4_HUMAN	ANXA4	Annexin A4
2564.97	2540.69	3121	2580.66	2202.5	1999.12	P09543	P09543;C9K0L8;K7ERC4;K7ERZ0;K7EN66	CN37_HUMAN	CNP	2',3'-cyclic-nucleotide 3'-phosphodiesterase
205.783	105.217	234.92	389.466	942.816	505.925	P09622	P09622;E9PEX6	DLDH_HUMAN	DLD	Dihydrolipoyl dehydrogenase, mitochondrial
1174.46	595.877	885.678	2163.48	3196.35	1740.01	P09651	P09651;A0A2R8Y4L2;A0A7I2V2L6;A0A7I2V3R8;A0A7I2V3W0;F8VZ49;F8W6I7;A0A7I2V334;A0A7I2V5H0;A0A7I2V5T1;A0A7I2YQX9;F8VTQ5;H0YH80	ROA1_HUMAN	HNRNPA1	Heterogeneous nuclear ribonucleoprotein A1
500.955	830.289	681.346	1322.36	873.832	1695.46	P09661	P09661;H0YKK0;H0YMA0	RU2A_HUMAN	SNRPA1	U2 small nuclear ribonucleoprotein A'
246.748	466.865	450.648	NaN	901.075	861.842	P09669	P09669	COX6C_HUMAN	COX6C	Cytochrome c oxidase subunit 6C
5435.36	4507.66	4930.1	9846.38	1994.43	6067.28	P09874	P09874;A0A7I2V3E1	PARP1_HUMAN	PARP1	Poly [ADP-ribose] polymerase 1
466.38	489.989	597.694	270.438	732.075	778.267	P09960	P09960	LKHA4_HUMAN	LTA4H	Leukotriene A-4 hydrolase
1104.85	919.959	966.429	1633.63	555.469	888.732	P09972	P09972;A8MVZ9;C9J8F3;J3KSV6;J3QKP5;K7EKH5	ALDOC_HUMAN	ALDOC	Fructose-bisphosphate aldolase C
7029.68	21242.3	14394	31822.3	13152.5	33915.4	P0C0L4	P0C0L4;P0C0L5;A0A0G2JL54;A0A0G2JPR0;A0A140TA29;A0A140TA32;A0A140TA44;A0A140TA49;F5GXS0;A0A8V8TLP6	CO4A_HUMAN	C4A	Complement C4-A
51241.1	15327.2	39648	54349.7	3987.72	47165.1	P0C0S5;Q71UI9	P0C0S5;Q71UI9;A0A494C189;C9J0D1	H2AV_HUMAN;H2AZ_HUMAN	H2AZ1;H2AZ2	Histone H2A.Z
3119.48	3949.52	2122.76	12863.7	491.111	12332.9	P0C0S8;P20671;Q16777;Q6FI13;Q96KK5;Q99878;Q9BTM1	P0C0S8;P20671;Q16777;Q6FI13;Q96KK5;Q99878;Q9BTM1;A0A0U1RR32;A0A0U1RRH7;H0YFX9	H2A1D_HUMAN;H2A1H_HUMAN;H2A1J_HUMAN;H2A1_HUMAN;H2A2A_HUMAN;H2A2C_HUMAN;H2AJ_HUMAN	H2AC11;H2AC12;H2AC14;H2AC18;H2AC20;H2AC7;H2AJ	Histone H2A type 1
NaN	NaN	NaN	NaN	632.613	NaN	P0CG12	P0CG12	DERPC_HUMAN	DERPC	Decreased expression in renal and prostate cancer protein
NaN	NaN	NaN	NaN	NaN	NaN	P0DMM9;P0DMN0	P0DMM9;P0DMN0;H3BRT0;A0A0A6YYL2;H3BPL6	ST1A3_HUMAN;ST1A4_HUMAN	SULT1A3;SULT1A4	Sulfotransferase 1A3
9369.69	10334.2	9969.73	9574.09	11680.8	10679.1	P0DMV8;P0DMV9	P0DMV8;P0DMV9;A0A0G2JIW1;V9GZ37	HS71A_HUMAN;HS71B_HUMAN	HSPA1A;HSPA1B	Heat shock 70 kDa protein 1A
778.89	969.045	706.086	742.047	NaN	NaN	P0DP23;P0DP24;P0DP25	P0DP23;P0DP24;P0DP25;A0A590UJI2;E7EMB3;G3V361;Q96HY3	CALM1_HUMAN;CALM2_HUMAN;CALM3_HUMAN	CALM1;CALM2;CALM3	Calmodulin-1
866.955	361.542	829.412	NaN	652.168	752.92	P0DPB6	P0DPB6;A0A0R4J2F3	RPAC2_HUMAN	POLR1D	DNA-directed RNA polymerases I and III subunit RPAC2
533.158	439.045	395.294	546.728	689.47	NaN	P10155	P10155	RO60_HUMAN	RO60	RNA-binding protein RO60
608.666	462.442	545.432	1135.4	981.724	1081.17	P10253	P10253	LYAG_HUMAN	GAA	Lysosomal alpha-glucosidase
988.375	777.559	1040.36	977.192	466.099	NaN	P10301	P10301	RRAS_HUMAN	RRAS	Ras-related protein R-Ras
413.139	662.326	532.984	759.45	1180.18	692.028	P10515	P10515;A0A7P0Z4G4;E9PEJ4;H0YDD4;A0A7P0T997;A0A7P0TA47;A0A7P0TAG1;A0A7P0TAX2;A0A7P0TBE2;A0A7P0TBK2	ODP2_HUMAN	DLAT	Dihydrolipoyllysine-residue acetyltransferase component of pyruvate dehydrogenase complex, mitochondrial
NaN	NaN	NaN	NaN	NaN	NaN	P10523	P10523;E7ESX4	ARRS_HUMAN	SAG	S-arrestin
355.482	463.139	462.212	2140.07	965.37	876.971	P10586	P10586;P23468;A0A0U1RQU1;F5GWR7;Q3KPI9;A2A437	PTPRF_HUMAN	PTPRF	Receptor-type tyrosine-protein phosphatase F
NaN	NaN	NaN	NaN	NaN	NaN	P10599	P10599	THIO_HUMAN	TXN	Thioredoxin
201.655	NaN	196.395	NaN	223.345	661.961	P10606	P10606	COX5B_HUMAN	COX5B	Cytochrome c oxidase subunit 5B, mitochondrial
326.183	2259.66	834.345	1998.36	1194.46	2253.51	P10643	P10643;A0A8Q3SIM0	CO7_HUMAN	C7	Complement component C7
545.2	527.172	822.587	802.524	711.068	820.859	P10644	P10644;K7EM13;K7EPB2	KAP0_HUMAN	PRKAR1A	cAMP-dependent protein kinase type I-alpha regulatory subunit
433.098	788.269	407.99	1186.69	797.543	491.997	P10646	P10646	TFPI1_HUMAN	TFPI	Tissue factor pathway inhibitor
7337.07	8520.55	8941.8	7221.36	10785.6	7233.72	P10768	P10768;U3KQT1	ESTD_HUMAN	ESD	S-formylglutathione hydrolase
3576.35	4246.55	3806.96	8171.08	12933.9	9058.78	P10809	P10809;A0A7I2V2X6;A0A7I2V369;A0A7I2V599;A0A7I2V5K3;A0A7I2V5M1;A0A7I2YQ71;A0A7I2YQK6;E7ESH4;C9JCQ4;C9JL19;C9JL25;E7EXB4	CH60_HUMAN	HSPD1	60 kDa heat shock protein, mitochondrial
12305.8	11578.3	9070.6	27488.7	27758.2	24222.2	P10909	P10909;E7ETB4;E5RG36;E5RGB0;E5RH61;E5RJZ5;E7ERK6;H0YLK8	CLUS_HUMAN	CLU	Clusterin
1566.14	791.252	NaN	617.074	1318.77	394.321	P10915	P10915	HPLN1_HUMAN	HAPLN1	Hyaluronan and proteoglycan link protein 1
2364.83	3110.59	3122.6	3228.39	4134.19	4100.48	P11021	P11021;A0A7P0TAI0	BIP_HUMAN	HSPA5	Endoplasmic reticulum chaperone BiP
2881.48	2992.57	2922.72	4325.1	2675.3	2870.55	P11047	P11047	LAMC1_HUMAN	LAMC1	Laminin subunit gamma-1
27335.4	27086	24920.8	23487.8	26224.8	23293.2	P11142	P11142;P54652;E9PK54;E9PKE3;E9PLF4;E9PN25;E9PN89;E9PPY6;E9PQK7;E9PQQ4	HSP7C_HUMAN	HSPA8	Heat shock cognate 71 kDa protein
9782.52	7074.51	10436.1	3434.35	4227.92	3190.95	P11166	P11166;A0A6Q8PFI8	GTR1_HUMAN	SLC2A1	Solute carrier family 2, facilitated glucose transporter member 1
NaN	246.286	150.159	NaN	NaN	NaN	P11171	P11171;A0A2U3TZH6;A0A2R8Y7Y3;A0A2R8YD30;A0A3B3ITP0	EPB41_HUMAN	EPB41	Protein 4.1
493.859	673.518	561.379	531.047	741.25	461.271	P11172	P11172;E9PFD2;F2Z303;F2Z3P2;F8WDG4	UMPS_HUMAN	UMPS	Uridine 5'-monophosphate synthase
147.378	NaN	NaN	NaN	NaN	NaN	P11177	P11177;C9J634;F8WF02	ODPB_HUMAN	PDHB	Pyruvate dehydrogenase E1 component subunit beta, mitochondrial
1127.21	910.591	1202	1186.46	1369.94	1270.83	P11216	P11216;H0Y4Z6	PYGB_HUMAN	PYGB	Glycogen phosphorylase, brain form
831.505	1018.86	654.982	NaN	NaN	NaN	P11233	P11233;H7C3P7	RALA_HUMAN	RALA	Ras-related protein Ral-A
1699.94	1998.96	1887.15	723.087	1647.2	1148.01	P11234	P11233;P11234;C9J6B1;C9JPE8;C9JQB3;C9JYR1;F8WEQ6;H7C3P7	RALB_HUMAN	RALB	Ras-related protein Ral-B
754.823	1198.2	749.421	NaN	387.441	NaN	P11274;Q12979	P11274;Q12979;A0A0G2JQ41;A0A1C7CYZ0;B7Z683;I3L4Y1;H0Y554;I3L1U8;I3L2P5	ABR_HUMAN;BCR_HUMAN	ABR;BCR	Breakpoint cluster region protein
3226.4	3974.82	2547.98	6615.25	18184.2	5204.96	P11277	P11277	SPTB1_HUMAN	SPTB	Spectrin beta chain, erythrocytic
1238.48	1842.99	2469.39	1511.74	4489.52	3159.58	P11279	P11279	LAMP1_HUMAN	LAMP1	Lysosome-associated membrane glycoprotein 1
239.501	NaN	NaN	NaN	NaN	NaN	P11310	P11310;Q5T4U5;A0A7P0T8G6;A0A7P0T932;A0A7P0TB55;F6YB23	ACADM_HUMAN	ACADM	Medium-chain specific acyl-CoA dehydrogenase, mitochondrial
9668.18	4763.49	8225.29	6515.6	947.609	5003.43	P11387	P11387;A0A7P0T852	TOP1_HUMAN	TOP1	DNA topoisomerase 1
2296.31	2264.94	2375.24	1874.81	1821.53	2200.61	P11413	P11413;E7EUI8;A0A8Q3SIN6;A0A8Q3SIS5;A0A8Q3SJB9;A0A8Q3WL95	G6PD_HUMAN	G6PD	Glucose-6-phosphate 1-dehydrogenase
2884.92	2389.34	2821.78	2645.58	2904.82	2874.82	P11586	P11586;F5H2F4;V9GYY3;V9GZ78;A0A494C1T2;A0A8V8TKR5;A0A8V8TKS0;A0A8V8TKT4;A0A8V8TL50;A0A8V8TMA4;A0A8V8TMA9	C1TC_HUMAN	MTHFD1	C-1-tetrahydrofolate synthase, cytoplasmic
2058.61	1834.97	2067.35	1767.93	2584.6	2928.54	P11717	P11717	MPRI_HUMAN	IGF2R	Cation-independent mannose-6-phosphate receptor
621.118	594.598	770.076	887.46	676.518	626.025	P11766	P11766	ADHX_HUMAN	ADH5	Alcohol dehydrogenase class-3
826.447	NaN	410.741	534.163	NaN	574.508	P11908	P11908;P21108;P60891;A0A0B4J207;A0A2R8Y7H4;A0A0A0MRQ9;A0A6Q8PGP2;B1ALA9;H7C540	PRPS2_HUMAN	PRPS2	Ribose-phosphate pyrophosphokinase 2
1181.37	1448.01	1259.78	1709.92	3320.09	1820.41	P11940	P11940;Q4VXU2;A0A087WTT1;A0A6Q8JFT6;A0A7I2V4N4;A0A7I2YQ88;A0A7I2YQE4;E7EQV3;E7ERJ7;H0YAR2;A0A6I8PLA1;A0A6I8PS38;H0YAP2	PABP1_HUMAN	PABPC1	Polyadenylate-binding protein 1
3608.49	3565.54	3174.27	2945.15	2933	2643.86	P12004	P12004	PCNA_HUMAN	PCNA	Proliferating cell nuclear antigen
488.564	1314.28	590.587	NaN	1295.47	1738.2	P12081	P12081;P49590;A0A2R8Y3N3;A0A2R8Y5P7;A0A2R8Y6I1;A0A6Q8PF07;A0A6Q8PF47;A0A6Q8PHA5;E7ETE2;A0A2R8Y4X6;A0A2R8Y5E8;A0A6Q8PFF2;A0A6Q8PFG9;A0A6Q8PFN6;D6RJE6	HARS1_HUMAN	HARS1	Histidine--tRNA ligase, cytoplasmic
1761.73	4005.36	2388.18	6239.77	5597.54	4286.21	P12109	P12109;A0A087X0S5	CO6A1_HUMAN	COL6A1	Collagen alpha-1(VI) chain
389.187	931.48	576.186	1229.57	1862.98	1773.65	P12111	P12111	CO6A3_HUMAN	COL6A3	Collagen alpha-3(VI) chain
404.414	645.861	885.933	541.536	842.002	708.865	P12236	P12236	ADT3_HUMAN	SLC25A6	ADP/ATP translocase 3
11907.2	18264.8	15292.7	22574.6	25891.1	23847.3	P12259	P12259;A0A0A0MRJ7	FA5_HUMAN	F5	Coagulation factor V
3884.9	5795.26	4947.87	7877.68	4396.92	7593.69	P12268	P12268;E7ETK5;H0Y4R1;A0A7I2V2T3;A0A7I2YQK5	IMDH2_HUMAN	IMPDH2	Inosine-5'-monophosphate dehydrogenase 2
230.47	243.681	NaN	NaN	303.644	NaN	P12270	P12270	TPR_HUMAN	TPR	Nucleoprotein TPR
4110.86	4496.17	5024.96	2322.94	2770.1	2394.03	P12277	P12277;A0A0S2Z471;G3V461;G3V4N7	KCRB_HUMAN	CKB	Creatine kinase B-type
1317.9	1720.17	1498.42	3187.1	2286.6	2070.55	P12314;Q92637	P12314;Q92637	FCGR1_HUMAN;FCGRB_HUMAN	FCGR1A;FCGR1BP	High affinity immunoglobulin gamma Fc receptor I
2981.6	4230.22	3929.77	2346.43	2545.32	2834.05	P12429	P12429;D6RA82;D6RCA8;D6RFG5	ANXA3_HUMAN	ANXA3	Annexin A3
580.398	NaN	338.045	NaN	NaN	NaN	P12532	P12532;C9JSQ1;F8WCN3	KCRU_HUMAN	CKMT1A	Creatine kinase U-type, mitochondrial
447.119	777.599	590.401	893.035	752.138	373.315	P12644	P12644;H0YLW3	BMP4_HUMAN	BMP4	Bone morphogenetic protein 4
1478.36	1964.12	1524.01	1813.51	2257.31	1016.64	P12814	P12814;A0A7I2V4Y4;A0A804HII9;A0A804HIN7;A0A804HJU8;A0A804HK61;A0A804HKE2;A0A804HL31;A0A804HLD0;A0A804HLF4;H0YJ11;H0YJW3;H7C5W8;H9KV75	ACTN1_HUMAN	ACTN1	Alpha-actinin-1
290.015	53.5107	NaN	NaN	251.076	NaN	P12830	P12830	CADH1_HUMAN	CDH1	Cadherin-1
895.291	1401.07	795.653	1488.45	1559.38	1290.97	P12931	P12931	SRC_HUMAN	SRC	Proto-oncogene tyrosine-protein kinase Src
195.713	328.551	426.374	NaN	NaN	NaN	P12955	P12955;A0A494C165;A0A8V8TLL9;A0A8V8TLN7;A0A8V8TLP2;A0A8V8TLP4;A0A8V8TLR1;A0A8V8TN48;A0A8V8TNF2;K7ES25	PEPD_HUMAN	PEPD	Xaa-Pro dipeptidase
12638.2	10586.6	12181.5	8733.26	6065.68	7797.42	P12956	P12956	XRCC6_HUMAN	XRCC6	X-ray repair cross-complementing protein 6
6777.73	4972.72	6171.93	4561.66	3693.25	3948.55	P13010	P13010	XRCC5_HUMAN	XRCC5	X-ray repair cross-complementing protein 5
278.141	276.904	174.076	549.404	972.792	890.34	P13073	P13073	COX41_HUMAN	COX4I1	Cytochrome c oxidase subunit 4 isoform 1, mitochondrial
674.437	495.194	612.247	694.928	1110.73	NaN	P13489	P13489;E9PIK5;E9PIM9;E9PLZ3;E9PMJ3;E9PMA9	RINI_HUMAN	RNH1	Ribonuclease inhibitor
635.804	1045.6	973.011	900.189	643.457	1055.21	P13497	O43897;P13497;E9PD25	BMP1_HUMAN	BMP1	Bone morphogenetic protein 1
5413.22	5601.21	6034.33	2324.65	5334.66	3598.36	P13521	P13521;C9JDT0;C9JQI2	SCG2_HUMAN	SCG2	Secretogranin-2
87184.8	145589	108995	154827	190424	169777	P13533	P13533	MYH6_HUMAN	MYH6	Myosin-6
NaN	1257.69	NaN	1461.73	1118.75	905.759	P13591	P13591;A0A087WTE4;A0A087WTF6;A0A087WV75;A0A087WVU1;A0A087WWD4;A0A087WX77;H7BYX6;A0A087WTR3;A0A087WWJ5;A0A087WZS4;A0A0D9SF30;A0A0D9SF98	NCAM1_HUMAN	NCAM1	Neural cell adhesion molecule 1
37812.8	16116.4	8845.68	24530.6	39213.7	11813.5	P13611	P13611;D6RGZ6;E9PF17;Q86W61	CSPG2_HUMAN	VCAN	Versican core protein
30236.3	31423.7	28773.7	26946.2	30015	28758.3	P13639	P13639	EF2_HUMAN	EEF2	Elongation factor 2
5925.33	2093.04	2821.95	20997.9	13414.8	5411.36	P13645	P13645;A0A1B0GVI3	K1C10_HUMAN	KRT10	Keratin, type I cytoskeletal 10
2342.69	449.649	773.418	9095.1	6421.64	947.42	P13647	P04259;P13647;P48668;F8W0C6	K2C5_HUMAN	KRT5	Keratin, type II cytoskeletal 5
374.746	501.146	512.056	879.28	1502	1059.04	P13667	P13667;A0A499FI48;C9JMN9	PDIA4_HUMAN	PDIA4	Protein disulfide-isomerase A4
217.759	494.03	NaN	954.937	NaN	869.384	P13674	P13674	P4HA1_HUMAN	P4HA1	Prolyl 4-hydroxylase subunit alpha-1
457.193	NaN	474.052	NaN	NaN	NaN	P13693	P13693;A0A0B4J2C3;Q5W0H4	TCTP_HUMAN	TPT1	Translationally-controlled tumor protein
1494.25	1111.55	2534.27	310.709	1071.7	1194.53	P13797	P13797	PLST_HUMAN	PLS3	Plastin-3
1018.1	1535.9	1047.55	1415.08	1748.77	1257.99	P13798	P13798;C9JIF9;H0YFE5;H7C1U0	ACPH_HUMAN	APEH	Acylamino-acid-releasing enzyme
175.241	NaN	NaN	128.328	241.084	NaN	P13804	P13804;A0A8I5KT03;A0A8I5KUR2;A0A8I5KVL5;A0A8I5KYH4;A0A8I5KYP7;H0YK49;H0YLU7;A0A0S2Z3M4;H0YL83	ETFA_HUMAN	ETFA	Electron transfer flavoprotein subunit alpha, mitochondrial
611.215	987.957	852.188	NaN	788.944	677.968	P13807	P13807	GYS1_HUMAN	GYS1	Glycogen [starch] synthase, muscle
377.856	474.685	421.261	506.908	720.725	537.188	P13861	P13861;H7C330	KAP2_HUMAN	PRKAR2A	cAMP-dependent protein kinase type II-alpha regulatory subunit
903.353	1558.13	1290.21	474.005	720.275	880.22	P13929	P13929	ENOB_HUMAN	ENO3	Beta-enolase
NaN	160.944	NaN	NaN	NaN	NaN	P13984	P13984	T2FB_HUMAN	GTF2F2	General transcription factor IIF subunit 2
2937.47	3609.92	3360.23	3069.81	3491.9	3440.49	P13987	P13987;A0A2U3TZL5;E9PNW4	CD59_HUMAN	CD59	CD59 glycoprotein
160.646	NaN	499.203	1233.19	NaN	NaN	P13995	P13995;A0A7I2V2U6;A0A7I2V482;A0A7I2YQD4;B9A062	MTDC_HUMAN	MTHFD2	Bifunctional methylenetetrahydrofolate dehydrogenase/cyclohydrolase, mitochondrial
3353.45	314.552	6046.04	3980.99	3333.23	3754.03	P14060	P14060;E9PRN7	3BHS1_HUMAN	HSD3B1	3 beta-hydroxysteroid dehydrogenase/Delta 5-->4-isomerase type 1
4354.96	3161.99	4237.09	3288.11	1148.68	1285.67	P14174	P14174	MIF_HUMAN	MIF	Macrophage migration inhibitory factor
1280.94	1387.69	1091.99	901.923	771.956	863.148	P14209	P14209;A0A096LP69	CD99_HUMAN	CD99	CD99 antigen
357.955	495.154	406.529	NaN	584.988	508.858	P14314	P14314;K7ELL7;A0A0C4DGP4	GLU2B_HUMAN	PRKCSH	Glucosidase 2 subunit beta
673.727	462.565	808.045	NaN	NaN	373.172	P14324	P14324;A0A087WVN4;A0A087X1D8;A0A087WTP2	FPPS_HUMAN	FDPS	Farnesyl pyrophosphate synthase
NaN	NaN	NaN	NaN	NaN	NaN	P14406	P14406;D6RGV5;D6RIE3;H0UI06	CX7A2_HUMAN	COX7A2	Cytochrome c oxidase subunit 7A2, mitochondrial
NaN	NaN	NaN	NaN	NaN	NaN	P14416	P14416;F8VUV1	DRD2_HUMAN	DRD2	D(2) dopamine receptor
1892.27	2749.6	2075	1947.52	1215.6	3364.73	P14543	P14543	NID1_HUMAN	NID1	Nidogen-1
524.977	500.158	367.639	1648.21	478.685	657.478	P14550	P14550;Q5T621;V9GYG2;V9GYP9	AK1A1_HUMAN	AKR1A1	Aldo-keto reductase family 1 member A1
40041.7	35283.7	35250.8	33906	33711.2	35387.3	P14618	P14618;A0A804F6T5;H3BTN5;A0A804F729;A0A8V8TMM5;A0A8V8TNX9;B4DNK4;H3BQ34	KPYM_HUMAN	PKM	Pyruvate kinase PKM
7884.75	9223.6	8928.15	8041.94	13032	9552.25	P14625	P14625;A0A087WT78;A0A7P0T823;A0A7P0T917;A0A7P0TAE1;A0A7P0TAT8;A0A7P0TAY2;A0A7P0TBC2;H0YIV0	ENPL_HUMAN	HSP90B1	Endoplasmin
132.61	353.969	312.064	467.352	638.817	NaN	P14635	P14635;D6RHI0;E9PC90	CCNB1_HUMAN	CCNB1	G2/mitotic-specific cyclin-B1
3567.17	4324.05	2454.25	2320.23	2462.93	761.162	P14678;P63162	P14678;P63162;J3QLE5	RSMB_HUMAN;RSMN_HUMAN	SNRPB;SNRPN	Small nuclear ribonucleoprotein-associated proteins B and B'
848.566	587.095	1019.45	NaN	453.571	NaN	P14735	P14735;A0A3B3ISG5;A0A7I2V2P6;A0A7I2V2S1;A0A7I2V3K9;A0A7I2V4Q3;B3KSB8	IDE_HUMAN	IDE	Insulin-degrading enzyme
NaN	NaN	NaN	NaN	NaN	NaN	P14854	P14854;A0A494C160	CX6B1_HUMAN	COX6B1	Cytochrome c oxidase subunit 6B1
440.774	1336.73	NaN	NaN	NaN	492.935	P14866	P14866	HNRPL_HUMAN	HNRNPL	Heterogeneous nuclear ribonucleoprotein L
2742.11	3071.14	2950.46	2438.4	2512.98	2432.95	P14868	P14868	SYDC_HUMAN	DARS1	Aspartate--tRNA ligase, cytoplasmic
5577.12	5414.48	6147.88	4141.74	4129.07	4073.52	P14923	P14923	PLAK_HUMAN	JUP	Junction plakoglobin
NaN	NaN	NaN	NaN	NaN	NaN	P15104	P15104;A0A2R8YDT1	GLNA_HUMAN	GLUL	Glutamine synthetase
384.265	548.32	459.341	1742.45	1054.04	772.766	P15121	P15121;E9PCX2;E9PEF9	ALDR_HUMAN	AKR1B1	Aldo-keto reductase family 1 member B1
NaN	456.409	487.717	NaN	452.534	439.696	P15151	P15151;A0A0A0MSA9;A0A0C4DG49	PVR_HUMAN	PVR	Poliovirus receptor
1540.46	1610.38	2082.8	2058.01	1449.87	2652.46	P15153	P15153;B1AH77;B1AH78;B1AH80	RAC2_HUMAN	RAC2	Ras-related C3 botulinum toxin substrate 2
502.208	726.292	560.958	1215.74	3427.35	1257.64	P15169	P15169	CBPN_HUMAN	CPN1	Carboxypeptidase N catalytic chain
246.014	400.675	403.305	NaN	389.74	NaN	P15170	P15170	ERF3A_HUMAN	GSPT1	Eukaryotic peptide chain release factor GTP-binding subunit ERF3A
35353.9	34025.9	37024.8	22978.2	16549.1	22353.2	P15311	P15311;P26038;P35241;A0A2R8Y5S7;A0A2R8Y7M3	EZRI_HUMAN	EZR	Ezrin
311.344	NaN	347.267	NaN	NaN	NaN	P15514	P15514	AREG_HUMAN	AREG	Amphiregulin
6379.79	6983.56	6561.52	3620.62	3932.47	3479.7	P15531	P15531;Q32Q12;E7ERL0;J3KPD9	NDKA_HUMAN	NME1	Nucleoside diphosphate kinase A
3492.7	4682.94	4234.2	5615.37	6148.03	4578.77	P15559	P15559;H3BNV2	NQO1_HUMAN	NQO1	NAD(P)H dehydrogenase [quinone] 1
146.973	NaN	381.838	NaN	NaN	NaN	P15586	P15586;F6S8M0;H7C3P4;H0YFA9	GNS_HUMAN	GNS	N-acetylglucosamine-6-sulfatase
28701	19206.1	27884.5	16763.4	12992.2	15238.4	P15880	P15880;E9PQD7;H0YEN5	RS2_HUMAN	RPS2	40S ribosomal protein S2
783.082	798.128	780.914	1493.41	1183.2	967.179	P15924	P15924	DESP_HUMAN	DSP	Desmoplakin
181.942	NaN	166.912	NaN	NaN	NaN	P15927	P15927;Q5TEJ7	RFA2_HUMAN	RPA2	Replication protein A 32 kDa subunit
18259.7	18518.4	17813.4	13700	22045.1	10203.4	P16070	P16070;H0Y2P0;H0Y5E4;H0YCV9;H0YD17;H0YDW7;H0YDX6;H0YD90;H0YEV3;H0YEU1	CD44_HUMAN	CD44	CD44 antigen
4678.64	5472.53	5324.79	3449.26	3588.32	3520.07	P16144	P16144	ITB4_HUMAN	ITGB4	Integrin beta-4
5311.18	5592.57	4356.08	7499.49	7438.28	8492.26	P16152	P16152	CBR1_HUMAN	CBR1	Carbonyl reductase [NADPH] 1
NaN	NaN	NaN	NaN	NaN	NaN	P16219	P16219;E9PE82	ACADS_HUMAN	ACADS	Short-chain specific acyl-CoA dehydrogenase, mitochondrial
159.002	NaN	248.968	164.89	NaN	NaN	P16278	P16278;E7EQ29	BGAL_HUMAN	GLB1	Beta-galactosidase
36775.6	21271	12579	22522.6	1336.2	13346	P16401	P16401	H15_HUMAN	H1-5	Histone H1.5
220364	170549	207877	193414	15169.3	131384	P16402	P10412;P16401;P16402;P16403;Q02539	H13_HUMAN	H1-3	Histone H1.3
15838.2	21971.8	18793.3	8347.78	12073	14025.8	P16422	P16422;B5MCA4	EPCAM_HUMAN	EPCAM	Epithelial cell adhesion molecule
391.209	NaN	577.306	1005.99	NaN	1069.36	P16435	P16435;H0Y4R2;A0A8V8NE24;A0A8V8NKH1;A0A8V8NLF0;A0A8V8NRY5;A0A8V8NVX2;A0A8V8P1G2;A0A8V8P672;A0A8V8PBF2;C9JU80	NCPR_HUMAN	POR	NADPH--cytochrome P450 reductase
536.816	361.247	453.576	703.248	249.175	NaN	P16615	P16615;H7C5W9	AT2A2_HUMAN	ATP2A2	Sarcoplasmic/endoplasmic reticulum calcium ATPase 2
NaN	NaN	NaN	NaN	NaN	NaN	P16885	P16885;H3BPZ3;A0A8V8TLG6;A0A8V8TLH5;A0A8V8TMG4;A0A8V8TMP2;A0A8V8TMQ0	PLCG2_HUMAN	PLCG2	1-phosphatidylinositol 4,5-bisphosphate phosphodiesterase gamma-2
1018.62	767.886	623.921	NaN	NaN	332.854	P16949	P16949;A2A2D0	STMN1_HUMAN	STMN1	Stathmin
1480.3	2433.62	1865.95	NaN	NaN	NaN	P16989	P16989;P67809;C9J5V9	YBOX3_HUMAN	YBX3	Y-box-binding protein 3
NaN	NaN	NaN	NaN	NaN	NaN	P17028	P17028	ZNF24_HUMAN	ZNF24	Zinc finger protein 24
7744.5	9054.58	7872.17	7544.6	8865.39	8631.06	P17066	P17066;P48741	HSP76_HUMAN	HSPA6	Heat shock 70 kDa protein 6
2253.73	3616.59	3179.11	NaN	NaN	747.687	P17096	P17096	HMGA1_HUMAN	HMGA1	High mobility group protein HMG-I/HMG-Y
1075.53	1583.79	1322.95	NaN	880.45	564.581	P17174	P17174	AATC_HUMAN	GOT1	Aspartate aminotransferase, cytoplasmic
5114.27	5460.95	5908.73	3226.59	4708.15	3817.05	P17301	P17301;E7EMF1;E7ESP4;E9PB77	ITA2_HUMAN	ITGA2	Integrin alpha-2
219.738	257.38	NaN	NaN	NaN	NaN	P17480	P17480;E9PKP7	UBF1_HUMAN	UBTF	Nucleolar transcription factor 1
1308.67	1465.15	1799.2	3134.3	1255.46	1110.93	P17612	P17612;P22694;A0A087WVC4;A0A8V8TL59;B1APF7;B1APF8;B1APF9;B1APG0;B1APG1;B1APG2;B1APG3;K7ERP6;Q15136	KAPCA_HUMAN	PRKACA	cAMP-dependent protein kinase catalytic subunit alpha
498.145	576.374	760.123	NaN	1013.42	1252.51	P17655	P17655	CAN2_HUMAN	CAPN2	Calpain-2 catalytic subunit
74.6254	NaN	NaN	NaN	NaN	273.197	P17706	P17706;K7EQG9;A0A2R8YD79;K7ER87	PTN2_HUMAN	PTPN2	Tyrosine-protein phosphatase non-receptor type 2
799.121	1157.26	832.13	127.874	1142.68	1418.36	P17812	P17812;Q9NRF8;A0A3B3IRQ8;A0A3B3IRI2;A0A3B3ITF6;A0A8Q3WKZ7;A0A8Q3WL40;A0A3B3ITB8;A0A3B3ITH9;A0A8Q3WL00;A0A8Q3WL12	PYRG1_HUMAN	CTPS1	CTP synthase 1
2188.37	2854.77	2344.81	2964.07	4225.94	3194.72	P17844	P17844;A0A0G2JLI4;J3KTA4;A0A7I2V2S0;A0A7I2V507;A0A7I2V5F5;J3KRZ1;J3QSF1	DDX5_HUMAN	DDX5	Probable ATP-dependent RNA helicase DDX5
397.675	498.918	336.075	495.731	1095.32	688.862	P17858	P17858	PFKAL_HUMAN	PFKL	ATP-dependent 6-phosphofructokinase, liver type
1002.74	1343.98	1183.28	NaN	917.342	1235.47	P17931	P17931	LEG3_HUMAN	LGALS3	Galectin-3
2329.28	2024.4	2412.64	1749.92	1521.84	1679.6	P17980	P17980;E9PM69;R4GNH3;E9PKD5	PRS6A_HUMAN	PSMC3	26S proteasome regulatory subunit 6A
12709.7	11685.6	12907.6	7384.13	7361.03	8065.16	P17987	P17987;E7ERF2;E7EQR6	TCPA_HUMAN	TCP1	T-complex protein 1 subunit alpha
182.78	NaN	190.664	NaN	560.493	296.961	P18031	P18031	PTN1_HUMAN	PTPN1	Tyrosine-protein phosphatase non-receptor type 1
3239.87	4746.69	2572.58	6875.9	9547.2	4836.64	P18074	P18074;A8MX75;A0A804HK53;A0A804HL97;E7EVE9;K7EIT8;A0A804HK75;B4E0F6;K7ENL1	ERCC2_HUMAN	ERCC2	General transcription and DNA repair factor IIH helicase subunit XPD
12281.7	10619.6	11691	9248.18	8919.17	8943.78	P18077	P18077	RL35A_HUMAN	RPL35A	60S ribosomal protein L35a
1352.57	2174.41	1004.85	3611.36	2604.13	3899.76	P18085	P18085;P61204;P84077;P84085;F5H423;A0A8V8TNZ0;A0A8V8TNZ5;A0A8V8TP92;A0A8V8TP99;A0A8V8TQC0;A0A8V8TQP8;C9J1Z8;C9JPM4;F5H0C7	ARF4_HUMAN	ARF4	ADP-ribosylation factor 4
14999.9	14640.5	17034.4	15064.7	3072.04	10681.3	P18124	P18124;A8MUD9	RL7_HUMAN	RPL7	60S ribosomal protein L7
1605.75	3568.54	2213.86	4628.24	3981.35	3239.15	P18206	P18206	VINC_HUMAN	VCL	Vinculin
393.852	435.456	708.487	659.832	374.27	NaN	P18433	P18433	PTPRA_HUMAN	PTPRA	Receptor-type tyrosine-protein phosphatase alpha
9645.86	14479.3	13056.6	6510.84	12662.4	10940.4	P18564	P18564;A0A087WXP3;E9PEE8	ITB6_HUMAN	ITGB6	Integrin beta-6
56.1607	NaN	101.315	NaN	NaN	NaN	P18583	P18583	SON_HUMAN	SON	Protein SON
NaN	NaN	NaN	NaN	NaN	NaN	P18615	P18615;A0A0A0MSN9;A0A0A0MT02;A2ABK4;E9PD43;A0A0G2JI50	NELFE_HUMAN	NELFE	Negative elongation factor E
5483.3	4341.43	5256.24	5064.79	1130.25	3081.52	P18621	P18621;A0A0A6YYL6;A0A087WWH0;A0A087WXM6;A0A087WY81;J3KRB3;J3KRX5;J3KSJ0;J3QQT2;J3QS96	RL17_HUMAN	RPL17	60S ribosomal protein L17
4246.73	4701.1	4295.2	3303.31	3676.55	3817.42	P18669	P18669	PGAM1_HUMAN	PGAM1	Phosphoglycerate mutase 1
586.053	780.768	863.438	830.734	NaN	1369.38	P18754	P18754;C9JMJ4;C9JQZ4;C9JRH2;C9JW69;C9J3R0	RCC1_HUMAN	RCC1	Regulator of chromosome condensation
NaN	NaN	NaN	NaN	372.731	NaN	P18859	P18859;A8MUH2	ATP5J_HUMAN	ATP5PF	ATP synthase-coupling factor 6, mitochondrial
NaN	299.329	NaN	NaN	NaN	300.047	P18887	P18887;F5H8D7	XRCC1_HUMAN	XRCC1	DNA repair protein XRCC1
285.437	NaN	NaN	371.984	458.202	475.767	P19012	P13646;P19012;K7ERE3;K7EMD9	K1C15_HUMAN	KRT15	Keratin, type I cytoskeletal 15
NaN	280.409	202.581	NaN	NaN	NaN	P19013	P19013	K2C4_HUMAN	KRT4	Keratin, type II cytoskeletal 4
274.188	NaN	251.753	752.169	NaN	673.733	P19021	P19021;A0A804HI59;A0A804HIQ0;A0A804HKV8;A0A8C8KD64;A0A804HKM7	AMD_HUMAN	PAM	Peptidyl-glycine alpha-amidating monooxygenase
274.294	630.089	314.929	749.215	803.835	378.999	P19320	P19320	VCAM1_HUMAN	VCAM1	Vascular cell adhesion protein 1
1366.57	6238.17	2342.16	3373.91	18792.3	3205.59	P19338	P19338;C9JLB1;H7BY16;A0A7I2V2U7;A0A7I2V349;A0A7I2V3F3;A0A7I2V428;A0A7I2V506;A0A7I2V5M5	NUCL_HUMAN	NCL	Nucleolin
NaN	361.972	322	1136.55	NaN	NaN	P19367	P19367	HXK1_HUMAN	HK1	Hexokinase-1
577.368	381.432	521.162	645.867	467.846	819.484	P19387	P19387;H3BRR2	RPB3_HUMAN	POLR2C	DNA-directed RNA polymerase II subunit RPB3
617.507	568.266	969.319	1066.25	946.461	NaN	P19388	P19388;A0A087WVZ9;A0A087WWX0;A0A0A0MQR7	RPAB1_HUMAN	POLR2E	DNA-directed RNA polymerases I, II, and III subunit RPABC1
98.1616	NaN	NaN	NaN	NaN	NaN	P19404	P19404;E7EPT4	NDUV2_HUMAN	NDUFV2	NADH dehydrogenase [ubiquinone] flavoprotein 2, mitochondrial
954.963	960.256	778.809	1339.09	222.736	NaN	P19429	P19429;A0A590UJN1;K7EN02	TNNI3_HUMAN	TNNI3	Troponin I, cardiac muscle
NaN	NaN	NaN	NaN	NaN	NaN	P19474	P19474	RO52_HUMAN	TRIM21	E3 ubiquitin-protein ligase TRIM21
177.07	NaN	NaN	247.796	409.782	280.971	P19525	P19525;A0A7P0TAL9;A0A7P0TBA9;A0A7P0Z4M0	E2AK2_HUMAN	EIF2AK2	Interferon-induced, double-stranded RNA-activated protein kinase
2337.06	1518.39	2265.89	2636.65	2859.18	3821.64	P19623	P19623;K7EKM4	SPEE_HUMAN	SRM	Spermidine synthase
1031.33	1471.65	1318.37	1248.43	NaN	785.105	P19784	P19784;H3BNI9	CSK22_HUMAN	CSNK2A2	Casein kinase II subunit alpha'
110108	192872	116640	345359	310101	284045	P19823	P19823;Q5T985;Q5T987	ITIH2_HUMAN	ITIH2	Inter-alpha-trypsin inhibitor heavy chain H2
15247	34231.3	19284.3	60904.1	67919.6	48763.8	P19827	P19827;H7C0N0	ITIH1_HUMAN	ITIH1	Inter-alpha-trypsin inhibitor heavy chain H1
355.063	NaN	NaN	NaN	NaN	NaN	P19838	P19838;A0A494C1E9;D6RH30;A0A494C157	NFKB1_HUMAN	NFKB1	Nuclear factor NF-kappa-B p105 subunit
NaN	NaN	NaN	NaN	332.974	NaN	P19971	P19971;A0A494C0A4;A0A494C0L6;C9JGI3	TYPH_HUMAN	TYMP	Thymidine phosphorylase
1016.7	1411.71	1566.83	629.28	628.74	466.433	P20020	P20020;P23634;Q01814;Q16720;A0A2U3TZI3;A0A2U3U055;A0A804HKZ0;A0A2R8Y4R4	AT2B1_HUMAN	ATP2B1	Plasma membrane calcium-transporting ATPase 1
599.867	534.361	503.786	NaN	NaN	495.326	P20042	P20042	IF2B_HUMAN	EIF2S2	Eukaryotic translation initiation factor 2 subunit 2
623.464	837.474	758.319	931.07	704.091	569.319	P20073	P20073	ANXA7_HUMAN	ANXA7	Annexin A7
199.674	218.407	NaN	NaN	NaN	NaN	P20290	P20290;D6RDG3;A0A7I2V3T6;A0A7I2V5Y3;A0A7I2YQL2;H0Y9Y1	BTF3_HUMAN	BTF3	Transcription factor BTF3
491.679	1077.69	547.255	645.98	789.413	355.144	P20339	P20339	RAB5A_HUMAN	RAB5A	Ras-related protein Rab-5A
1413.33	1045.14	1221.74	1269.9	1821.24	1719.1	P20340	P20340;F5H3K7	RAB6A_HUMAN	RAB6A	Ras-related protein Rab-6A
NaN	NaN	NaN	3858.75	3043.43	NaN	P20594	P20594;A0A8I5KSX8;A0A8I5KT66;A0A8I5KTF2;A0A8I5KVN5;A0A8I5QJG2;H7C1X0	ANPRB_HUMAN	NPR2	Atrial natriuretic peptide receptor 2
2035.69	1696.93	1996.64	3148.07	3143.07	2750.38	P20618	P20618	PSB1_HUMAN	PSMB1	Proteasome subunit beta type-1
NaN	85.6886	NaN	NaN	NaN	NaN	P20645	P20645;F5GX30;F5GXE0;F5GXU0;F5H883;H0YGE9	MPRD_HUMAN	M6PR	Cation-dependent mannose-6-phosphate receptor
250.373	315.83	292.156	1721.96	1544.75	514.335	P20674	P20674;H3BNX8;H3BRM5;H3BV69	COX5A_HUMAN	COX5A	Cytochrome c oxidase subunit 5A, mitochondrial
584.185	444.807	782.342	NaN	2642.5	NaN	P20700	P20700;A0A0D9SFE5;E9PBF6	LMNB1_HUMAN	LMNB1	Lamin-B1
4449.46	5551.46	5553.38	6661.3	4297.13	5310.6	P20839	P20839;C9J381;A0A3B3IRL5	IMDH1_HUMAN	IMPDH1	Inosine-5'-monophosphate dehydrogenase 1
NaN	NaN	NaN	NaN	NaN	NaN	P20962	P20962;F5GXR3	PTMS_HUMAN	PTMS	Parathymosin
321.995	NaN	NaN	NaN	555.288	NaN	P21127;Q9UQ88	P21127;Q9UQ88;Q5QPR3;A0A0D9SEI3;A0A0D9SEN2;A0A0D9SER5;Q5QPR4	CD11A_HUMAN;CD11B_HUMAN	CDK11A;CDK11B	Cyclin-dependent kinase 11B
1258.48	1731.37	1661.63	4977.74	3217.37	4375.21	P21266;P28161;P46439	P21266;P28161;P46439;A0A3B3IRM5;E9PHN6;E9PHN7;E9PLF1;F6XZQ7;Q5T8R1	GSTM2_HUMAN;GSTM3_HUMAN;GSTM5_HUMAN	GSTM2;GSTM3;GSTM5	Glutathione S-transferase Mu 3
1272.78	2154.13	2096.11	1761.21	2906.55	2567.15	P21281	P21281;H0YC04	VATB2_HUMAN	ATP6V1B2	V-type proton ATPase subunit B, brain isoform
446.775	170.954	394.213	581.782	509.655	NaN	P21283	P21283;E7EV59	VATC1_HUMAN	ATP6V1C1	V-type proton ATPase subunit C 1
189.171	643.347	345.634	NaN	683.964	NaN	P21291	P21291;E9PP21	CSRP1_HUMAN	CSRP1	Cysteine and glycine-rich protein 1
5089.61	6039.97	5141.31	8844.84	8346.01	8835.62	P21333	P21333;Q60FE5	FLNA_HUMAN	FLNA	Filamin-A
3686.59	5499.52	4603.95	7486.24	6013.05	6223.34	P21399	P21399	ACOHC_HUMAN	ACO1	Cytoplasmic aconitate hydratase
1039.96	2331.83	1704.13	787.913	1427.7	1209.98	P21579	P21579;J3KQA0	SYT1_HUMAN	SYT1	Synaptotagmin-1
2183.08	2213.83	2606.18	NaN	727.861	939.967	P21589	P21589	5NTD_HUMAN	NT5E	5'-nucleotidase
NaN	433.995	396.48	1667.31	1523.12	1333.66	P21796	P21796	VDAC1_HUMAN	VDAC1	Voltage-dependent anion-selective channel protein 1
144.345	568.651	NaN	NaN	804.931	NaN	P21912	P21912	SDHB_HUMAN	SDHB	Succinate dehydrogenase [ubiquinone] iron-sulfur subunit, mitochondrial
14254.8	20561.5	11620.6	11390.4	11942.7	12765.2	P21926	P21926;A0A087WU13;A0A7I2V3T7;F5GXT1;G8JLH6;A0A2R8Y478;A0A7I2V3T0;A6NNI4	CD9_HUMAN	CD9	CD9 antigen
4905.66	7074.29	5121.89	44775.5	1561.92	39400	P21941	P21941	MATN1_HUMAN	MATN1	Cartilage matrix protein
NaN	NaN	NaN	NaN	NaN	NaN	P21964	P21964;A0A7I2V370	COMT_HUMAN	COMT	Catechol O-methyltransferase
429.543	160.749	201.071	NaN	NaN	NaN	P21980	P21980	TGM2_HUMAN	TGM2	Protein-glutamine gamma-glutamyltransferase 2
319.268	521.121	517.386	387.075	NaN	NaN	P22059	P22059	OSBP1_HUMAN	OSBP	Oxysterol-binding protein 1
1126.64	1467.51	1196.71	714.891	NaN	482.55	P22061	P22061;A0A3F2YNX8;F6S8N6	PIMT_HUMAN	PCMT1	Protein-L-isoaspartate(D-aspartate) O-methyltransferase
1588.45	1764.91	2028.32	1598.79	1437.53	1099.18	P22087	P22087;M0QXL5;M0R0P1;M0R1H0;M0R299;M0R2B0;M0R2Q4;M0R2U2	FBRL_HUMAN	FBL	rRNA 2'-O-methyltransferase fibrillarin
3119.5	2280.42	2612.77	2510.95	2974.97	3190.49	P22102	P22102	PUR2_HUMAN	GART	Trifunctional purine biosynthetic protein adenosine-3
1669.5	1976.88	2080.85	968.996	1005.29	1792.97	P22223	P22223	CADH3_HUMAN	CDH3	Cadherin-3
3675.77	4215.05	4049.04	3949.69	2928.63	4434.51	P22234	P22234;D6RF62;E9PBS1	PUR6_HUMAN	PAICS	Bifunctional phosphoribosylaminoimidazole carboxylase/phosphoribosylaminoimidazole succinocarboxamide synthetase
NaN	NaN	172.214	NaN	NaN	NaN	P22307	P22307	SCP2_HUMAN	SCP2	Sterol carrier protein 2
5026	5145.22	5268.06	6250.63	5707.91	5352.23	P22314	P22314	UBA1_HUMAN	UBA1	Ubiquitin-like modifier-activating enzyme 1
3002.15	2865.12	3576.03	1917.19	1194.4	1538.43	P22392	P22392;O60361;Q32Q12	NDKB_HUMAN	NME2	Nucleoside diphosphate kinase B
330.078	538.979	703.298	1091.84	615.458	1302.82	P22466	P22466	GALA_HUMAN	GAL	Galanin peptides
413.373	211.56	NaN	772.638	842.065	507.398	P22570	P22570;A0A0A0MSZ4;A0A0A0MT64;A0A0A0MTN9;A0A0A0MTR6;A0A0C4DFN8;A0A0C4DGN7;J3QQX3	ADRO_HUMAN	FDXR	NADPH:adrenodoxin oxidoreductase, mitochondrial
418.194	370.706	314.303	NaN	NaN	NaN	P22626	P22626;A0A087WUI2;A0A7I2V323;A0A7I2V3P1;A0A7I2V3P7;A0A7I2V4I6;A0A7I2V4N1;A0A7I2V4S4;A0A024RA28	ROA2_HUMAN	HNRNPA2B1	Heterogeneous nuclear ribonucleoproteins A2/B1
NaN	NaN	113.655	NaN	NaN	NaN	P22694	P22694;A0A087WVC4;B1APF7;B1APF8;B1APF9;B1APG0;B1APG1;B1APG2;B1APG3	KAPCB_HUMAN	PRKACB	cAMP-dependent protein kinase catalytic subunit beta
NaN	198.023	292.806	NaN	462.452	1012.54	P22695	P22695;H3BRG4;A0A087WVZ4;H3BP04;H3BSJ9;H3BUE4;H3BUI9	QCR2_HUMAN	UQCRC2	Cytochrome b-c1 complex subunit 2, mitochondrial
9277.64	14008.4	9630.55	33994.4	16518.6	25670.9	P23142	P23142	FBLN1_HUMAN	FBLN1	Fibulin-1
NaN	NaN	NaN	NaN	NaN	NaN	P23193	P23193;A0A1W2PPZ5;A0A1W2PRL9;E5RIS7;E5RJ93	TCEA1_HUMAN	TCEA1	Transcription elongation factor A protein 1
4228.36	4575.2	3786.54	3472.12	2506.2	3393.65	P23229	P23229;A0A8C8KBL6	ITA6_HUMAN	ITGA6	Integrin alpha-6
1302.28	1371.06	1523.21	781.814	1399.9	856.646	P23246	P23246;A0A8Q3WMA7	SFPQ_HUMAN	SFPQ	Splicing factor, proline- and glutamine-rich
2151.95	3186.92	2214.19	1815.56	1551.11	2359.68	P23258;Q9NRH3	P23258;Q9NRH3;A0A7P0T9G6;K7EIS0;K7EKE5	TBG1_HUMAN;TBG2_HUMAN	TUBG1;TUBG2	Tubulin gamma-1 chain
883.553	548.998	1249.74	1511.21	1136.53	1558.94	P23284	P23284;A0A7P0TB45;A0A7P0Z497	PPIB_HUMAN	PPIB	Peptidyl-prolyl cis-trans isomerase B
181.58	315.639	468.952	NaN	523.391	1931.64	P23368	P23368;A0A1W2PPH1;A0A1W2PQ37;A0A1W2PQF8;A0A1W2PQH3;A0A1W2PQT3;A0A1W2PQY8;A0A1W2PR68	MAOM_HUMAN	ME2	NAD-dependent malic enzyme, mitochondrial
833.866	1103.93	1341.64	2018.63	1448.11	1761.25	P23381	P23381;H0YJP3	SYWC_HUMAN	WARS1	Tryptophan--tRNA ligase, cytoplasmic
11270.4	11403.2	12502	14187.4	12870.8	14644.3	P23396	P23396;E9PL09;F2Z2S8;H0YCJ7;H0YF32	RS3_HUMAN	RPS3	40S ribosomal protein S3
NaN	NaN	643.629	NaN	NaN	NaN	P23443	P23443	KS6B1_HUMAN	RPS6KB1	Ribosomal protein S6 kinase beta-1
309.523	423.978	498.1	560.368	610.495	347.546	P23470	P23470	PTPRG_HUMAN	PTPRG	Receptor-type tyrosine-protein phosphatase gamma
NaN	NaN	NaN	NaN	537.979	417.109	P23471	P23471;A0A494C036;A0A494C055;A0A494C087;A0A494C0U4;A0A494C1B4;A0A494C1H9;A0A494C1R4	PTPRZ_HUMAN	PTPRZ1	Receptor-type tyrosine-protein phosphatase zeta
18835.3	22655.8	17987.5	33164	36753.1	34364.3	P23526	P23526	SAHH_HUMAN	AHCY	Adenosylhomocysteinase
5218.95	3529.2	5203.94	4046.18	383.618	2115.26	P23527	P23527;Q5QNW6;Q93079	H2B1O_HUMAN	H2BC17	Histone H2B type 1-O
8171.78	8295.79	8805.98	3975.58	2682.58	3549.11	P23528	P23528;Q9Y281;E9PK25;E9PLJ3;E9PP50;E9PQB7;G3V1A4	COF1_HUMAN	CFL1	Cofilin-1
NaN	NaN	NaN	NaN	NaN	NaN	P23588	P23588;E7EX17;F8VX11	IF4B_HUMAN	EIF4B	Eukaryotic translation initiation factor 4B
475.21	700.711	605.362	478.11	241.338	121.274	P23634	P23634	AT2B4_HUMAN	ATP2B4	Plasma membrane calcium-transporting ATPase 4
436.96	343.877	340.424	1307.29	NaN	NaN	P23919	P23919;H7C312	KTHY_HUMAN	DTYMK	Thymidylate kinase
1962.72	1847.96	1853.73	2108.87	2065.59	2035.23	P23921	P23921;E9PJ62;E9PRY9	RIR1_HUMAN	RRM1	Ribonucleoside-diphosphate reductase large subunit
2455.44	2062.76	2290.97	1573	1598.42	1533.46	P24534	P24534	EF1B_HUMAN	EEF1B2	Elongation factor 1-beta
135.454	NaN	610.512	815.753	995.002	634.823	P24539	P24539;Q5QNZ2	AT5F1_HUMAN	ATP5PB	ATP synthase F(0) complex subunit B1, mitochondrial
1821.35	2099.14	2537.95	1419.32	1733.3	1393.58	P24666	P24666;D3YTI2;G5E9R5;F2Z2Q9	PPAC_HUMAN	ACP1	Low molecular weight phosphotyrosine protein phosphatase
261.269	425.195	665.975	NaN	907.773	1125.4	P24752	P24752;A0A5F9ZHL1;A0A5F9ZHD4;A0A5F9ZHJ0;A0A5F9ZHJ7;A0A5F9ZI66	THIL_HUMAN	ACAT1	Acetyl-CoA acetyltransferase, mitochondrial
520.539	1131.85	609.593	1021.53	1293.36	787.427	P24821	P24821;E9PC84;F5H7V9;J3QSU6	TENA_HUMAN	TNC	Tenascin
155.136	NaN	233.364	NaN	NaN	NaN	P24844	P24844	MYL9_HUMAN	MYL9	Myosin regulatory light polypeptide 9
965.077	1013.02	907.136	964.338	NaN	1096.31	P24928	P24928;A0A6Q8PGB0	RPB1_HUMAN	POLR2A	DNA-directed RNA polymerase II subunit RPB1
933.225	574.828	1108.48	698.597	868.83	1121.62	P24941	P24941;G3V5T9	CDK2_HUMAN	CDK2	Cyclin-dependent kinase 2
2694.57	2356.65	2492.19	2161.33	1958.8	2027.65	P25205	P25205	MCM3_HUMAN	MCM3	DNA replication licensing factor MCM3
310.653	513.853	423.69	533.075	435.956	418.952	P25325	P25325;B1AH49	THTM_HUMAN	MPST	3-mercaptopyruvate sulfurtransferase
1586.83	1598.96	1222.52	1126.11	1071.13	1156.57	P25398	P25398	RS12_HUMAN	RPS12	40S ribosomal protein S12
181.936	NaN	NaN	NaN	NaN	NaN	P25440	P25440;H0Y6K2;U3KQA6;A0A0G2JHL0;A0A0G2JHN8;A0A0G2JK44;A0A140T9E9;A0A140T9F7;A0A140T9I1;A0A140T9V2	BRD2_HUMAN	BRD2	Bromodomain-containing protein 2
NaN	NaN	NaN	NaN	257.762	NaN	P25490;Q96MM3	O15391;P25490;Q96MM3;H0YJV7	TYY1_HUMAN;ZFP42_HUMAN	YY1;ZFP42	Transcriptional repressor protein YY1
1157.84	1305.64	1628.03	814.711	NaN	1981.61	P25685	P25685;A0A7I2V3K7;A0A7I2YQW1	DNJB1_HUMAN	DNAJB1	DnaJ homolog subfamily B member 1
1701.24	2386.04	1915.99	4562.82	6918.97	6523.48	P25705	P25705;K7EJP1;K7EK77;K7ENJ4;K7ERX7	ATPA_HUMAN	ATP5F1A	ATP synthase subunit alpha, mitochondrial
7680.14	7356.59	6802.16	7449.29	12455.3	9059.89	P25786	P25786;F5GX11	PSA1_HUMAN	PSMA1	Proteasome subunit alpha type-1
2986.39	3239.13	3758.02	2872.6	5540.82	3328.16	P25787	P25787;A0A024RA52;A0A7I2V2H3	PSA2_HUMAN	PSMA2	Proteasome subunit alpha type-2
8800.28	7298.82	9385.54	6036.11	16533	8403.44	P25788	P25788;G3V3W4;G3V5N4	PSA3_HUMAN	PSMA3	Proteasome subunit alpha type-3
7253.19	8228.56	8056.63	11103	18331.7	17343.8	P25789	P25789;H0YL69;H0YLC2;H0YMA1;H0YMZ1;H0YLS6;H0YMI6	PSA4_HUMAN	PSMA4	Proteasome subunit alpha type-4
18451.7	22936.5	20296	14935	17498.4	14114.1	P26006	P26006	ITA3_HUMAN	ITGA3	Integrin alpha-3
5096.43	5285.68	5976.51	3545.03	2964.1	3950.99	P26038	P26038;A0A8V8TKR9	MOES_HUMAN	MSN	Moesin
361.242	678.297	493.431	669.43	939.828	1053.46	P26196	P26196	DDX6_HUMAN	DDX6	Probable ATP-dependent RNA helicase DDX6
3388.43	226.156	235.842	NaN	216.588	NaN	P26232	P26232	CTNA2_HUMAN	CTNNA2	Catenin alpha-2
515.365	601.535	656.675	1005.52	NaN	997.852	P26358	P26358;A0A7I2V490;A0A7I2V5D0;A0A7I2V5F1;A0A7I2YQA8;A0A7I2YQQ0;A0A7I2V311;A0A7I2V5F6	DNMT1_HUMAN	DNMT1	DNA (cytosine-5)-methyltransferase 1
NaN	NaN	NaN	NaN	1174.46	NaN	P26368	P26368	U2AF2_HUMAN	U2AF2	Splicing factor U2AF 65 kDa subunit
9879.29	6136.58	9767.75	8273.06	3309.41	6025.32	P26373	P26373;H3BUK8;J3KS98	RL13_HUMAN	RPL13	60S ribosomal protein L13
NaN	NaN	NaN	NaN	NaN	NaN	P26440	P26440;A0A0A0MT83;A0A0S2Z4K7;H0YN10;H0YKV0;H0YLC3;H7C4G6	IVD_HUMAN	IVD	Isovaleryl-CoA dehydrogenase, mitochondrial
1920.3	1808.6	2433.91	1123.32	1822.1	1566.07	P26447	P26447	S10A4_HUMAN	S100A4	Protein S100-A4
494.401	372.951	473.189	NaN	NaN	NaN	P26583	P09429;P26583	HMGB2_HUMAN	HMGB2	High mobility group protein B2
1030.71	1324.61	1164.01	870.193	863.347	467.935	P26599	O95758;P26599;A0A0U1RRM4;A0A6Q8PEX4;A0A7I2V4H6;A0A7I2V621;A6NLN1;K7EKJ7;K7ELW5;K7ES59;X6R242	PTBP1_HUMAN	PTBP1	Polypyrimidine tract-binding protein 1
2116.28	2404.6	2220.04	1907.91	1737.72	2197.2	P26639	P26639	SYTC_HUMAN	TARS1	Threonine--tRNA ligase 1, cytoplasmic
2652.92	2399.79	2727.67	3103.68	3265.42	3036.63	P26640	P26640;A0A0G2JJT9;A0A140T954;A2ABF4	SYVC_HUMAN	VARS1	Valine--tRNA ligase
8988.6	8733.09	9438.25	11648.9	14388.8	12832.3	P26641	P26641	EF1G_HUMAN	EEF1G	Elongation factor 1-gamma
NaN	NaN	NaN	NaN	NaN	NaN	P26885	P26885;A0A494C1N0	FKBP2_HUMAN	FKBP2	Peptidyl-prolyl cis-trans isomerase FKBP2
4553.81	6134.01	6614.67	2442.53	3953.21	2541.22	P27105	P27105	STOM_HUMAN	STOM	Stomatin
141.282	NaN	355.905	648.477	1320.31	629.806	P27144	P27144;A0A8I5KW96;F8VS11	KAD4_HUMAN	AK4	Adenylate kinase 4, mitochondrial
3098.37	2571.09	2812.28	3314.57	2210.6	3850.21	P27348	P27348;E9PG15	1433T_HUMAN	YWHAQ	14-3-3 protein theta
231.259	366.482	296.618	781.394	537.488	150.233	P27361	P27361;E9PBK7;E9PJF0;E9PQW4;B3KR49;E9PRH7;H0YEX6	MK03_HUMAN	MAPK3	Mitogen-activated protein kinase 3
6459.62	5190.25	6879.51	7401.71	1797.29	4300.48	P27635	P27635;Q96L21;F8W7C6;X1WI28;A6QRI9;B8A6G2	RL10_HUMAN	RPL10	60S ribosomal protein L10
1241.65	972.583	1071.72	1078.38	791.539	880.613	P27694	P27694	RFA1_HUMAN	RPA1	Replication protein A 70 kDa DNA-binding subunit
135.086	243.191	187.652	724.668	NaN	1532.16	P27695	P27695;A0A0C4DGK8;G3V359;G3V3C7;G3V3M6;G3V5M0;G3V5Q1;H7C4A8;G3V5D9	APEX1_HUMAN	APEX1	DNA-(apurinic or apyrimidinic site) endonuclease
850.047	618.93	609.49	NaN	539.676	NaN	P27707	P27707;D6RCP9;D6RFG8	DCK_HUMAN	DCK	Deoxycytidine kinase
2252.21	3808.45	2938.01	3554.55	5275.2	4562.42	P27708	P27708;F8VPD4;H7BZB3	PYR1_HUMAN	CAD	CAD protein
1303.88	1921.76	1457.52	1113.64	2636.26	2302.34	P27797	P27797;A0A7P0T861;K7EJB9;K7EL50	CALR_HUMAN	CALR	Calreticulin
NaN	NaN	66.8129	NaN	393.358	NaN	P27816	P27816;A0A804HKE7;E7EVA0;F8W9U4;H0Y2V1;H7C4C5	MAP4_HUMAN	MAP4	Microtubule-associated protein 4
382.885	484.159	552.26	NaN	1333.55	1020.13	P27824	P27824;A0A7P0T840;A0A7P0T8G1;A0A7P0T937;A0A7P0T9L0;A0A7P0TAE9;A0A7P0TAR9;A0A7P0TB65;A0A7P0Z484;A0A7P0Z4D6;D6RAU8;A0A7P0T8N1;A0A7P0TAN9;A0A7P0Z4H2;D6RAQ8;D6RD16	CALX_HUMAN	CANX	Calnexin
NaN	NaN	111.182	NaN	448.011	NaN	P28065	P28065;A0A0G2JJA7;A2ACR1	PSB9_HUMAN	PSMB9	Proteasome subunit beta type-9
6725.81	7158.1	6513.56	4204.64	8723.2	5691.93	P28066	P28066	PSA5_HUMAN	PSMA5	Proteasome subunit alpha type-5
4043.83	3999.34	3589.78	3853.01	7841.59	4643.34	P28070	P28070	PSB4_HUMAN	PSMB4	Proteasome subunit beta type-4
11144.3	10512.2	11087.3	11190.5	21881.2	14616.7	P28072	P28072;A0A087X2I4;I3L3X7	PSB6_HUMAN	PSMB6	Proteasome subunit beta type-6
2782.02	2898.52	2607.11	2103.11	4691.13	3244.94	P28074	P28074	PSB5_HUMAN	PSMB5	Proteasome subunit beta type-5
NaN	NaN	265.166	NaN	NaN	NaN	P28288	P28288;A0A3B3ITW3	ABCD3_HUMAN	ABCD3	ATP-binding cassette sub-family D member 3
513.369	1040.29	561.674	NaN	549.967	550.994	P28290	P28290;E9PHV5	ITPI2_HUMAN	ITPRID2	Protein ITPRID2
263.966	NaN	NaN	NaN	NaN	NaN	P28331	P28331;B4DJ81	NDUS1_HUMAN	NDUFS1	NADH-ubiquinone oxidoreductase 75 kDa subunit, mitochondrial
14649.4	14750.6	13582.2	22177	17135	19822.9	P28340	P28340;A0A087WYJ2;A0A2R8Y705;M0R2B7;A0A2R8Y7K6;M0QZR8	DPOD1_HUMAN	POLD1	DNA polymerase delta catalytic subunit
1940.47	1884.78	2877.89	4411.38	4223.81	4222	P28482	P28482	MK01_HUMAN	MAPK1	Mitogen-activated protein kinase 1
NaN	762.322	NaN	470.144	1068.93	NaN	P28827	P28827;E7EPS8	PTPRM_HUMAN	PTPRM	Receptor-type tyrosine-protein phosphatase mu
585.067	448.727	863.587	2680.49	2111.83	1996.13	P28838	P28838	AMPL_HUMAN	LAP3	Cytosol aminopeptidase
357.174	330.199	420.457	339.285	302.725	360.086	P29144	P29144;A0A494C0U1;A0A494C1B8;Q5VZU9	TPP2_HUMAN	TPP2	Tripeptidyl-peptidase 2
440.131	213.478	496.474	NaN	544.158	NaN	P29218	P29218;E5RGY4;E5RHE9;E5RIP7;H0YBL1;E5RG13;E5RG94;E5RI82;E5RIF4	IMPA1_HUMAN	IMPA1	Inositol monophosphatase 1
9903.79	11705.1	10159.6	8804.88	8258.32	9262.33	P29317	P29317	EPHA2_HUMAN	EPHA2	Ephrin type-A receptor 2
310.015	NaN	315.438	570.952	601.822	602.968	P29350	P29350	PTN6_HUMAN	PTPN6	Tyrosine-protein phosphatase non-receptor type 6
107.423	NaN	NaN	NaN	NaN	NaN	P29372	P29372;A2IDA3	3MG_HUMAN	MPG	DNA-3-methyladenine glycosylase
726.173	871.946	895.173	1121.81	819.664	1041.28	P29373	P29373;Q5SYZ4	RABP2_HUMAN	CRABP2	Cellular retinoic acid-binding protein 2
1827.02	2185.34	2299.14	2080.31	1395.95	2224.72	P29401	P29401;E9PFF2	TKT_HUMAN	TKT	Transketolase
2997.8	3034.32	3672.69	2592.11	2026.95	2494.43	P29692	P29692;A0A087X1X7;E9PRY8;E9PI39;E9PK01;E9PK06;E9PL12;E9PL71;E9PPR1;E9PQ49;E9PQZ1	EF1D_HUMAN	EEF1D	Elongation factor 1-delta
1983.52	2110.12	2445.31	NaN	NaN	NaN	P29966	P29966	MARCS_HUMAN	MARCKS	Myristoylated alanine-rich C-kinase substrate
993.77	1229.78	944.996	997.225	624.096	619.456	P29992	P29992	GNA11_HUMAN	GNA11	Guanine nucleotide-binding protein subunit alpha-11
NaN	NaN	NaN	NaN	NaN	NaN	P30038	P30038	AL4A1_HUMAN	ALDH4A1	Delta-1-pyrroline-5-carboxylate dehydrogenase, mitochondrial
1115.89	844.027	870.552	1020.07	961.856	515.269	P30039	P30039;A0A0C4DFS0	PBLD_HUMAN	PBLD	Phenazine biosynthesis-like domain-containing protein
365.078	207.614	NaN	388.514	1106.64	452.321	P30040	P30040;F8VY02	ERP29_HUMAN	ERP29	Endoplasmic reticulum resident protein 29
2669.73	3384.43	3350.36	1506.42	2390.65	2496.89	P30041	P30041	PRDX6_HUMAN	PRDX6	Peroxiredoxin-6
507.394	463.633	522.43	354.861	510.93	NaN	P30043	P30043;A0A2R8YEP4	BLVRB_HUMAN	BLVRB	Flavin reductase (NADPH)
648.937	588.356	690.998	NaN	968.187	1155.38	P30044	P30044	PRDX5_HUMAN	PRDX5	Peroxiredoxin-5, mitochondrial
832.957	327.309	NaN	NaN	NaN	NaN	P30046	P30046;A6NHG4;B5MC82;J3KQ18	DOPD_HUMAN	DDT	D-dopachrome decarboxylase
113.785	288.497	104.49	866.706	843.606	487.146	P30048	P30048	PRDX3_HUMAN	PRDX3	Thioredoxin-dependent peroxide reductase, mitochondrial
230.582	NaN	401.831	919.117	1306.19	NaN	P30049	P30049	ATPD_HUMAN	ATP5F1D	ATP synthase subunit delta, mitochondrial
4532.6	3404.2	5312.44	5084.45	3777.94	4930.84	P30050	P30050	RL12_HUMAN	RPL12	60S ribosomal protein L12
NaN	NaN	NaN	NaN	NaN	NaN	P30084	P30084	ECHM_HUMAN	ECHS1	Enoyl-CoA hydratase, mitochondrial
NaN	NaN	210.395	NaN	NaN	386.203	P30085	P30085;A0A8V8TMN5;Q5T0D2	KCY_HUMAN	CMPK1	UMP-CMP kinase
958.8	716.642	1593.01	NaN	313.084	628.267	P30086	P30086	PEBP1_HUMAN	PEBP1	Phosphatidylethanolamine-binding protein 1
983.618	1050.24	1251.75	1450.38	1843.35	1866.38	P30101	P30101;A0A8I5KNU9;A0A8I5KPY2;A0A8I5KRV3;A0A8I5KS72;A0A8I5KT88;A0A8I5KW00;A0A8I5KW33;A0A8I5KXC9;A0A8I5QKQ5	PDIA3_HUMAN	PDIA3	Protein disulfide-isomerase A3
1930.62	1619.96	1909.49	1490.42	1510.05	1782.09	P30153	P30153;C9J9C1	2AAA_HUMAN	PPP2R1A	Serine/threonine-protein phosphatase 2A 65 kDa regulatory subunit A alpha isoform
198.053	419.755	150.315	NaN	NaN	NaN	P30260	P30260;G5EA36;I3L394	CDC27_HUMAN	CDC27	Cell division cycle protein 27 homolog
NaN	NaN	NaN	NaN	NaN	NaN	P30405	P30405;H0Y548;R4GN99	PPIF_HUMAN	PPIF	Peptidyl-prolyl cis-trans isomerase F, mitochondrial
1265.21	828.334	1402.31	1187.49	961.31	1749.74	P30419	P30419;A0A7I2V3U5;A0A7I2V3X4;A0A7I2V4Y5;A0A7I2V539;B7Z8J4;K7EN82	NMT1_HUMAN	NMT1	Glycylpeptide N-tetradecanoyltransferase 1
326.279	NaN	NaN	NaN	NaN	NaN	P30519	P30519;A0A087WT44;I3L159;I3L1F5	HMOX2_HUMAN	HMOX2	Heme oxygenase 2
748.539	1089.46	943.554	NaN	NaN	705.139	P30520	P30520	PURA2_HUMAN	ADSS2	Adenylosuccinate synthetase isozyme 2
NaN	NaN	NaN	NaN	NaN	NaN	P30533	P30533	AMRP_HUMAN	LRPAP1	Alpha-2-macroglobulin receptor-associated protein
NaN	NaN	NaN	NaN	478.02	NaN	P30536	P30536;B1AH87	TSPO_HUMAN	TSPO	Translocator protein
1480.32	2398.02	2164.02	3492.34	2288.65	4260.65	P30566	P30566;A0A096LNY6;A0A0A6YY92;A0A1B0GTJ7;A0A1B0GWJ0;A0A7P0T8E4;A0A7P0Z472;A0A7P0T9A7;A0A096LNY5	PUR8_HUMAN	ADSL	Adenylosuccinate lyase
3811.48	2135.8	1490.04	3404.3	3804.91	6372.65	P30613	P30613;F8W6W2	KPYR_HUMAN	PKLR	Pyruvate kinase PKLR
1298.44	1844.02	1277.92	950.616	1062.97	903.699	P30626	P30626;C9J0K6	SORCN_HUMAN	SRI	Sorcin
257.463	332.503	281.346	3448.05	NaN	NaN	P30740	P30740	ILEU_HUMAN	SERPINB1	Leukocyte elastase inhibitor
NaN	NaN	106.51	NaN	NaN	NaN	P30825	P30825	CTR1_HUMAN	SLC7A1	High affinity cationic amino acid transporter 1
1399.59	1373.93	407.32	NaN	1211.95	1539.88	P30837	P30837	AL1B1_HUMAN	ALDH1B1	Aldehyde dehydrogenase X, mitochondrial
1178.25	1171.97	959.515	1169.63	967.431	1217.6	P30876	P30876;C9J2Y9;C9J4M6	RPB2_HUMAN	POLR2B	DNA-directed RNA polymerase II subunit RPB2
836.217	845.407	1345.77	1100.9	1481.44	1217.58	P31040	P31040;D6RFM5;A0A494C1T6	SDHA_HUMAN	SDHA	Succinate dehydrogenase [ubiquinone] flavoprotein subunit, mitochondrial
1386.88	1608.1	1603.76	2754.85	2883.77	2325.16	P31146	P31146;H3BRY3	COR1A_HUMAN	CORO1A	Coronin-1A
376.209	546.744	496.635	370.566	NaN	455.032	P31150	P31150	GDIA_HUMAN	GDI1	Rab GDP dissociation inhibitor alpha
524.738	1017.24	715.763	486.415	307.108	816.457	P31153	P31153	METK2_HUMAN	MAT2A	S-adenosylmethionine synthase isoform type-2
254.602	399.833	374.25	NaN	255.161	NaN	P31350	P31350;A0A286YFD6;A0A7P0SBL1	RIR2_HUMAN	RRM2	Ribonucleoside-diphosphate reductase subunit M2
4200.15	2140.7	3054.7	3880.68	2570.64	2548.63	P31431	P31431	SDC4_HUMAN	SDC4	Syndecan-4
894.18	1214.98	1015.14	1271.76	1099.74	1049.12	P31689	P31689	DNJA1_HUMAN	DNAJA1	DnaJ homolog subfamily A member 1
NaN	999.952	973.013	NaN	NaN	NaN	P31751;Q9Y243	P31751;Q9Y243;M0R0P9;A0A5F9ZGY0;A0A5F9ZHU3;A0A5K1VW74;A0A7P0T8T9;C9JHS6;J3QKW1;A0A7P0TB32;A0A7P0TBJ6;M0R275	AKT2_HUMAN;AKT3_HUMAN	AKT2;AKT3	RAC-beta serine/threonine-protein kinase
374.418	604.068	560.298	497.536	972.848	1127.53	P31930	P31930	QCR1_HUMAN	UQCRC1	Cytochrome b-c1 complex subunit 1, mitochondrial
2896.21	3080.27	2872.78	2486.27	3819.71	3486.5	P31939	P31939;C9JLK0	PUR9_HUMAN	ATIC	Bifunctional purine biosynthesis protein ATIC
201.241	NaN	NaN	NaN	542.613	521.092	P31942	P31942	HNRH3_HUMAN	HNRNPH3	Heterogeneous nuclear ribonucleoprotein H3
1141.61	1913.97	1330.82	2064.88	1929.22	2845.41	P31943	P31943;G8JLB6;H0YB39	HNRH1_HUMAN	HNRNPH1	Heterogeneous nuclear ribonucleoprotein H
1075.42	975.302	920.62	817.957	644.562	1085.21	P31946	P31946	1433B_HUMAN	YWHAB	14-3-3 protein beta/alpha
1647.16	1659.19	2027.18	1022.41	1152.57	1499.53	P31947	P31947	1433S_HUMAN	SFN	14-3-3 protein sigma
832.768	363.035	304.312	785.419	NaN	NaN	P31948	P31948	STIP1_HUMAN	STIP1	Stress-induced-phosphoprotein 1
991.97	1427.17	1386.6	906.474	918.357	871.206	P31949	P31949	S10AB_HUMAN	S100A11	Protein S100-A11
2723.87	2549.66	3934.28	1429.72	1107.53	1061.08	P32119	P32119;A6NIW5	PRDX2_HUMAN	PRDX2	Peroxiredoxin-2
849.314	837.105	647.654	1279.11	2111.23	1936.85	P32322	P32322;E2QRB3	P5CR1_HUMAN	PYCR1	Pyrroline-5-carboxylate reductase 1, mitochondrial
NaN	NaN	NaN	NaN	191.95	NaN	P32929	P32929	CGL_HUMAN	CTH	Cystathionine gamma-lyase
10523.8	11269.3	13157.1	11101.2	10485.7	9581.1	P32969	P32969;A0A2R8Y5Y7;D6RAN4	RL9_HUMAN	RPL9	60S ribosomal protein L9
1063.78	754.08	1070.97	1219.12	1234.15	1440.59	P33176	O60282;P33176;Q12840;A0A0G2JMZ6;A0A6Q8PEZ8;A0A6Q8PGJ3;A0A7I2V3N5;A0A7I2V3V4;A0A7I2V492;A0A7I2V4K6;A0A7I2V581;J3KNA1	KINH_HUMAN	KIF5B	Kinesin-1 heavy chain
NaN	537.542	322.828	NaN	NaN	NaN	P33240	P33240;E7EWR4;A0A0A0MT56;E9PID8	CSTF2_HUMAN	CSTF2	Cleavage stimulation factor subunit 2
NaN	270.786	416.324	NaN	NaN	NaN	P33316	P33316;A0A0C4DGL3;H0YKC5;H0YNW5;H0YKI0;H0YMM5;H0YNJ9	DUT_HUMAN	DUT	Deoxyuridine 5'-triphosphate nucleotidohydrolase, mitochondrial
615.669	1087.75	835.104	647.665	882.267	626.685	P33527	P33527;A0A0A0MS99;A0A7I2V2E0;I3L4X2	MRP1_HUMAN	ABCC1	Multidrug resistance-associated protein 1
4318.71	2205.28	2984.63	2844.01	NaN	1411.64	P33778	P33778;Q99877;U3KQK0	H2B1B_HUMAN	H2BC3	Histone H2B type 1-B
1836.75	2263.78	2089.21	3505.45	3183.53	2744.65	P33908	P33908	MA1A1_HUMAN	MAN1A1	Mannosyl-oligosaccharide 1,2-alpha-mannosidase IA
856.396	645.669	1003.44	693.265	784.789	1076.19	P33991	P33991;A0A3B3IS57;A0A3B3IT92;A0A3B3IU45;E5RG31	MCM4_HUMAN	MCM4	DNA replication licensing factor MCM4
25903.2	20269.1	25230.3	21282.9	19144	17722.2	P33992	P33992;B1AHB1	MCM5_HUMAN	MCM5	DNA replication licensing factor MCM5
3500.28	2735.2	3966.84	2061.02	3267.19	3333.96	P33993	P33993	MCM7_HUMAN	MCM7	DNA replication licensing factor MCM7
1728.4	1523.44	1359.29	2689.59	1530.56	2695.26	P34896	P34896;J3KRK5;J3KRZ5	GLYC_HUMAN	SHMT1	Serine hydroxymethyltransferase, cytosolic
2273.71	2759.68	2368.79	3032.23	4477.89	3876.33	P34897	P34897;H0YIZ0	GLYM_HUMAN	SHMT2	Serine hydroxymethyltransferase, mitochondrial
NaN	NaN	NaN	NaN	NaN	NaN	P34913	P34913;E5RFH6;E5RFU2;E5RI53;H0YAW7	HYES_HUMAN	EPHX2	Bifunctional epoxide hydrolase 2
1237.08	1556.73	1678.03	1597.93	1914.73	1409.54	P34932	P34932	HSP74_HUMAN	HSPA4	Heat shock 70 kDa protein 4
NaN	NaN	NaN	NaN	NaN	NaN	P34949	P34949;F5GX71;H3BPB8;H3BUZ9;H3BMZ9;H3BNY8;H3BP57;H3BPM5;H3BPP3;H3BQX0;H3BT48;H3BU66	MPI_HUMAN	MPI	Mannose-6-phosphate isomerase
24284.7	21798.6	20596	61416.4	70913.4	47064	P35030	P35030;A0A7P0MNE9	TRY3_HUMAN	PRSS3	Trypsin-3
23726.3	17007.7	20282.5	20722.6	6180.24	12821.1	P35052	P35052;H7C410;H7BZL4;H7C024	GPC1_HUMAN	GPC1	Glypican-1
1362.29	1174.98	1180.95	964.048	1023.04	1267.69	P35080	P35080;C9JQ45;G5E9Q6;C9J0J7;C9J712	PROF2_HUMAN	PFN2	Profilin-2
3416.72	3540.25	3972.36	2534.31	1942.73	2886.45	P35221	P35221;G3XAM7	CTNA1_HUMAN	CTNNA1	Catenin alpha-1
4804.24	5916.51	5799.62	3428.01	3174.3	3583.57	P35222	P35222;A0A2R8Y543;A0A2R8Y5A3;A0A2R8Y5C3;A0A2R8Y5Z1;A0A2R8Y750;A0A2R8Y7Z0;A0A2R8Y804;A0A2R8YCH5;B4DGU4	CTNB1_HUMAN	CTNNB1	Catenin beta-1
827.339	1127.9	1236.2	2684.01	4757.19	3073.34	P35232	P35232;C9JW96;C9JZ20;E9PCW0;E7ESE2	PHB1_HUMAN	PHB1	Prohibitin 1
433.847	NaN	NaN	257.434	NaN	707.103	P35237	P35237;A0A024QZX5;A0A087X1N8;A0A2R8Y6A7;A0A2R8YD12	SPB6_HUMAN	SERPINB6	Serpin B6
1133.18	1199.16	1025.92	607.928	566.512	944.449	P35241	P35241;A0A2R8Y5S7;A0A2R8Y7M3	RADI_HUMAN	RDX	Radixin
1136.01	1074.34	1205.1	1576.74	1209.02	1750.94	P35249	P35249;C9JZI1;C9J8M3;C9JXZ7	RFC4_HUMAN	RFC4	Replication factor C subunit 4
357.599	976.869	379.891	903.212	721.994	757.815	P35250	P35250;A0A087WVY3;H7C5P4	RFC2_HUMAN	RFC2	Replication factor C subunit 2
NaN	NaN	82.4809	NaN	NaN	NaN	P35251	P35251;H0Y8U4	RFC1_HUMAN	RFC1	Replication factor C subunit 1
4458.21	3906.17	4352.11	2056.62	1715.37	1751.33	P35268	P35268;Q6P5R6;C9JYQ9;H0Y8C2;K7ELC4;K7EMH1;K7ERI7	RL22_HUMAN	RPL22	60S ribosomal protein L22
NaN	NaN	NaN	NaN	NaN	NaN	P35269	P35269;M0QXD6	T2FA_HUMAN	GTF2F1	General transcription factor IIF subunit 1
322.239	942.503	474.011	NaN	NaN	NaN	P35270	P35270	SPRE_HUMAN	SPR	Sepiapterin reductase
2231.03	5655.52	3436.05	6941.86	7751.33	4345.95	P35443	P35443;P49747;E7ES19;G3XAP6	TSP4_HUMAN	THBS4	Thrombospondin-4
7279.94	2354.62	1577.28	31870.9	24656	2541.25	P35527	P35527;K7EQQ3	K1C9_HUMAN	KRT9	Keratin, type I cytoskeletal 9
542.697	727.25	722.098	1075.31	1097.13	819.846	P35573	P35573	GDE_HUMAN	AGL	Glycogen debranching enzyme
4136.09	4900.97	4213.42	8138.69	4618.73	7464.22	P35579	P35579;A0A8I5KWT8	MYH9_HUMAN	MYH9	Myosin-9
413.462	558.703	555.69	1229.01	NaN	NaN	P35580	P35580;A0A8I5KZ38;A0A8I5KSC2;A0A8I5KTT7	MYH10_HUMAN	MYH10	Myosin-10
3864.75	3634.64	3758.16	4846.5	6031.23	5443.83	P35606	P35606;A0A7I2V258;H0Y938;H0YAC7;A0A7I2V3G0;A0A7I2YQF9;D6R997;D6RBG7;D6RBT6;D6RBZ7;D6RCL6	COPB2_HUMAN	COPB2	Coatomer subunit beta'
1171.78	886.099	811.953	678.854	854.178	797.406	P35609	P35609;A0A494C1A0;A0A804HI95	ACTN2_HUMAN	ACTN2	Alpha-actinin-2
156.414	NaN	NaN	NaN	NaN	NaN	P35611	P35611;H0Y9H2;E7ENY0;E7EV99	ADDA_HUMAN	ADD1	Alpha-adducin
15520.2	22158.7	20354.3	14308.4	13106.5	16044	P35613	P35613;A0A087WUV8;A0A7P0TA85;A0A7P0TB04;A0A7P0T8A7;I3L192;R4GMX5;R4GN83	BASI_HUMAN	BSG	Basigin
NaN	NaN	NaN	239.606	NaN	NaN	P35637	P35637;H3BPE7	FUS_HUMAN	FUS	RNA-binding protein FUS
382.888	461.23	424.848	NaN	714.257	NaN	P35659	P35659;A0A494C028;A0A494C198;B4DFG0;D6R9L5;H0Y8X0;H0Y993	DEK_HUMAN	DEK	Protein DEK
8733.6	2874.72	5099.29	28424.5	19314.6	5645.07	P35908	P35908	K22E_HUMAN	KRT2	Keratin, type II cytoskeletal 2 epidermal
3146.39	3918.02	4038.69	2751.29	4034.72	4227.34	P35998	P35998;C9JX88	PRS7_HUMAN	PSMC2	26S proteasome regulatory subunit 7
458.738	184.573	386.678	NaN	245.781	651.566	P36404	P36404	ARL2_HUMAN	ARL2	ADP-ribosylation factor-like protein 2
NaN	512.952	875.414	NaN	NaN	NaN	P36405	P36405	ARL3_HUMAN	ARL3	ADP-ribosylation factor-like protein 3
NaN	NaN	599.791	627.246	874.437	NaN	P36542	P36542	ATPG_HUMAN	ATP5F1C	ATP synthase subunit gamma, mitochondrial
367.62	808.669	580.415	752.493	NaN	1265.84	P36543	P36543	VATE1_HUMAN	ATP6V1E1	V-type proton ATPase subunit E 1
469.582	281.315	605.006	NaN	421.199	371.313	P36551	P36551;H0YA22	HEM6_HUMAN	CPOX	Oxygen-dependent coproporphyrinogen-III oxidase, mitochondrial
13959.7	9888.85	13241.7	12211.7	3465.6	7128.11	P36578	P36578;H3BM89;H3BTP7	RL4_HUMAN	RPL4	60S ribosomal protein L4
1493.84	1355.74	NaN	1069.6	1572.47	975.175	P36776	K7EJE8;K7EKE6;P36776;K7ER27	LONM_HUMAN	LONP1	Lon protease homolog, mitochondrial
1492.08	2247.04	1877.42	4684.05	4556.79	5364.18	P36871	P36871;A0A3B3ITK7	PGM1_HUMAN	PGM1	Phosphoglucomutase-1
373.129	685.195	736.886	447.162	426.137	631.477	P36873	P36873;F8VR82;F8VYE8;F8W0W8;A0A087WYY5	PP1G_HUMAN	PPP1CC	Serine/threonine-protein phosphatase PP1-gamma catalytic subunit
683.341	NaN	1248.61	1442.38	885.46	1135.42	P36915	P36915;A0A140T8Y2	GNL1_HUMAN	GNL1	Guanine nucleotide-binding protein-like 1
NaN	162.804	267.448	NaN	624.747	NaN	P36952	P36952	SPB5_HUMAN	SERPINB5	Serpin B5
3135.56	10156.6	9155.53	7286.17	6241.33	8410.04	P36955	P36955;I3L107;I3L4F9;I3L4N7	PEDF_HUMAN	SERPINF1	Pigment epithelium-derived factor
786.965	1933.35	NaN	1737.16	1504.8	1286.11	P36957	P36957;Q86SW4;G3V3F0;G3V5M3;H0YJF9	ODO2_HUMAN	DLST	Dihydrolipoyllysine-residue succinyltransferase component of 2-oxoglutarate dehydrogenase complex, mitochondrial
411.686	NaN	403.382	NaN	NaN	492.936	P37108	P37108;H0YLA2	SRP14_HUMAN	SRP14	Signal recognition particle 14 kDa protein
NaN	NaN	NaN	NaN	NaN	NaN	P37198	P37198;M0QXN5	NUP62_HUMAN	NUP62	Nuclear pore glycoprotein p62
136.614	NaN	NaN	NaN	NaN	NaN	P37268	P37268;A0A1W2PQ47;E9PNM1;E9PJG4	FDFT_HUMAN	FDFT1	Squalene synthase
869.989	918.717	896.615	741.248	1162.18	1060.72	P37802	P37802;X6RJP6	TAGL2_HUMAN	TAGLN2	Transgelin-2
1570	1684.63	1639.37	1967.86	3296.56	2051.95	P37837	P37837;F2Z393	TALDO_HUMAN	TALDO1	Transaldolase
494.01	589.082	405.295	888.832	1113.22	890.77	P38117	P38117;M0QY67	ETFB_HUMAN	ETFB	Electron transfer flavoprotein subunit beta
359.977	NaN	186.571	NaN	NaN	NaN	P38159	P38159;H0Y6E7;H3BNC1;H3BR27;H3BT71	RBMX_HUMAN	RBMX	RNA-binding motif protein, X chromosome
NaN	NaN	2034.96	2106.35	NaN	NaN	P38398	P38398;Q5YLB2	BRCA1_HUMAN	BRCA1	Breast cancer type 1 susceptibility protein
2231.53	2447.57	2959.58	4107.36	4316.53	3443.21	P38606	P38606;C9JA17;C9JVW8	VATA_HUMAN	ATP6V1A	V-type proton ATPase catalytic subunit A
1705.61	2340.3	1989.04	2352.84	4350	3421.76	P38646	P38646;A0A7I2V2G2;A0A7I2V2S7;A0A7I2YQB2;D6RCD7	GRP75_HUMAN	HSPA9	Stress-70 protein, mitochondrial
6403.8	6685.74	6422.93	8678.91	8247.83	8704.53	P38919	P38919;I3L3H2	IF4A3_HUMAN	EIF4A3	Eukaryotic initiation factor 4A-III
2170.65	1440.24	1828.5	636.817	630.139	721.395	P39019	P39019;M0QYF7;M0R140;M0R2L9	RS19_HUMAN	RPS19	40S ribosomal protein S19
19067.9	14937.3	19064.2	15357.4	4632.15	10735.2	P39023	P39023;B5MCW2;G5E9G0;H7C3M2;H7C422	RL3_HUMAN	RPL3	60S ribosomal protein L3
76045.1	77135.9	83687.1	178918	23262.3	124233	P39060	P39060;H7BXV5	COIA1_HUMAN	COL18A1	Collagen alpha-1(XVIII) chain
1746.01	2718.99	2205.3	5031.88	6184.38	4989.65	P39656	P39656;A0A0C4DGS1	OST48_HUMAN	DDOST	Dolichyl-diphosphooligosaccharide--protein glycosyltransferase 48 kDa subunit
NaN	134.369	NaN	NaN	NaN	NaN	P39687	P39687;H0YN26	AN32A_HUMAN	ANP32A	Acidic leucine-rich nuclear phosphoprotein 32 family member A
1540.4	1400.49	1707.35	1165.73	1295.1	1239.22	P39748	P39748;I3L3E9	FEN1_HUMAN	FEN1	Flap endonuclease 1
653.433	698.557	522.183	NaN	485.56	893.707	P40121	P40121	CAPG_HUMAN	CAPG	Macrophage-capping protein
7565.96	6246.48	7205.6	3676.39	3481.77	3593.13	P40227	P40227	TCPZ_HUMAN	CCT6A	T-complex protein 1 subunit zeta
6756.08	5912.98	7788.75	6230.23	1675.83	4855.84	P40429	P40429;A0A7I2V2L9;A0A7I2V5L3;M0QYS1;Q6NVV1;Q8J015	RL13A_HUMAN	RPL13A	60S ribosomal protein L13a
532.418	485.417	295.161	288.201	529.136	670.528	P40763	P40763;A0A7I2V2G1;A0A7I2V395;A0A7I2V3V0;A0A7I2V444;A0A7I2V4C8;A0A7I2V4R2;A0A7I2V4R3;A0A7I2V552;A0A7I2V5N9;A0A7I2YQD2;A0A7I2YQI1;A0A7I2YQR5;G8JLH9	STAT3_HUMAN	STAT3	Signal transducer and activator of transcription 3
2330	2279.23	3211.8	1838.03	554.707	914.498	P40925	P40925;A0A5K1VW95;C9JF79;C9JRL4;B9A041	MDHC_HUMAN	MDH1	Malate dehydrogenase, cytoplasmic
458.558	402.173	672.936	2043.53	2005.08	2094.55	P40926	P40926;G3XAL0	MDHM_HUMAN	MDH2	Malate dehydrogenase, mitochondrial
659.231	726.295	719.493	NaN	888.173	NaN	P40937	P40937;E9PEP3;F5H5S0	RFC5_HUMAN	RFC5	Replication factor C subunit 5
153.954	NaN	NaN	NaN	NaN	NaN	P40938	P40938	RFC3_HUMAN	RFC3	Replication factor C subunit 3
230.328	280.731	354.59	275.745	661.218	366.876	P40939	P40939;A0A2R8Y4F5;H0YFD6	ECHA_HUMAN	HADHA	Trifunctional enzyme subunit alpha, mitochondrial
1778.75	2050.94	2091.23	1820.17	2610.26	2591.25	P41091	P41091;Q2VIR3	IF2G_HUMAN	EIF2S3	Eukaryotic translation initiation factor 2 subunit 3
NaN	NaN	NaN	NaN	NaN	NaN	P41214	P41214	EIF2D_HUMAN	EIF2D	Eukaryotic translation initiation factor 2D
1423.47	1665.2	1564.52	1469.55	1801.37	1383.12	P41227	P41227;Q9BSU3;A8MWP7;C9JN83;C9JW55;F8W808	NAA10_HUMAN	NAA10	N-alpha-acetyltransferase 10
651.4	534.752	713.847	279.153	1053.41	1359.61	P41240	P41240	CSK_HUMAN	CSK	Tyrosine-protein kinase CSK
1888.71	2236.27	2347.12	715.905	2150.73	1503.27	P41250	P41250;A0A6Q8PFZ6;A0A6Q8PGZ8;A0A6Q8PHI7;H7C443;A0A6Q8PGA8;A0A6Q8PGI6;A0A6Q8PGW4;A0A6Q8PHH9	GARS_HUMAN	GARS1	Glycine--tRNA ligase
6467.36	8639.72	7739.32	8777.12	8365.94	7811.7	P41252	P41252;A0A0A0MSX9;A0A804HHW9;A0A804HIV9;A0A804HJ36;A0A804HJN6;A0A804HL54;J3KR24	SYIC_HUMAN	IARS1	Isoleucine--tRNA ligase, cytoplasmic
701.942	569.143	909.551	559.19	609.728	483.296	P42025	P42025	ACTY_HUMAN	ACTR1B	Beta-centractin
NaN	NaN	NaN	NaN	NaN	NaN	P42126	P42126	ECI1_HUMAN	ECI1	Enoyl-CoA delta isomerase 1, mitochondrial
NaN	NaN	NaN	NaN	NaN	NaN	P42166	P42166	LAP2A_HUMAN	TMPO	Lamina-associated polypeptide 2, isoform alpha
212.077	NaN	NaN	79.7832	NaN	538.852	P42167	P42167;G5E972	LAP2B_HUMAN	TMPO	Lamina-associated polypeptide 2, isoforms beta/gamma
743.038	648.172	1079.71	1152.36	1256	698.422	P42224	P42224;J3KPM9;A0A669KB52;A0A669KB53;A0A669KB56;A0A669KB68;A0A669KBA4;A0A669KBI6;A0A669KB17;A0A669KB75;A0A8V8TLI6;A0A8V8TN81;D2KFR9;E7ENM1;E7EPD2	STAT1_HUMAN	STAT1	Signal transducer and activator of transcription 1-alpha/beta
454.437	NaN	501.341	1064.15	688.997	651.59	P42229;P51692	P42229;P51692;A0A7I2V380;A0A7I2YQF1;A0A7I2YQY3;K7EIF9;K7EK35;A0A8V8TM84;A0A8V8TM91;A0A8V8TMP4;A0A8V8TMR0;A0A8V8TP00;A0A8V8TP16;A0A8V8TP21	STA5A_HUMAN;STA5B_HUMAN	STAT5A;STAT5B	Signal transducer and activator of transcription 5A
434.892	404.144	271.184	NaN	968.121	444.847	P42285	P42285	MTREX_HUMAN	MTREX	Exosome RNA helicase MTR4
370.805	710.037	347.815	370.412	587.229	400.643	P42345	P42345;A0A8V8TRG9;A0A8V8TQN3	MTOR_HUMAN	MTOR	Serine/threonine-protein kinase mTOR
NaN	NaN	NaN	NaN	417.933	NaN	P42356	P42356	PI4KA_HUMAN	PI4KA	Phosphatidylinositol 4-kinase alpha
522.315	454.04	664.404	1009.42	NaN	NaN	P42677	P42677;Q71UM5;C9JLI6;H0YMV8	RS27_HUMAN	RPS27	40S ribosomal protein S27
NaN	NaN	NaN	NaN	NaN	NaN	P42696	P42696;A2A2V2;Q5TCT4	RBM34_HUMAN	RBM34	RNA-binding protein 34
493.81	1082.95	731.139	396.609	888.559	1426.61	P42704	P42704;A0A804HHY9;A0A804HI14;A0A804HIG4;A0A804HIN4;A0A804HJZ1;A0A804HK30;A0A804HKI2;A0A804HKJ0;A0A804HKR3;A0A804HL40;A0A804HLG8	LPPRC_HUMAN	LRPPRC	Leucine-rich PPR motif-containing protein, mitochondrial
6142.97	5173.85	6055.26	3369.39	2580.45	3099.98	P42766	P42766;F2Z388	RL35_HUMAN	RPL35	60S ribosomal protein L35
990.545	625.808	765.783	NaN	1274.18	691.699	P42785	P42785;A0A7P0TB23;B7Z7Q6;E9PKN6;E9PL85;E9PLY4;E9PNF7;E9PQB5	PCP_HUMAN	PRCP	Lysosomal Pro-X carboxypeptidase
302.577	675.942	736.228	NaN	NaN	NaN	P42892	P42892;A0A3B3ISF9;B4DKB2	ECE1_HUMAN	ECE1	Endothelin-converting enzyme 1
1302.86	981.377	1218.37	1979.57	1914.2	1208	P43034	P43034;A0A6Q8PFU3;A0A6Q8PFT2;I3L3N5	LIS1_HUMAN	PAFAH1B1	Platelet-activating factor acetylhydrolase IB subunit beta
1812.3	1228.63	2096.66	2272.78	1605.44	2004.58	P43243	P43243;A0A0R4J2E8;A8MXP9;B3KM87;D6R991;D6RAM9;D6RAY2;D6RBI2;D6RE02;D6REM6;D6RIA2;H0Y8T4	MATR3_HUMAN	MATR3	Matrin-3
67.9309	NaN	266.163	NaN	734.513	282.306	P43246	P43246;A0A2R8Y6P0;A0A2R8YFH0;A0A2R8YG02;E9PHA6;A0A2R8Y7S8	MSH2_HUMAN	MSH2	DNA mismatch repair protein Msh2
356.459	89.5547	NaN	NaN	NaN	NaN	P43250	P43250;D6RHX8;F8W9W2	GRK6_HUMAN	GRK6	G protein-coupled receptor kinase 6
211.327	NaN	NaN	NaN	737.952	424.766	P43304	P43304;F5GYK7	GPDM_HUMAN	GPD2	Glycerol-3-phosphate dehydrogenase, mitochondrial
NaN	258.311	NaN	NaN	NaN	NaN	P43307	P43307;A0A3B3IRT8;C9IZQ1;E9PAL7;C9J3L8;C9J5W0	SSRA_HUMAN	SSR1	Translocon-associated protein subunit alpha
NaN	NaN	NaN	NaN	NaN	NaN	P43308	P43308;E9PQI4;E9PJ35;E9PLP2;E9PN13;E9PNP2;E9PQ05;E9PQJ7	SSRB_HUMAN	SSR2	Translocon-associated protein subunit beta
1169.81	950.822	844.353	611.675	619.791	356.981	P43487	P43487;F6WQW2;C9JDM3;C9JGV6;C9JIC6;C9JJ34;C9JXG8	RANG_HUMAN	RANBP1	Ran-specific GTPase-activating protein
876.917	797.169	1276.49	1118.28	579.901	1906.22	P43490	P43490;A0A7P0T895;A0A7P0T8L3;A0A7P0T9I9;A0A0C4DFS8;A0A7P0T862;A0A7P0T8D2;A0A7P0T931;A0A7P0T941;A0A7P0T973;A0A7P0TA73;A0A7P0TAS5;A0A7P0TBB7;A0A7P0Z466;B7Z8W6	NAMPT_HUMAN	NAMPT	Nicotinamide phosphoribosyltransferase
952.163	4244.17	1248.03	3491.18	3798.26	4058.33	P43652	P43652	AFAM_HUMAN	AFM	Afamin
3935.66	3548.29	3899.6	4122.99	4336.82	3577.4	P43686	P43686	PRS6B_HUMAN	PSMC4	26S proteasome regulatory subunit 6B
NaN	NaN	NaN	1094.68	NaN	1111.28	P45877	P45877	PPIC_HUMAN	PPIC	Peptidyl-prolyl cis-trans isomerase C
928.469	1995.36	1441.86	2783.37	5234.61	4169.97	P45880	P45880;A0A0A0MR02	VDAC2_HUMAN	VDAC2	Voltage-dependent anion-selective channel protein 2
NaN	NaN	137.641	NaN	NaN	NaN	P45954	P45954	ACDSB_HUMAN	ACADSB	Short/branched chain specific acyl-CoA dehydrogenase, mitochondrial
94.8982	NaN	NaN	NaN	NaN	NaN	P45973	P45973	CBX5_HUMAN	CBX5	Chromobox protein homolog 5
923.19	840.19	1069.92	888.861	985.102	741.735	P45974	P45974	UBP5_HUMAN	USP5	Ubiquitin carboxyl-terminal hydrolase 5
NaN	NaN	175.891	NaN	NaN	NaN	P46013	P46013	KI67_HUMAN	MKI67	Proliferation marker protein Ki-67
504.434	719.722	661.062	584.429	654.886	553.403	P46060	P46060	RAGP1_HUMAN	RANGAP1	Ran GTPase-activating protein 1
NaN	NaN	NaN	NaN	NaN	NaN	P46063	P46063;F8WA66;F8WD97	RECQ1_HUMAN	RECQL	ATP-dependent DNA helicase Q1
2582.7	2700.86	2678.9	2545.36	3186.62	2744.93	P46087	P46087	NOP2_HUMAN	NOP2	Probable 28S rRNA (cytosine(4447)-C(5))-methyltransferase
NaN	NaN	NaN	NaN	NaN	NaN	P46108	P46108	CRK_HUMAN	CRK	Adapter molecule crk
436.01	421.094	171.641	NaN	NaN	NaN	P46109	P46109	CRKL_HUMAN	CRKL	Crk-like protein
1247.09	1771	1338.76	775.218	1002.26	1428.38	P46379	P46379;A0A024RCR6;A0A0G2JK23;A0A0G2JL47;A0A7I2V508;A0A7P0MQS5	BAG6_HUMAN	BAG6	Large proline-rich protein BAG6
852.598	1021.3	963.571	1266.77	1409.69	1375.87	P46459	P46459;I3L0N3	NSF_HUMAN	NSF	Vesicle-fusing ATPase
286.209	NaN	328.019	NaN	441.473	NaN	P46734	P46734;E9PRZ0;J3QR49	MP2K3_HUMAN	MAP2K3	Dual specificity mitogen-activated protein kinase kinase 3
10165.8	6964.02	9543.7	7285.16	2970.79	5295.89	P46776	P46776;E9PJD9;E9PLL6;E9PLX7	RL27A_HUMAN	RPL27A	60S ribosomal protein L27a
2502.72	2201.25	2173.42	2528.11	1305.29	2173.92	P46777	P46777;A0A2R8Y6J3	RL5_HUMAN	RPL5	60S ribosomal protein L5
3764.3	2737.49	3720.76	3150.74	1919.02	2633.59	P46778	P46778;M0R181	RL21_HUMAN	RPL21	60S ribosomal protein L21
3342.06	2600.28	3248.69	3680.94	2463.81	3371.78	P46779	P46779;H0YLP6;H0YKD8;H0YMF4	RL28_HUMAN	RPL28	60S ribosomal protein L28
20102.1	17169.3	20690.5	15761.1	8956.35	14387.9	P46781	P46781;A8MXK4;B5MCT8;C9JM19;F2Z3C0	RS9_HUMAN	RPS9	40S ribosomal protein S9
3259.89	3142.27	3987.87	2899.08	3151.13	3047.08	P46782	P46782;M0R0F0;M0R0R2	RS5_HUMAN	RPS5	40S ribosomal protein S5
1305.25	1373.7	1222.26	603.98	NaN	NaN	P46783	P46783;Q9NQ39	RS10_HUMAN	RPS10	40S ribosomal protein S10
NaN	315.92	244.43	413.156	NaN	501.917	P46926	P46926;Q8TDQ7;D6R9P4;D6RFF8;V9GYK3	GNPI1_HUMAN	GNPDA1	Glucosamine-6-phosphate isomerase 1
6012.89	5787.31	5629.37	4087.09	5903.27	3810.14	P46940	P46940;A0A0J9YXZ5	IQGA1_HUMAN	IQGAP1	Ras GTPase-activating-like protein IQGAP1
NaN	NaN	NaN	NaN	NaN	373.586	P46976	P46976;C9JQ42;G5E9W8	GLYG_HUMAN	GYG1	Glycogenin-1
NaN	NaN	196.818	1175.83	838.464	NaN	P46977	P46977;A0A0C4DH80;E9PI32;E9PN73	STT3A_HUMAN	STT3A	Dolichyl-diphosphooligosaccharide--protein glycosyltransferase subunit STT3A
975.387	1146.7	998.708	1584.07	1571.34	1495.87	P47755	P47755;C9JUG7;F8W9N7	CAZA2_HUMAN	CAPZA2	F-actin-capping protein subunit alpha-2
1852.74	1761.93	1960.75	1046.22	1247.91	1242.55	P47756	P47756;B1AK87;B1AK88	CAPZB_HUMAN	CAPZB	F-actin-capping protein subunit beta
3024.82	2886.1	3305.24	3905.72	5431.1	3746.26	P47895	P47895;H0YKF9	AL1A3_HUMAN	ALDH1A3	Aldehyde dehydrogenase family 1 member A3
1194.03	1848.84	1211.34	1408.24	1339.53	1717.69	P47897	P47897;A0A1B0GVU9;B4DDN1;H7C0R3	SYQ_HUMAN	QARS1	Glutamine--tRNA ligase
2530.42	2379.86	2294.34	1066.47	1187.08	1081.03	P47914	P47914;A0A3B3ITT5;C9IYI4;F8WF43	RL29_HUMAN	RPL29	60S ribosomal protein L29
529.221	993.192	NaN	NaN	1277.58	1807.31	P47985	P47985;P0C7P4	UCRI_HUMAN	UQCRFS1	Cytochrome b-c1 complex subunit Rieske, mitochondrial
549.144	1372.01	690.523	1891.89	1981.69	1556.71	P48047	P48047;A0A494C0K9;H7C086;H7C0C1	ATPO_HUMAN	ATP5PO	ATP synthase subunit O, mitochondrial
450.756	493.664	502.009	434.535	435.683	445.656	P48147	P48147;A0A499FJL1	PPCE_HUMAN	PREP	Prolyl endopeptidase
484.391	734.084	505.459	529.301	1332.78	870.362	P48163	P48163	MAOX_HUMAN	ME1	NADP-dependent malic enzyme
NaN	537.425	383.239	709.133	NaN	NaN	P48426	P48426	PI42A_HUMAN	PIP4K2A	Phosphatidylinositol 5-phosphate 4-kinase type-2 alpha
335.813	295.326	378.725	650.347	811.094	821.435	P48444	P48444;B0YIW6	COPD_HUMAN	ARCN1	Coatomer subunit delta
319.568	NaN	698.434	NaN	1675.19	NaN	P48449	P48449;A0A0G2JQD0	LSS_HUMAN	LSS	Lanosterol synthase
647.559	1332.9	711.271	1455.6	662.16	1656.67	P48506	P48506;A0A0C4DGB2;A0A2R8YEL6;B4E2I4;E1CEI4	GSH1_HUMAN	GCLC	Glutamate--cysteine ligase catalytic subunit
436.358	619.526	437.456	311.931	335.098	921.727	P48507	P48507	GSH0_HUMAN	GCLM	Glutamate--cysteine ligase regulatory subunit
2358.91	3514.39	2331.17	1718.27	2036.19	1692.31	P48509	P48509;E9PRJ3;K4DIA7;E9PMR4	CD151_HUMAN	CD151	CD151 antigen
1581.11	856.375	1527.23	1517.25	1734.13	1748.64	P48556	P48556;A0A8V8TQ44;R4GMR5	PSMD8_HUMAN	PSMD8	26S proteasome non-ATPase regulatory subunit 8
1765.38	1878.04	2614.33	4074.53	NaN	790.063	P48637	P48637;A0A2R8Y430;A0A2R8Y5T7	GSHB_HUMAN	GSS	Glutathione synthetase
9428.57	10338.9	10991.2	5897.87	6481.4	6068.19	P48643	P48643;B7ZAR1;E9PCA1;E7ENZ3	TCPE_HUMAN	CCT5	T-complex protein 1 subunit epsilon
2701.81	3962.04	3216.78	3956.11	3487.36	3767.61	P48645	P48645;A0A0B4J202;D6RBC9;E9PDJ7	NMU_HUMAN	NMU	Neuromedin-U
1046.68	1231.92	1065.68	NaN	923.423	NaN	P48729	P48729;A0A5F9W493;U3KPX3;A0A590UJ43;D6REM4;E7ETM0;H0Y9X2;U3KQK7	KC1A_HUMAN	CSNK1A1	Casein kinase I isoform alpha
121.971	NaN	NaN	NaN	NaN	NaN	P48730	P48730;H7BYT1;J3KRM8	KC1D_HUMAN	CSNK1D	Casein kinase I isoform delta
379.226	NaN	NaN	1060.13	747.583	420.212	P48735	P48735	IDHP_HUMAN	IDH2	Isocitrate dehydrogenase [NADP], mitochondrial
1306.6	1618.04	1663.5	NaN	1180.14	1390.14	P48739	P48739	PIPNB_HUMAN	PITPNB	Phosphatidylinositol transfer protein beta isoform
910.046	1135.52	1176.78	702.792	629.131	791.491	P48960	P48960	AGRE5_HUMAN	ADGRE5	Adhesion G protein-coupled receptor E5
4431.2	4227.99	4876.98	1254.92	865.959	1329.07	P49006	P49006	MRP_HUMAN	MARCKSL1	MARCKS-related protein
NaN	NaN	NaN	NaN	NaN	NaN	P49023	P49023;A0A1B0GTU4;F5GZ78;F5H836;A0A1B0GU60	PAXI_HUMAN	PXN	Paxillin
1690.36	1358.43	1767.48	1864.4	1624	2600.88	P49189	P49189	AL9A1_HUMAN	ALDH9A1	4-trimethylaminobutyraldehyde dehydrogenase
4074.11	3744.12	5122.85	2826.36	1721.9	2276.71	P49207	P49207	RL34_HUMAN	RPL34	60S ribosomal protein L34
215.551	NaN	NaN	NaN	NaN	NaN	P49247	P49247	RPIA_HUMAN	RPIA	Ribose-5-phosphate isomerase
464.611	873.154	641.792	901.766	1133.09	789.33	P49257	P49257	LMAN1_HUMAN	LMAN1	Protein ERGIC-53
523.574	732.728	622.084	NaN	431.195	NaN	P49321	P49321;E9PI86;E9PPQ8;E9PPR5	NASP_HUMAN	NASP	Nuclear autoantigenic sperm protein
16035	17284.9	16581.9	19174	22729	21956.6	P49327	A0A0U1RQF0;P49327	FAS_HUMAN	FASN	Fatty acid synthase
208.399	370.059	1005.78	NaN	NaN	NaN	P49354	P49354;E9PQP6;H0YCW1	FNTA_HUMAN	FNTA	Protein farnesyltransferase/geranylgeranyltransferase type-1 subunit alpha
15660.8	13612.5	13524.6	8621.24	8219.42	8350.37	P49368	P49368;E9PM09;E9PRC8;Q5SZW8;Q5SZX6;Q5SZX9	TCPG_HUMAN	CCT3	T-complex protein 1 subunit gamma
374.87	NaN	NaN	NaN	448.215	577.692	P49406	P49406;A0A0A0MRF4;S4R3W9	RM19_HUMAN	MRPL19	39S ribosomal protein L19, mitochondrial
267.051	575.647	460.651	385.199	1153.8	505.133	P49407	P49407;H0YET9	ARRB1_HUMAN	ARRB1	Beta-arrestin-1
1481.26	1818.98	2383.03	2684.7	6139.09	3346.71	P49411	P49411	EFTU_HUMAN	TUFM	Elongation factor Tu, mitochondrial
619.923	409.56	348.602	222.978	536.553	268.555	P49419	P49419;A0A1B0GTJ4;A0A1B0GUA1;A0A1B0GUY0;A0A1B0GV49;A0A1B0GW77;A0A1B0GW82;A0A0J9YWF7;A0A1B0GTG2;A0A1B0GTY9	AL7A1_HUMAN	ALDH7A1	Alpha-aminoadipic semialdehyde dehydrogenase
136.209	NaN	NaN	NaN	NaN	NaN	P49458	P49458;Q659G3;Q6P2S0;E9PE20	SRP09_HUMAN	SRP9	Signal recognition particle 9 kDa protein
1951.14	1512.73	2049.4	1173.73	1540.53	1739.03	P49588	P49588;A0A6Q8PF33;A0A6Q8PFY2;A0A6Q8PGB5;A0A6Q8PGE8;A0A6Q8PGN5;A0A6Q8PGR9;H3BPK7	SYAC_HUMAN	AARS1	Alanine--tRNA ligase, cytoplasmic
201.354	482.298	263.583	NaN	NaN	NaN	P49589	P49589;B4DKY1	SYCC_HUMAN	CARS1	Cysteine--tRNA ligase, cytoplasmic
NaN	NaN	NaN	NaN	NaN	NaN	P49590	P49590;A0A2R8Y3N3;A0A2R8Y5P7;A0A2R8Y6I1;A0A2R8Y4X6;A0A2R8Y5E8;D6RJE6	SYHM_HUMAN	HARS2	Histidine--tRNA ligase, mitochondrial
691.528	540.558	838.372	995.189	869.784	1358.59	P49591	P49591;Q5T5C7	SYSC_HUMAN	SARS1	Serine--tRNA ligase, cytoplasmic
NaN	NaN	NaN	NaN	NaN	NaN	P49643	P49643;A0A5F9ZHU7	PRI2_HUMAN	PRIM2	DNA primase large subunit
1081.65	1458.38	1458.54	1234.43	2301.62	1690.03	P49720	P49720;A0A087WUL2	PSB3_HUMAN	PSMB3	Proteasome subunit beta type-3
1816.97	1987.37	1943.67	1918.98	3411.43	2491.57	P49721	P49721	PSB2_HUMAN	PSMB2	Proteasome subunit beta type-2
4687.1	3835.49	4359.5	5500.87	4181.42	4057.3	P49736	P49736;H0Y8E6	MCM2_HUMAN	MCM2	DNA replication licensing factor MCM2
419.684	NaN	237.029	5500.74	1214.04	599.817	P49748	P49748	ACADV_HUMAN	ACADVL	Very long-chain specific acyl-CoA dehydrogenase, mitochondrial
1283.9	1354.39	983.814	1741.89	2008.69	1652.31	P49755	P49755	TMEDA_HUMAN	TMED10	Transmembrane emp24 domain-containing protein 10
357.682	496.049	200.513	NaN	NaN	NaN	P49756	P49756	RBM25_HUMAN	RBM25	RNA-binding protein 25
308.327	773.734	700.101	481.89	NaN	NaN	P49757	P49757;G3V3M5;G3V3R1	NUMB_HUMAN	NUMB	Protein numb homolog
768.884	1043.2	940.033	970.133	911.034	NaN	P49773	P49773	HINT1_HUMAN	HINT1	Adenosine 5'-monophosphoramidase HINT1
125.627	NaN	NaN	NaN	NaN	NaN	P49790	P49790	NU153_HUMAN	NUP153	Nuclear pore complex protein Nup153
214.829	195.548	NaN	NaN	NaN	457.709	P49792	P49792;A0A8V8TL79;F8WBP7	RBP2_HUMAN	RANBP2	E3 SUMO-protein ligase RanBP2
NaN	NaN	NaN	NaN	NaN	NaN	P49821	P49821;G3V0I5;B4DE93;H0YD04;H0YE81	NDUV1_HUMAN	NDUFV1	NADH dehydrogenase [ubiquinone] flavoprotein 1, mitochondrial
NaN	250.041	299.489	NaN	NaN	NaN	P49902	P49902;A0A6Q8PHP0;A0A6Q8PHB5;Q5JUV6	5NTC_HUMAN	NT5C2	Cytosolic purine 5'-nucleotidase
NaN	NaN	NaN	NaN	NaN	NaN	P49903	P49903	SPS1_HUMAN	SEPHS1	Selenide, water dikinase 1
NaN	NaN	NaN	NaN	NaN	NaN	P49914	P49914	MTHFS_HUMAN	MTHFS	5-formyltetrahydrofolate cyclo-ligase
965.324	790.645	768.147	NaN	701.658	775.963	P49915	P49915	GUAA_HUMAN	GMPS	GMP synthase [glutamine-hydrolyzing]
NaN	NaN	NaN	NaN	333.701	NaN	P49916	P49916;K7EQB6;K7ERZ5;K7ENR9	DNLI3_HUMAN	LIG3	DNA ligase 3
NaN	NaN	NaN	NaN	NaN	NaN	P49959	P49959;F8W7U8	MRE11_HUMAN	MRE11	Double-strand break repair protein MRE11
339.048	NaN	271.46	552.474	787.561	832.809	P50213	P50213;H0YL72	IDH3A_HUMAN	IDH3A	Isocitrate dehydrogenase [NAD] subunit alpha, mitochondrial
NaN	NaN	NaN	NaN	NaN	NaN	P50225;P50226	P50225;P50226;E9PKR8;H3BQX5;H3BRY5	ST1A1_HUMAN;ST1A2_HUMAN	SULT1A1;SULT1A2	Sulfotransferase 1A1
1981.65	2506.31	2482.49	1423.07	1643.01	1512.31	P50395	P50395;Q5SX86;Q5SX87;Q5SX90;V9GYF8;V9GYJ7	GDIB_HUMAN	GDI2	Rab GDP dissociation inhibitor beta
285.331	367.279	229.88	NaN	NaN	NaN	P50402	P50402;A0A804HIV7;A0A804HLA2	EMD_HUMAN	EMD	Emerin
NaN	336.92	540.681	NaN	482.968	374.078	P50416	P50416	CPT1A_HUMAN	CPT1A	Carnitine O-palmitoyltransferase 1, liver isoform
NaN	443.491	368.722	1084.24	620.527	NaN	P50453	P50453	SPB9_HUMAN	SERPINB9	Serpin B9
895.063	1155.12	806.664	1419.27	1947.9	1389.95	P50454	P50454;E9PJH8;E9PPV6;E9PR70;E9PKH2	SERPH_HUMAN	SERPINH1	Serpin H1
1162.43	1670.49	1362.82	NaN	973.402	744.158	P50502	P50502;Q8IZP2;F6VDH7;H7C3I1	F10A1_HUMAN	ST13	Hsc70-interacting protein
3246.81	4906.49	3359.74	4976	NaN	2869.75	P50542	P50542;B4E0T2;F5H5C0	PEX5_HUMAN	PEX5	Peroxisomal targeting signal 1 receptor
3006.05	4886.91	5296.27	5862.8	5368.32	4864.29	P50552	P50552;K7ENL7;K7ENR7	VASP_HUMAN	VASP	Vasodilator-stimulated phosphoprotein
5859.96	5236.82	5345.14	7348.9	6989.74	8107.36	P50570	P50570;Q9UQ16;A0A8I5KXV5;E5RHK8;E5RIK2;H0YBC6	DYN2_HUMAN	DNM2	Dynamin-2
376.642	411.464	212.227	NaN	NaN	NaN	P50579	P50579;F8VQZ7;F8VRR3	MAP2_HUMAN	METAP2	Methionine aminopeptidase 2
364.564	340.855	598.372	NaN	488.598	590.15	P50750	P50750;X6RE90	CDK9_HUMAN	CDK9	Cyclin-dependent kinase 9
689.709	688.523	599.581	1128.89	740.113	1358.52	P50851	P50851;A0A494BZW2;A0A494C1L5;A0A8V8TM79;E9PEM5	LRBA_HUMAN	LRBA	Lipopolysaccharide-responsive and beige-like anchor protein
9511.86	7244.61	9961.61	9162.33	2496.1	5589.58	P50914	P50914;E7EPB3	RL14_HUMAN	RPL14	60S ribosomal protein L14
23950.1	21641.2	25294	13770.4	13552.3	15112.4	P50990	P50990;H7C4C8	TCPQ_HUMAN	CCT8	T-complex protein 1 subunit theta
6467.96	6996.31	6539.37	4025.87	4502.93	3877.35	P50991	P50991	TCPD_HUMAN	CCT4	T-complex protein 1 subunit delta
3704.89	4224.2	3380.15	2295.01	2008.73	1956.8	P50995	P50995	ANX11_HUMAN	ANXA11	Annexin A11
84.8793	NaN	NaN	194.757	NaN	NaN	P51003	P51003;G3XAH6	PAPOA_HUMAN	PAPOLA	Poly(A) polymerase alpha
1010.86	1029.18	1002.34	435.676	1238.36	1485.02	P51114	P51114;P51116;B4DXZ6;E7EU85;E9PFF5;A0A8V8TMQ1;A0A8V8TNP6	FXR1_HUMAN	FXR1	RNA-binding protein FXR1
210.76	97.5292	NaN	NaN	NaN	332.405	P51116	P51116	FXR2_HUMAN	FXR2	RNA-binding protein FXR2
3179.53	4198.07	2811.15	3104.59	2248.68	2835.36	P51148	P51148	RAB5C_HUMAN	RAB5C	Ras-related protein Rab-5C
3762.03	5376.63	4845.25	4708.29	6096.87	6051.04	P51149	P51149;A0A6Q8PG52;A0A6Q8PH84;C9IZZ0;C9J4S4;C9J4V0;C9J592;C9J7D1;C9J8S3	RAB7A_HUMAN	RAB7A	Ras-related protein Rab-7a
2190.98	3256.75	3171.13	2554.71	4072.07	2326.41	P51153	O95716;P20336;P20337;P51153;P61006;Q92930;Q96E17;H0YMN7;H0YNE9;M0R257	RAB13_HUMAN	RAB13	Ras-related protein Rab-13
15180.1	14069.1	13881.6	17314	17647.9	16591.5	P51157	P51157;Q8WVF3	RAB28_HUMAN	RAB28	Ras-related protein Rab-28
NaN	NaN	NaN	NaN	NaN	NaN	P51398	P51398;V9GY11;V9GYJ3;V9GYJ9;V9GYL9;V9GZ03	RT29_HUMAN	DAP3	28S ribosomal protein S29, mitochondrial
346.927	NaN	660.36	839.39	1154.23	566.47	P51532	P51532;A0A2R8Y4P4;A0A2R8Y7S2;A0A2R8YGG3;Q9HBD4;A0A2R8YGP5	SMCA4_HUMAN	SMARCA4	Transcription activator BRG1
NaN	NaN	NaN	NaN	522.485	NaN	P51553	P51553;E7EQB8;E9PF84;G5E9Q7;H7C1W2	IDH3G_HUMAN	IDH3G	Isocitrate dehydrogenase [NAD] subunit gamma, mitochondrial
1066.97	1258.32	1063.39	2938.96	1642.35	2437.87	P51570	P51570;K7EII7	GALK1_HUMAN	GALK1	Galactokinase
184.443	369.865	580.408	734.495	510.867	NaN	P51571	P51571	SSRD_HUMAN	SSR4	Translocon-associated protein subunit delta
286.364	727.615	177.157	439.137	629.094	NaN	P51572	P51572	BAP31_HUMAN	BCAP31	B-cell receptor-associated protein 31
553.727	1411.7	NaN	NaN	NaN	NaN	P51608	P51608;A0A0D9SFX7;B5MCB4	MECP2_HUMAN	MECP2	Methyl-CpG-binding protein 2
NaN	NaN	274.396	NaN	NaN	NaN	P51610	P51610;A6NEM2	HCFC1_HUMAN	HCFC1	Host cell factor 1
NaN	NaN	NaN	NaN	NaN	NaN	P51648	P51648;A0A5F9ZGX4;A0A5F9ZHI5;A0A5F9ZHN9;A0A5F9ZI12;A0A5K1VW72;J3QRD1	AL3A2_HUMAN	ALDH3A2	Aldehyde dehydrogenase family 3 member A2
NaN	NaN	NaN	NaN	NaN	NaN	P51649	P51649;C9J8Q5;A0A5F9ZH98	SSDH_HUMAN	ALDH5A1	Succinate-semialdehyde dehydrogenase, mitochondrial
366.811	564.846	579.854	NaN	388.269	735.065	P51659	P51659;A0A2R8YD50;A0A2R8YDT8;A0A2R8YEG2;A0A2R8YF45;A0A804HIR1;A0A804HK65;A0A804HKT2;A0A804HKU2;A0A804HLJ0;E7EPL9;E7ER27	DHB4_HUMAN	HSD17B4	Peroxisomal multifunctional enzyme type 2
1699.1	1519.62	1851.27	2317.64	2161.22	2294.77	P51665	P51665;H3BNT7;H3BTM8	PSMD7_HUMAN	PSMD7	26S proteasome non-ATPase regulatory subunit 7
431.769	431.185	804.008	843.989	1053.55	953.152	P51784	P51784;Q13107;Q9Y4E8;G5E9A6	UBP11_HUMAN	USP11	Ubiquitin carboxyl-terminal hydrolase 11
452.49	539.706	360.87	548.313	382.753	548.312	P51812	P51812;B1AXG1;B4DG22;B7ZB17;A0A2R8Y603	KS6A3_HUMAN	RPS6KA3	Ribosomal protein S6 kinase alpha-3
103.94	NaN	210.161	NaN	NaN	NaN	P51858	P51858	HDGF_HUMAN	HDGF	Hepatoma-derived growth factor
1455.63	2626.08	2276.01	3936.86	3404.32	3082.34	P51884	P51884	LUM_HUMAN	LUM	Lumican
452.249	352.97	568.806	623.521	1104.91	871.748	P51991	P51991;A0A7I2V2R3;A0A7I2V402;A0A7I2V4G0;A0A7I2V4J6;A0A7I2V5D8	ROA3_HUMAN	HNRNPA3	Heterogeneous nuclear ribonucleoprotein A3
3120.07	4187.41	3577.22	4506.7	3792	4453.38	P52209	P52209;K7EM49;K7EPF6;K7EMN2	6PGD_HUMAN	PGD	6-phosphogluconate dehydrogenase, decarboxylating
1856.48	2108.41	1649.83	1629.05	1511.77	1259.59	P52272	P52272;A0A087X0X3;M0R019;M0R0N3;M0R2T0	HNRPM_HUMAN	HNRNPM	Heterogeneous nuclear ribonucleoprotein M
1413.31	1928.26	1703.06	1313.28	924.888	1242.75	P52292	P52292;A0A7I2V351;A0A7I2V487;A0A7I2YQE1;A0A7I2V3Z3	IMA1_HUMAN	KPNA2	Importin subunit alpha-1
356.145	380.558	395.039	264.542	NaN	NaN	P52434	P52434;C9JLU1	RPAB3_HUMAN	POLR2H	DNA-directed RNA polymerases I, II, and III subunit RPABC3
602.706	792.026	788.8	866.792	NaN	NaN	P52565	P52565;J3KRE2;J3KRY1;J3KS60;J3KTF8;J3QQX2	GDIR1_HUMAN	ARHGDIA	Rho GDP-dissociation inhibitor 1
988.776	903.393	1207.23	2464.04	2370.18	2697.42	P52597	P52597	HNRPF_HUMAN	HNRNPF	Heterogeneous nuclear ribonucleoprotein F
NaN	153.455	546.879	NaN	NaN	NaN	P52701	P52701;A0A494C0M1;A0A8V8TQJ0;A0A8V8TQW9	MSH6_HUMAN	MSH6	DNA mismatch repair protein Msh6
NaN	NaN	NaN	NaN	NaN	NaN	P52789	P52789;E9PB90	HXK2_HUMAN	HK2	Hexokinase-2
196.927	NaN	NaN	1224.27	211.34	1243.06	P52815	P52815;B4DLN1	RM12_HUMAN	MRPL12	39S ribosomal protein L12, mitochondrial
384.239	474.834	538.513	247.771	503.873	580.241	P52888	P52888;K7EKB6	THOP1_HUMAN	THOP1	Thimet oligopeptidase
2930.94	4338.53	3894.2	4454.3	4314.49	3741.85	P52907	P47755;P52907	CAZA1_HUMAN	CAPZA1	F-actin-capping protein subunit alpha-1
NaN	NaN	NaN	NaN	NaN	NaN	P52948	P52948;H0YCR0;H0YEN4;A0A3B3ITD8;A0A8V8TPW9;A0A8V8TPX4;A0A8V8TQF7;A0A8V8TR21;A0A8V8TRC7;H0YDA1;H7C3P6	NUP98_HUMAN	NUP98	Nuclear pore complex protein Nup98-Nup96
861.008	1781.3	1338.49	1212.1	2051.33	2039.16	P53004	P53004	BIEA_HUMAN	BLVRA	Biliverdin reductase A
559.216	264.194	NaN	NaN	643.555	NaN	P53007	P53007	TXTP_HUMAN	SLC25A1	Tricarboxylate transport protein, mitochondrial
287.358	596.601	343.534	NaN	476.839	NaN	P53041	P53041;A8MU39;H0YDU8	PPP5_HUMAN	PPP5C	Serine/threonine-protein phosphatase 5
12397.8	10123.1	10236.1	18783	22484	25566.6	P53367	P53367	ARFP1_HUMAN	ARFIP1	Arfaptin-1
6057.45	5064.36	5957.2	5735.7	7171.77	7002.24	P53396	P53396	ACLY_HUMAN	ACLY	ATP-citrate synthase
383.209	352.197	412.35	NaN	NaN	NaN	P53582	P53582;H0Y955	MAP11_HUMAN	METAP1	Methionine aminopeptidase 1
1260.39	1252.28	1236.11	884.87	748.442	842.537	P53602	P53602;H3BP35	MVD1_HUMAN	MVD	Diphosphomevalonate decarboxylase
4578.79	5777.28	3373.88	5010.11	7586.4	5976.16	P53618	P53618;E9PP73	COPB_HUMAN	COPB1	Coatomer subunit beta
3562.59	3745.27	3560.97	4233.29	4356.52	3736.43	P53621	P53621;A0A3B3IS84;A0A3B3ISC6;A0A3B3IT15;A0A3B3IU89	COPA_HUMAN	COPA	Coatomer subunit alpha
426.591	NaN	NaN	369.323	1120.44	NaN	P53634	P53634;A0A7I2V2Q8;A0A7I2V466;H0YCY8;A0A7I2V5C5;A0A7I2V6E3;A0A7I2YQT5	CATC_HUMAN	CTSC	Dipeptidyl peptidase 1
839.619	1408.45	1507.4	601.956	573.924	1356.36	P53675	P53675;A0A087WX41	CLH2_HUMAN	CLTCL1	Clathrin heavy chain 2
1558.65	1767.76	1983.29	2945.83	2283.41	2769.06	P53680	P53680;X6R390	AP2S1_HUMAN	AP2S1	AP-2 complex subunit sigma
368.21	505.854	NaN	419.958	923.734	616.768	P53801	P53801;A8MXQ1	PTTG_HUMAN	PTTG1IP	Pituitary tumor-transforming gene 1 protein-interacting protein
256.457	NaN	NaN	NaN	NaN	NaN	P53803	P53803	RPAB4_HUMAN	POLR2K	DNA-directed RNA polymerases I, II, and III subunit RPABC4
656.038	1116.62	920.323	635.624	507.299	788.609	P53985	P53985;Q5T8R3;Q5T8R5	MOT1_HUMAN	SLC16A1	Monocarboxylate transporter 1
1258.7	2260.2	1769.99	1540.37	627.134	1354.2	P53990	P53990;H3BMU1;H3BUI0;J3KR23	IST1_HUMAN	IST1	IST1 homolog
256.85	NaN	113.281	NaN	126.515	NaN	P53992	P53992;G5EA31	SC24C_HUMAN	SEC24C	Protein transport protein Sec24C
1063.98	1244.26	2075.3	NaN	NaN	737.296	P53999	P53999	TCP4_HUMAN	SUB1	Activated RNA polymerase II transcriptional coactivator p15
298.517	518.446	415.236	980.891	197.298	NaN	P54105	P54105;E9PJF4;E9PMI6;J3KN38;E9PQ83	ICLN_HUMAN	CLNS1A	Methylosome subunit pICln
NaN	NaN	NaN	NaN	NaN	NaN	P54132	P54132;A0A3B3IT82;A0A7P0TBM9;H0YNU5	BLM_HUMAN	BLM	RecQ-like DNA helicase BLM
3556.41	4209.3	3497.55	3190.01	2692.28	2901.21	P54136	P54136	SYRC_HUMAN	RARS1	Arginine--tRNA ligase, cytoplasmic
646.13	553.876	530.729	1504.79	2311.37	1132.75	P54289	P54289;H0Y715	CA2D1_HUMAN	CACNA2D1	Voltage-dependent calcium channel subunit alpha-2/delta-1
1389.83	1367.12	1727	779.943	2315.41	1339.11	P54577	P54577;A0A6Q8PFX2	SYYC_HUMAN	YARS1	Tyrosine--tRNA ligase, cytoplasmic
632.778	890.136	991.444	919.15	968.831	967.27	P54578	P54578;A6NJA2	UBP14_HUMAN	USP14	Ubiquitin carboxyl-terminal hydrolase 14
2856.24	3960.49	4010.42	1292	1082.85	1574.64	P54709	P54709;C9JA36;C9JXZ1	AT1B3_HUMAN	ATP1B3	Sodium/potassium-transporting ATPase subunit beta-3
NaN	NaN	NaN	NaN	NaN	NaN	P54727	P54727;Q5W0S5	RD23B_HUMAN	RAD23B	UV excision repair protein RAD23 homolog B
647.001	1665.37	793.547	457.479	454.906	NaN	P54819	P54819;F8W1A4;A0A5F9ZHP2;A0A5K1VW67;F8VY04;F8VZG5;G3V213	KAD2_HUMAN	AK2	Adenylate kinase 2, mitochondrial
365.869	349.186	615.743	948.663	903.212	679.196	P54886	P54886	P5CS_HUMAN	ALDH18A1	Delta-1-pyrroline-5-carboxylate synthase
NaN	257.641	NaN	NaN	NaN	270.689	P54920	P54920;M0R027;M0R058;M0R0Y2;M0R2M1	SNAA_HUMAN	NAPA	Alpha-soluble NSF attachment protein
514.509	661.631	600.096	775.888	981.746	393.093	P55010	P55010	IF5_HUMAN	EIF5	Eukaryotic translation initiation factor 5
509.681	596.544	295.2	595.309	454.457	382.221	P55011	P55011;G3XAL9	S12A2_HUMAN	SLC12A2	Solute carrier family 12 member 2
833.679	949.468	592.913	791.34	849.091	441.829	P55036	P55036;H0Y3Y9;Q5VWC4	PSMD4_HUMAN	PSMD4	26S proteasome non-ATPase regulatory subunit 4
671.254	365.412	749.54	649.098	625.166	731.459	P55039	P55039;A8MZF9;J3KRL5;J3QKV7;J3QKW7;J3QL90;J3QR71;J3QRI9	DRG2_HUMAN	DRG2	Developmentally-regulated GTP-binding protein 2
3363.13	5190.2	3961.72	7763.79	9327.7	6429.72	P55058	P55058	PLTP_HUMAN	PLTP	Phospholipid transfer protein
183910	318382	280071	316351	220615	277440	P55060	P55060	XPO2_HUMAN	CSE1L	Exportin-2
4849.72	5834.44	5519.68	6300.72	5881.03	5854.85	P55072	P55072;C9JUP7;A0A7I2V540;A0A7P0T8A3;A0A7P0T8Q5;A0A7P0TAQ1;A0A7P0TAW3;A0A7P0Z4C6	TERA_HUMAN	VCP	Transitional endoplasmic reticulum ATPase
NaN	NaN	37.0197	NaN	NaN	NaN	P55083	P55083;K7ES70	MFAP4_HUMAN	MFAP4	Microfibril-associated glycoprotein 4
275.561	390.757	237.276	1088.25	1283.1	1101.34	P55084	P55084;B5MD38;C9JE81;C9JEY0;C9K0M0;F5GZQ3	ECHB_HUMAN	HADHB	Trifunctional enzyme subunit beta, mitochondrial
2340.51	2746.76	2702.8	2344.05	1809.7	1844.03	P55209	P55209;B7Z9C2;F5H4R6;F8VRJ2;F8VV59;F8VVB5;F8VY35;F8W020;F8W0J6;F8W118;F8W543;H0YH88;H0YHC3;H0YIV4	NP1L1_HUMAN	NAP1L1	Nucleosome assembly protein 1-like 1
NaN	NaN	NaN	NaN	NaN	NaN	P55210	P55210;Q5SVL2	CASP7_HUMAN	CASP7	Caspase-7
694.582	1429.72	603.322	2371.31	1386.4	2456.84	P55263	P55263;A0A5F9ZGZ8;A0A5F9ZH31;A0A5F9ZHJ1;A0A5K1VW54;A0A5K1VW94	ADK_HUMAN	ADK	Adenosine kinase
842.507	1235.32	740.362	NaN	NaN	4509.87	P55265	P55265;A0A3B3IRQ9;A0A3B3ISU1;A0A3B3ISX1;A0A7P0Z4F9;A0A7P0Z4K3	DSRAD_HUMAN	ADAR	Double-stranded RNA-specific adenosine deaminase
NaN	413.388	NaN	692.945	466.6	634.556	P55290	P55290	CAD13_HUMAN	CDH13	Cadherin-13
374.596	NaN	519.308	NaN	NaN	74.0761	P55327	P55327;H0YC42	TPD52_HUMAN	TPD52	Tumor protein D52
383.963	351.677	306.725	NaN	370.984	560.406	P55769	P55769;A0A3B3IUA2;B1AHD1;A0A3B3IRU2	NH2L1_HUMAN	SNU13	NHP2-like protein 1
2161.57	2665.13	2256.76	2122.27	3403.19	2577.6	P55786	P55786;A0A7I2V389;A0A7I2V3W8;E9PLK3;H0YDG0	PSA_HUMAN	NPEPPS	Puromycin-sensitive aminopeptidase
126.24	NaN	381.865	452	NaN	NaN	P55795	P55795	HNRH2_HUMAN	HNRNPH2	Heterogeneous nuclear ribonucleoprotein H2
NaN	NaN	NaN	NaN	NaN	NaN	P55809	P55809	SCOT1_HUMAN	OXCT1	Succinyl-CoA:3-ketoacid coenzyme A transferase 1, mitochondrial
2047.03	3267.47	2153.33	1945.05	3469.6	2204.17	P55884	P55884	EIF3B_HUMAN	EIF3B	Eukaryotic translation initiation factor 3 subunit B
NaN	NaN	NaN	NaN	NaN	NaN	P55957	P55957	BID_HUMAN	BID	BH3-interacting domain death agonist
NaN	661.896	NaN	NaN	NaN	288.036	P56134	P56134;C9JU26	ATPK_HUMAN	ATP5MF	ATP synthase subunit f, mitochondrial
177.566	139.83	NaN	NaN	NaN	NaN	P56182	P56182	RRP1_HUMAN	RRP1	Ribosomal RNA processing protein 1 homolog A
2211.36	1887.67	1516.6	2055.15	4482.08	2128.98	P56192	P56192	SYMC_HUMAN	MARS1	Methionine--tRNA ligase, cytoplasmic
NaN	NaN	NaN	NaN	NaN	NaN	P56378	P56378	ATP68_HUMAN	ATP5MJ	ATP synthase subunit ATP5MJ, mitochondrial
388.368	560.359	358.155	360.754	1368.5	964.336	P56385	P56385	ATP5I_HUMAN	ATP5ME	ATP synthase subunit e, mitochondrial
2320.13	2065.23	1768.18	1208.97	952.646	1719.39	P56537	P56537;B7ZBH1	IF6_HUMAN	EIF6	Eukaryotic translation initiation factor 6
694.575	1004.05	835.296	4346.13	4472.03	1355.63	P56545	P56545	CTBP2_HUMAN	CTBP2	C-terminal-binding protein 2
NaN	NaN	NaN	NaN	NaN	NaN	P56556	P56556;A0A2Y9D025;R4GN43	NDUA6_HUMAN	NDUFA6	NADH dehydrogenase [ubiquinone] 1 alpha subcomplex subunit 6
NaN	NaN	NaN	NaN	NaN	NaN	P56937	P56937	DHB7_HUMAN	HSD17B7	3-keto-steroid reductase/17-beta-hydroxysteroid dehydrogenase 7
612.134	492.375	NaN	NaN	NaN	993.949	P57076	P57076;A0A5F9ZHZ7;A0A669KAW7;A0A669KAW9;A0A669KAY3;A0A669KAZ0;A0A669KBI0;C9J818;C9JX57;D3DSE6;Q9NX33	CF298_HUMAN	CFAP298	Cilia- and flagella-associated protein 298
235.208	NaN	NaN	1347	580.999	822.356	P57088	P57088;D6RAA6;H0Y8N0	TMM33_HUMAN	TMEM33	Transmembrane protein 33
NaN	NaN	NaN	NaN	NaN	NaN	P57105	P57105;A0A087WYV9;A0A087X1F5	SYJ2B_HUMAN	SYNJ2BP	Synaptojanin-2-binding protein
NaN	NaN	97.8425	NaN	NaN	NaN	P57740	P57740;G3V1T4	NU107_HUMAN	NUP107	Nuclear pore complex protein Nup107
NaN	NaN	NaN	NaN	NaN	325.608	P57764	P57764;G3V1A6;E9PIB2	GSDMD_HUMAN	GSDMD	Gasdermin-D
92.7295	NaN	140.294	235.759	NaN	355.407	P58107	P58107;A0A075B730	EPIPL_HUMAN	EPPK1	Epiplakin
NaN	NaN	82.1286	NaN	427.987	NaN	P58546	P58546;C9JL85	MTPN_HUMAN	MTPN	Myotrophin
690013	661257	791846	899598	92051.9	651445	P58876	O60814;P06899;P23527;P33778;P57053;P58876;P62807;Q16778;Q5QNW6;Q8N257;Q93079;Q96A08;Q99877;Q99879;Q99880;U3KQK0	H2B1D_HUMAN	H2BC5	Histone H2B type 1-D
3324.5	3682.14	1655.52	3650.01	5859.53	3899.21	P59190	P59190;A0A2R8Y7G7;A0A2R8YFB8;G3V196;G3V562;J3QSF4	RAB15_HUMAN	RAB15	Ras-related protein Rab-15
1163.35	1373.2	1230.71	2003.02	1808.06	3095.19	P59998	P59998;A0A0A6YYG9;F8WCF6;F8WDD7;H7C0A3	ARPC4_HUMAN	ARPC4	Actin-related protein 2/3 complex subunit 4
2640.9	4672.33	3300.31	2981.58	4797.47	2660.31	P60033	P60033;E9PRJ8;A6NMH8;E9PIF1;E9PJK1;H0YDJ9;H0YDL9;H0YEE2	CD81_HUMAN	CD81	CD81 antigen
4896.14	5453.71	6277.86	2197.71	2780.03	2133.47	P60174	P60174;U3KPZ0	TPIS_HUMAN	TPI1	Triosephosphate isomerase
1440.63	1947.42	1474.73	1468.4	2453.35	1654.09	P60228	P60228;A0A7I2V2H9;A0A7I2V2W0;A0A7I2V3I0;A0A7I2V3I2;A0A7I2V3S3;A0A7I2V4B4;A0A7I2V5P9;A0A7I2V5Z6;B3KW56;E5RGA2;E5RHS5	EIF3E_HUMAN	EIF3E	Eukaryotic translation initiation factor 3 subunit E
NaN	246.297	228.589	NaN	NaN	NaN	P60468	P60468	SC61B_HUMAN	SEC61B	Protein transport protein Sec61 subunit beta
1143.7	671.135	1237.25	1358.44	1585	808.52	P60510	P60510;H3BTA2;H3BV22	PP4C_HUMAN	PPP4C	Serine/threonine-protein phosphatase 4 catalytic subunit
4873.96	4763.67	4415.67	3312.4	3169.91	4959.35	P60660	P60660;B7Z6Z4;F8VPF3;F8W1R7;G3V1V0;G8JLA2;J3KND3	MYL6_HUMAN	MYL6	Myosin light polypeptide 6
27103.4	33295.1	33692.5	49202.2	50448.9	43959.9	P60842	P60842;Q14240;E7EQG2	IF4A1_HUMAN	EIF4A1	Eukaryotic initiation factor 4A-I
1429.3	1402.03	1433.84	1687.26	1480.14	1885.31	P60866	P60866;A0A7P0S5H5;E5RIP1;E5RJX2	RS20_HUMAN	RPS20	40S ribosomal protein S20
NaN	NaN	229.595	NaN	NaN	NaN	P60891	P60891;A0A2R8Y7H4;A0A6Q8PG13;A0A6Q8PGP2;A0A6Q8PGX9;A0A6Q8PHI4;B1ALA9	PRPS1_HUMAN	PRPS1	Ribose-phosphate pyrophosphokinase 1
6131.51	6153.75	6540.92	5804.4	10325.4	6214.57	P60900	P60900;G3V295;G3V5Z7	PSA6_HUMAN	PSMA6	Proteasome subunit alpha type-6
NaN	NaN	NaN	NaN	NaN	326.886	P60903	P60903	S10AA_HUMAN	S100A10	Protein S100-A10
364.851	716.967	550.317	1406.09	788.441	891.283	P60953	P60953	CDC42_HUMAN	CDC42	Cell division control protein 42 homolog
2615.45	1525.64	2554.21	1527.54	1598.93	2373.54	P60981	P60981;F6RFD5	DEST_HUMAN	DSTN	Destrin
113.968	NaN	124.787	NaN	NaN	NaN	P60983	P60983;G3V4P8	GMFB_HUMAN	GMFB	Glia maturation factor beta
703.613	911.648	1085	1206.09	502.765	1039.5	P61006	P61006	RAB8A_HUMAN	RAB8A	Ras-related protein Rab-8A
419.706	1572.04	742.504	1378.08	670.903	1567.93	P61011	P61011;A0A7I2V5K0;A0A7P0PJI2;G3V480;G3V4F7;A0A7I2V584	SRP54_HUMAN	SRP54	Signal recognition particle subunit SRP54
771.214	884.152	567.758	871.452	1021.32	1805.7	P61019	P61019;Q8WUD1;A0A3B3ITL1;E9PE37;E9PKL7;H0YD31	RAB2A_HUMAN	RAB2A	Ras-related protein Rab-2A
269.031	NaN	NaN	NaN	NaN	343.819	P61020	P61020	RAB5B_HUMAN	RAB5B	Ras-related protein Rab-5B
1847.71	1771.08	2352.58	1529.26	1973.31	1683.12	P61026	P61026	RAB10_HUMAN	RAB10	Ras-related protein Rab-10
944.741	2049.01	1136.05	1447.18	1267.29	1287.14	P61077	P61077;P62837;A0A087WY85;D6RAH7;D6RAW0;D6RFM0;H9KV45	UB2D3_HUMAN	UBE2D3	Ubiquitin-conjugating enzyme E2 D3
2315.07	3111.21	2572.04	3361.3	4538.13	4050.88	P61081	P61081;M0QX69	UBC12_HUMAN	UBE2M	NEDD8-conjugating enzyme Ubc12
164.267	319.836	NaN	NaN	NaN	NaN	P61086	P61086	UBE2K_HUMAN	UBE2K	Ubiquitin-conjugating enzyme E2 K
1061.8	1185.01	834.638	588.954	904.397	1287.61	P61088	P61088;Q5JXB2;F8VQQ8	UBE2N_HUMAN	UBE2N	Ubiquitin-conjugating enzyme E2 N
1340.37	1816.56	1511.12	698.736	2256.7	1413.42	P61106	P61106;X6RFL8	RAB14_HUMAN	RAB14	Ras-related protein Rab-14
1091.58	1106.85	1248.81	1632.08	949.38	1014.13	P61158	P61158;B4DXW1	ARP3_HUMAN	ACTR3	Actin-related protein 3
1214.3	1667.89	1450.02	972.276	1337.79	996.675	P61160	P61160	ARP2_HUMAN	ACTR2	Actin-related protein 2
2138.19	2470.79	2607.26	2502.96	2853.64	2057.45	P61163	P61163;A0A1B0GVS3;R4GMT0	ACTZ_HUMAN	ACTR1A	Alpha-centractin
551.857	703.333	582.367	760.543	629.838	601.143	P61201	P61201;B4DIH5	CSN2_HUMAN	COPS2	COP9 signalosome complex subunit 2
2748.97	4390.36	3860.81	4000.78	1602.4	5108.81	P61204;P84077	P61204;P84077;F5H423;A0A8V8TNZ0;A0A8V8TNZ5;A0A8V8TQC0;A0A8V8TQP8	ARF1_HUMAN;ARF3_HUMAN	ARF1;ARF3	ADP-ribosylation factor 3
4110.95	3714.21	6129.49	7570.61	5015.1	2301.29	P61221	P61221;D6R9I9	ABCE1_HUMAN	ABCE1	ATP-binding cassette sub-family E member 1
13743.7	21366.8	12634	23816.5	19121.2	25158.3	P61224;P62834	P61224;P62834;E7ESV4;F5GWU8;F5GX62;F5GYB5;F5GYH7;F5H004;F5H077;F5H0B7;F5H491;F5H4H0;F5H500;F5H6R7;F5H7Y6	RAP1A_HUMAN;RAP1B_HUMAN	RAP1A;RAP1B	Ras-related protein Rap-1b
2813.94	3246.58	1887.19	1779.49	2790.28	3321.52	P61225	P10114;P61225;Q9Y3L5;F6U784	RAP2B_HUMAN	RAP2B	Ras-related protein Rap-2b
10200.2	7977.98	8820.62	7413.52	5102.38	7434.88	P61247	P61247;E9PFI5;H0Y8L7;H0Y9Y4;D6RI02	RS3A_HUMAN	RPS3A	40S ribosomal protein S3a
4471.04	3515.12	4398.44	4765.06	2293.63	4409.78	P61254	P61254;J3QQQ9;J3QRC4;Q9UNX3;E5RIT6;J3KS10;J3QQV1;J3QRI7	RL26_HUMAN	RPL26	60S ribosomal protein L26
812.893	1058.19	853.865	793.3	618.579	434.585	P61289	P61289;B3KQ25;K7ESG5;K9J957	PSME3_HUMAN	PSME3	Proteasome activator complex subunit 3
17644.3	15309.4	17498.4	15738.9	3832.08	10329.1	P61313	P61313;A0A2R8Y738;A0A2R8YEM3;E7ENU7;E7EQV9;E7EX53	RL15_HUMAN	RPL15	60S ribosomal protein L15
176.115	445.985	158.984	251.438	947.805	702.573	P61326;Q96A72	P61326;Q96A72;F5H6N1	MGN2_HUMAN;MGN_HUMAN	MAGOH;MAGOHB	Protein mago nashi homolog
6106.38	6196.71	5350.09	4758.54	6050.62	4292.53	P61353	P61353;K7ELC7	RL27_HUMAN	RPL27	60S ribosomal protein L27
857.582	1225.41	1249.62	NaN	1169	1556.56	P61421	P61421;F5GYQ1;J3QL14	VA0D1_HUMAN	ATP6V0D1	V-type proton ATPase subunit d 1
1234.1	968.764	832.427	NaN	NaN	NaN	P61457	P61457	PHS_HUMAN	PCBD1	Pterin-4-alpha-carbinolamine dehydratase
684.606	515.108	778.741	618.72	660.945	NaN	P61513	P61513;E9PEL3;G5E9R3;Q6P4E4	RL37A_HUMAN	RPL37A	60S ribosomal protein L37a
2654.59	2908.16	2397.62	4224.4	888.205	1081.18	P61586	P08134;P61586;P62745;U3KQV3;U3KQA9;A0A7I2V3G1;C9JNR4;C9JX21;E9PN11;E9PQH6;Q5JR05;Q5JR06;Q5JR07;Q5JR08	RHOA_HUMAN	RHOA	Transforming protein RhoA
792.408	1007.81	1108.92	2740.57	4587.59	4866.63	P61604	P61604;B8ZZ54	CH10_HUMAN	HSPE1	10 kDa heat shock protein, mitochondrial
NaN	260.511	302.916	525.48	729.207	427.174	P61619	P61619;Q9H9S3;A0A8V8TMZ3;A0A8V8TMZ5;A0A8V8TN19;A0A8V8TN25;A0A8V8TNG8;A6NIF9;A6NK38;B4DR61;C9JJV4;C9JXC6;F2Z2C7;F8W776;H7C069;H7C1Q9;Q8TC24	S61A1_HUMAN	SEC61A1	Protein transport protein Sec61 subunit alpha isoform 1
152.458	284.21	383.422	384.037	NaN	NaN	P61764	P61764;A0A0D9SG72;A0A1B0GTP9;A0A1B0GVQ5;A0A1B0GWF2;A0A2R8Y5D4;A0A096LP52	STXB1_HUMAN	STXBP1	Syntaxin-binding protein 1
2073.67	2175.34	2119.13	1452.82	1302.38	1912.89	P61769	P61769;F5H6I0;H0YLF3	B2MG_HUMAN	B2M	Beta-2-microglobulin
164.839	202.158	NaN	NaN	NaN	NaN	P61923	P61923;F8VVA7;F8VYK5;F8W651	COPZ1_HUMAN	COPZ1	Coatomer subunit zeta-1
579.433	654.573	485.148	368.554	658.126	492.88	P61956	P55854;P61956;Q6EEV6;A8MU27;A8MUA9	SUMO2_HUMAN	SUMO2	Small ubiquitin-related modifier 2
490.308	485.395	741.073	518.222	836.5	NaN	P61962	P61962;A0A087WWI6;A0A8I5KQ63;A0A8I5KRG1;A0A8I5KT41;A0A8I5KTU5;A0A8I5QKQ1	DCAF7_HUMAN	DCAF7	DDB1- and CUL4-associated factor 7
NaN	NaN	NaN	NaN	NaN	NaN	P61964	P61964;V9GYQ5;V9GZ59	WDR5_HUMAN	WDR5	WD repeat-containing protein 5
2492.39	4237.29	4420.22	5052.03	8454.01	4165.39	P61970	P61970;A0A8V8TPY3;A0A8V8TR25;H3BRV9	NTF2_HUMAN	NUTF2	Nuclear transport factor 2
3245.77	2515.68	2483.96	1629.83	2050.97	2510.01	P61978	P61978;Q5T6W2	HNRPK_HUMAN	HNRNPK	Heterogeneous nuclear ribonucleoprotein K
9706.62	8971.02	11025.4	9653.71	9492.92	8854.04	P61981	P61981	1433G_HUMAN	YWHAG	14-3-3 protein gamma
6480.18	6910.47	6932.13	3219.98	3032.89	3878.72	P62070	P62070;E9PK85	RRAS2_HUMAN	RRAS2	Ras-related protein R-Ras2
1425.97	1792.5	1721.7	329.762	896.945	541.67	P62079	P62079;B7Z317	TSN5_HUMAN	TSPAN5	Tetraspanin-5
2336.34	1447.99	2064.79	1564.28	1480.31	1557.98	P62081	P62081;A0A2R8Y623;B5MCP9	RS7_HUMAN	RPS7	40S ribosomal protein S7
2140.02	3272.61	2121.44	1331.53	2388.05	2374.29	P62136	P36873;P62136;A0A7I2V4F7;F8VR82;F8VYE8;F8W0W8	PP1A_HUMAN	PPP1CA	Serine/threonine-protein phosphatase PP1-alpha catalytic subunit
1139.69	1263.07	1361.71	677.032	711.271	455.838	P62140	P62140;B4DJ75;A0A8V8TQ71;A0A8V8TRH9	PP1B_HUMAN	PPP1CB	Serine/threonine-protein phosphatase PP1-beta catalytic subunit
4624.79	4910.18	4968.1	4787.03	5665.78	4909.83	P62191	P62191	PRS4_HUMAN	PSMC1	26S proteasome regulatory subunit 4
4521.79	3732.7	4256.15	3954.91	3800.92	3491.11	P62195	P62195;J3KRP2;J3QQM1;J3QSA9	PRS8_HUMAN	PSMC5	26S proteasome regulatory subunit 8
18687.6	11982.2	15430.9	17066.5	3235.09	11816.6	P62241	P62241;Q5JR95	RS8_HUMAN	RPS8	40S ribosomal protein S8
2203.71	2125.36	2833.14	2975.99	2125.12	3337.85	P62244	P62244;I3L3P7;H3BVC7	RS15A_HUMAN	RPS15A	40S ribosomal protein S15a
10364.1	8643.88	9065.58	8043.33	7624.04	6680.36	P62249	P62249;M0R1M5;M0R3H0;Q6IPX4	RS16_HUMAN	RPS16	40S ribosomal protein S16
1406.77	1731.87	2018.3	875.529	930.872	1032.39	P62258	P62258;K7EM20	1433E_HUMAN	YWHAE	14-3-3 protein epsilon
2943.35	1796.16	2536.34	1358.67	1260.17	1290	P62263	P62263;A0A2R8Y811;E5RH77	RS14_HUMAN	RPS14	40S ribosomal protein S14
11418.3	8284.16	9274.97	5783.52	5217.33	4983.21	P62266	P62266	RS23_HUMAN	RPS23	40S ribosomal protein S23
9506.57	11400.9	9951.8	8935.51	12467.5	8961.13	P62269	P62269;J3JS69	RS18_HUMAN	RPS18	40S ribosomal protein S18
791.821	NaN	576.684	NaN	NaN	NaN	P62273	P62273;A0A2R8Y851	RS29_HUMAN	RPS29	40S ribosomal protein S29
10170	9053.03	10349.4	4705.73	5627.9	4622.3	P62277	P62277	RS13_HUMAN	RPS13	40S ribosomal protein S13
12197.1	11216.2	11386	7695.77	9814.65	7898.95	P62280	P62280;M0QZC5	RS11_HUMAN	RPS11	40S ribosomal protein S11
944.377	2249.1	792.864	744.688	646.304	955.182	P62304	P62304	RUXE_HUMAN	SNRPE	Small nuclear ribonucleoprotein E
150.801	181.771	180.92	NaN	NaN	NaN	P62306	P62306	RUXF_HUMAN	SNRPF	Small nuclear ribonucleoprotein F
2261.25	1590.37	1358.04	417.525	657.002	NaN	P62308	P62308;C9JVQ0;F5H013;Q49AN9	RUXG_HUMAN	SNRPG	Small nuclear ribonucleoprotein G
NaN	NaN	NaN	NaN	NaN	NaN	P62310	P62310	LSM3_HUMAN	LSM3	U6 snRNA-associated Sm-like protein LSm3
289.012	194.689	394.853	NaN	NaN	216.599	P62312	P62312	LSM6_HUMAN	LSM6	U6 snRNA-associated Sm-like protein LSm6
2856.79	2969.34	3644.47	2845.93	1848.26	1378.04	P62314	P62314;J3QLI9	SMD1_HUMAN	SNRPD1	Small nuclear ribonucleoprotein Sm D1
NaN	NaN	NaN	NaN	NaN	NaN	P62316	P62316;K7EJB5	SMD2_HUMAN	SNRPD2	Small nuclear ribonucleoprotein Sm D2
3968.3	4947.77	3371.49	1025.32	1045.18	2498.15	P62318	P62318	SMD3_HUMAN	SNRPD3	Small nuclear ribonucleoprotein Sm D3
2188.31	2245.95	2128.91	2970.27	3900.08	3107.48	P62333	P62333;A0A087X2I1;H0YJC0;H0YJS8	PRS10_HUMAN	PSMC6	26S proteasome regulatory subunit 10B
6950.46	5678.12	6326.84	6641.08	1844.2	4837.44	P62424	P62424;Q5T8U3	RL7A_HUMAN	RPL7A	60S ribosomal protein L7a
5442.51	7513.01	6393.45	6196.23	7033.79	5754.38	P62491;Q15907	P62491;Q15907;H3BSC1;H3BMH2	RB11A_HUMAN;RB11B_HUMAN	RAB11A;RAB11B	Ras-related protein Rab-11A
1088.41	1398.73	1290.08	1191.62	2156.11	949.331	P62495	P62495;B7Z7P8;D6RCB3;D6RJE8;I3L492	ERF1_HUMAN	ETF1	Eukaryotic peptide chain release factor subunit 1
11130.3	9385.88	10236	7891	9606.7	7761.24	P62701	P62701;P22090;Q8TD47;C9JEH7	RS4X_HUMAN	RPS4X	40S ribosomal protein S4, X isoform
1233.71	1194.58	1491.65	1897.21	2199.8	1407.26	P62714;P67775	P62714;P67775;B3KQ51;A0A8V8TQA1;A0A8V8TQU8;A0A8V8TRB3;H0YBN9	PP2AA_HUMAN;PP2AB_HUMAN	PPP2CA;PPP2CB	Serine/threonine-protein phosphatase 2A catalytic subunit beta isoform
1099.39	735.666	773.537	212.472	2289.05	538.539	P62750	P62750;H7BY10;K7EJV9;K7ERT8;A8MUS3;K7EMA7	RL23A_HUMAN	RPL23A	60S ribosomal protein L23a
12263	8418.41	11604.6	9895.64	2694.56	6010.5	P62753	P62753;A2A3R5	RS6_HUMAN	RPS6	40S ribosomal protein S6
NaN	538.401	NaN	NaN	NaN	NaN	P62760	P62760;E7ER47;E9PE24	VISL1_HUMAN	VSNL1	Visinin-like protein 1
209264	181105	192893	310716	25173.5	202322	P62805	P62805	H4_HUMAN	H4C1	Histone H4
2028.28	2197.07	2517.73	1852.3	2396.44	1099.02	P62820	P62820;E7END7	RAB1A_HUMAN	RAB1A	Ras-related protein Rab-1A
20715	17978.8	18433.4	22201.8	23560.7	21256	P62826	P62826;B5MDF5;F5H018;H0YFC6;J3KQE5	RAN_HUMAN	RAN	GTP-binding nuclear protein Ran
1506.44	1876.36	1355.7	1523.58	2044.86	1891.31	P62829	P62829;J3KT29;J3KTJ3;C9JD32;J3QQT9	RL23_HUMAN	RPL23	60S ribosomal protein L23
NaN	NaN	NaN	NaN	NaN	NaN	P62841	P62841;A0A0B4J2B4;K7ELC2;K7EM56;S4R417;S4R456;K7EJ78;K7EQJ5	RS15_HUMAN	RPS15	40S ribosomal protein S15
4257.17	2553.1	3089.3	2854.68	2740.12	2762.67	P62847	P62847;E7ETK0;A0A2R8Y849;A0A2R8Y8A0;A0A2R8YD14	RS24_HUMAN	RPS24	40S ribosomal protein S24
7242.1	5525.31	6775.08	3429.79	3074.8	3363.39	P62851	P62851	RS25_HUMAN	RPS25	40S ribosomal protein S25
13268.7	10602.4	13850.9	9895.45	6116.36	8888.41	P62854	P62854;Q5JNZ5	RS26_HUMAN	RPS26	40S ribosomal protein S26
1467.78	1356.87	1233.48	NaN	NaN	NaN	P62857	P62857	RS28_HUMAN	RPS28	40S ribosomal protein S28
1255.49	493.347	997.96	NaN	445.965	NaN	P62861	P62861;E9PR30	RS30_HUMAN	FAU	FAU ubiquitin-like and ribosomal protein S30
7166.79	7961.8	7780.6	8594.82	7753.43	8357.84	P62873	P16520;P62873;P62879;B1AKQ8;C9JIS1;C9JXA5;C9JZN1;E7EP32;E9PCP0;F5H0S8;F5H100;F5H8J8;F6UT28;F6X3N5	GBB1_HUMAN	GNB1	Guanine nucleotide-binding protein G(I)/G(S)/G(T) subunit beta-1
417.362	981.77	276.072	NaN	NaN	NaN	P62879	P62879;C9JIS1;C9JXA5;C9JZN1	GBB2_HUMAN	GNB2	Guanine nucleotide-binding protein G(I)/G(S)/G(T) subunit beta-2
4215.84	1709.8	3325.26	3070.02	1347.52	2298.56	P62888	P62888;A0A0C4DH44;E5RI99;E5RJH3	RL30_HUMAN	RPL30	60S ribosomal protein L30
NaN	NaN	NaN	NaN	NaN	NaN	P62891;Q59GN2	P62891;Q59GN2	R39L5_HUMAN;RL39_HUMAN	RPL39;RPL39P5	60S ribosomal protein L39
6762.51	5890.87	7789.21	4334.99	2872.21	4775.6	P62899	P62899;B7Z4C8;B7Z4E3;B8ZZK4;C9JU56;H7C2W9	RL31_HUMAN	RPL31	60S ribosomal protein L31
3617.01	16154	9236.25	4130.77	9443.1	4877.75	P62906	P62906	RL10A_HUMAN	RPL10A	60S ribosomal protein L10a
4230	4086.07	4543.7	4791.71	749.511	3221.78	P62910	P62910;D3YTB1;F8W727	RL32_HUMAN	RPL32	60S ribosomal protein L32
4638.08	3157.15	4063.96	3287.36	4206.23	3594.19	P62913	P62913;Q5VVC8	RL11_HUMAN	RPL11	60S ribosomal protein L11
18795.4	15099.7	17967.6	16686.1	4730.52	9460.89	P62917	P62917;E9PKU4;E9PKZ0;G3V1A1	RL8_HUMAN	RPL8	60S ribosomal protein L8
22122.6	10951	19468.9	7993.28	6491.93	7110.86	P62937	P62937;C9J5S7;F8WE65;A0A7I2V5J5	PPIA_HUMAN	PPIA	Peptidyl-prolyl cis-trans isomerase A
227.042	1406.87	981.34	586.631	NaN	297.318	P62942	P62942;A0A7I2V3S6;A0A087WTS4;A0A087WV48;A0A087WZM5;Q1JUQ3;Q5W0X3	FKB1A_HUMAN	FKBP1A	Peptidyl-prolyl cis-trans isomerase FKBP1A
25906.1	29127.2	27678	19514.2	19030.4	18835.7	P62979	P62979	RS27A_HUMAN	RPS27A	Ubiquitin-40S ribosomal protein S27a
934.424	1215.1	1350.27	NaN	1585.89	896.955	P62993	P62993	GRB2_HUMAN	GRB2	Growth factor receptor-bound protein 2
1512.63	1012.29	1645.84	1364.64	1051.4	704.547	P62995	P62995	TRA2B_HUMAN	TRA2B	Transformer-2 protein homolog beta
8393.53	10089.5	11303.9	5212.39	8086.79	6874.08	P63000	P15153;P60763;P63000;B1AH77;B1AH78;B1AH80;J3KSC4;J3QLK0	RAC1_HUMAN	RAC1	Ras-related C3 botulinum toxin substrate 1
1641.68	1928.75	1707.78	2096.51	1347.7	1746.13	P63010	P63010;A0A087X253	AP2B1_HUMAN	AP2B1	AP-2 complex subunit beta
1152.71	1653.87	1841.95	1150.2	594.127	1197.57	P63092;Q5JWF2	P63092;Q5JWF2;A0A0A0MR13;A0A590UJF0;A0A590UJQ9;A0A590UJS2;A0A590UJY2;A0A7I2V5R6;B0AZR9;Q5JWE9;A0A590UK28;A0A804HIH4	GNAS1_HUMAN;GNAS2_HUMAN	GNAS	Guanine nucleotide-binding protein G(s) subunit alpha isoforms short
944.838	1867.18	1471.18	1569.18	2029.83	1763.21	P63096	P63096;A0A3B3ITM0	GNAI1_HUMAN	GNAI1	Guanine nucleotide-binding protein G(i) subunit alpha-1
4471.16	5206.15	4992.4	3273.37	3324.73	4203.1	P63104	P63104;B0AZS6;B7Z2E6;E7EX29;H0YB80	1433Z_HUMAN	YWHAZ	14-3-3 protein zeta/delta
346.262	311.054	183.329	444.855	292.962	330.793	P63151	P63151;E5RIY1	2ABA_HUMAN	PPP2R2A	Serine/threonine-protein phosphatase 2A 55 kDa regulatory subunit B alpha isoform
NaN	296.119	383.33	NaN	NaN	NaN	P63173	P63173;J3KT73;J3QL01	RL38_HUMAN	RPL38	60S ribosomal protein L38
NaN	NaN	NaN	NaN	NaN	NaN	P63208	P63208;E5RI56;E5RJR5;E7ERH2;F8W8N3;E5RGM3;E5RGM4;E5RHM3	SKP1_HUMAN	SKP1	S-phase kinase-associated protein 1
2228.57	2252.89	2424.76	1245.38	858.472	1605.78	P63218	P63218	GBG5_HUMAN	GNG5	Guanine nucleotide-binding protein G(I)/G(S)/G(O) subunit gamma-5
373.235	265.01	404.627	NaN	NaN	NaN	P63220	P63220;Q8WVC2;Q9BYK1	RS21_HUMAN	RPS21	40S ribosomal protein S21
1671.17	1077.51	2040.06	1431.2	1187.48	1929.21	P63241;Q9GZV4	P63241;Q9GZV4;Q6IS14;C9J4W5;C9J7B5;F8WCJ1;I3L397;I3L504	IF5A1_HUMAN;IF5A2_HUMAN	EIF5A;EIF5A2	Eukaryotic translation initiation factor 5A-1
6613.74	6207.43	7695.33	8101.82	8929.41	7641.81	P63244	P63244;D6R9L0;D6R9Z1;D6RFX4;H0Y8W2;H0YAM7;J3KPE3;D6RBD0;D6RFZ9;D6RHH4;H0YAF8	RACK1_HUMAN	RACK1	Receptor of activated protein C kinase 1
218867	239668	236754	184173	180346	153046	P63261	P60709;P63261;A0A2R8Y793;A0A2R8YGF8;A0A6Q8PFE4;A0A6Q8PH58;A0A804GS07;E7EVS6;G5E9R0;I3L1U9;I3L3I0;I3L3R2;J3KT65	ACTG_HUMAN	ACTG1	Actin, cytoplasmic 2
3929.89	5711.26	4493.56	4968.7	5123.46	4892.96	P63267	P62736;P63267;P68032;P68133;A0A804HKV3;A6NL76;B8ZZJ2;C9JFL5;F6QUT6;F6UVQ4;F8WB63	ACTH_HUMAN	ACTG2	Actin, gamma-enteric smooth muscle
578.736	NaN	703.16	NaN	NaN	331.347	P63279	P63279;B0QYN7;H3BPC4;H3BQQ9	UBC9_HUMAN	UBE2I	SUMO-conjugating enzyme UBC9
126.854	331.217	224.28	NaN	NaN	NaN	P67809	P67809;H0Y449	YBOX1_HUMAN	YBX1	Y-box-binding protein 1
NaN	NaN	NaN	NaN	844.274	453.16	P67812	P67812;H0YNG3;H0YKT4	SC11A_HUMAN	SEC11A	Signal peptidase complex catalytic subunit SEC11A
149.195	585.794	338.84	463.511	NaN	616.968	P67936	P67936;A0A2R8Y5V9;A0A2R8YGX3;A0A590UJB9;A0A590UK79	TPM4_HUMAN	TPM4	Tropomyosin alpha-4 chain
4822.68	5704.05	4315.27	8992.39	7410.03	8791.67	P68104;Q5VTE0	P68104;Q5VTE0;A0A087WV01;A0A087WVQ9;A0A7I2V3H3;A0A7I2V5N4;A0A7I2V659;A6PW80;Q5JR01	EF1A1_HUMAN;EF1A3_HUMAN	EEF1A1;EEF1A1P5	Elongation factor 1-alpha 1
2904.16	3670.79	2880.37	4261.75	4019.52	5161.19	P68133	P68032;P68133;A0A804HKV3;A6NL76	ACTS_HUMAN	ACTA1	Actin, alpha skeletal muscle
1991.97	2420.16	2030.23	3985.66	4012.13	4352.88	P68366	P68363;P68366	TBA4A_HUMAN	TUBA4A	Tubulin alpha-4A chain
13455.6	14456.5	15716.7	11972.2	11363.4	12835.9	P68371	P68371;Q3ZCM7;A0A075B724	TBB4B_HUMAN	TUBB4B	Tubulin beta-4B chain
2029.64	1784.85	2334.41	2169.14	853.316	2267.03	P68400	P68400;Q8NEV1;A0A2R8Y4D6;A0A2R8Y4H0;A0A2R8Y5A0;A0A2R8YD58;A0A2R8YDP2;A0A2R8YF43;A0A2R8YFU2;E7EU96;A0A2R8Y3W6;A0A2R8Y797;A0A2R8Y7T1;A0A2R8YCC9;A0A2R8YCK2;A0A2R8YDY7;A0A2R8YEL7;A0A2R8YEW1;A0A2R8YF47;V9GY80;V9GYA2	CSK21_HUMAN	CSNK2A1	Casein kinase II subunit alpha
362.013	405.325	292.679	NaN	375.094	NaN	P68402	P68402;J3KNE3	PA1B2_HUMAN	PAFAH1B2	Platelet-activating factor acetylhydrolase IB subunit alpha2
120416	104552	104313	127945	18439.9	84196.6	P68431;P84243;Q71DI3	P68431;P84243;Q16695;Q6NXT2;Q71DI3;K7EK07	H31_HUMAN;H32_HUMAN;H33_HUMAN	H3-3A;H3C1;H3C15	Histone H3.1
13073.7	199017	78043.7	216461	124865	142483	P68871	P68871;A0A2R8Y7R2;F8W6P5	HBB_HUMAN	HBB	Hemoglobin subunit beta
359.067	618.195	257.278	577.658	652.821	499.69	P69849;Q15155;Q5JPE7	Q15155;Q5JPE7;P69849;A0A0G2JN29;A0A0G2JP90;A0A7I2V2Z5;A0A7I2V3P4;A0A7I2V4D7;A0A7I2V4T6;A0A7I2V6B0;J3KN36	NOMO1_HUMAN;NOMO2_HUMAN;NOMO3_HUMAN	NOMO1;NOMO2;NOMO3	BOS complex subunit NOMO3
252665	367223	338047	313056	362778	362747	P69905	P69905;A0A2R8Y7C0	HBA_HUMAN	HBA1	Hemoglobin subunit alpha
193.55	428.471	505.559	426.579	NaN	NaN	P78310	P78310	CXAR_HUMAN	CXADR	Coxsackievirus and adenovirus receptor
590.621	NaN	362.669	308.496	NaN	NaN	P78330	P78330;C9JBI3	SERB_HUMAN	PSPH	Phosphoserine phosphatase
345.605	538.232	376.139	NaN	273.096	NaN	P78344	P78344;D3DQV9;H0Y3P2;E9PKF8	IF4G2_HUMAN	EIF4G2	Eukaryotic translation initiation factor 4 gamma 2
NaN	NaN	NaN	NaN	NaN	NaN	P78346	P78346;Q5VU10	RPP30_HUMAN	RPP30	Ribonuclease P protein subunit p30
249.328	486.559	521.53	NaN	1183.22	NaN	P78347	P78347;A0A494C1K3;A0A8I5KVB5	GTF2I_HUMAN	GTF2I	General transcription factor II-I
10435.5	9810.87	9312.92	7060.57	6723.02	6624.81	P78371	P78371;F5GWF6;F8VQ14	TCPB_HUMAN	CCT2	T-complex protein 1 subunit beta
71.3634	NaN	NaN	NaN	NaN	142.201	P78406	P78406	RAE1L_HUMAN	RAE1	mRNA export factor RAE1
918.032	1552.85	1503.33	1571.09	2318.93	1841.18	P78417	P78417;Q5TA02	GSTO1_HUMAN	GSTO1	Glutathione S-transferase omega-1
2118.99	2313.55	1726.86	2066.15	3643.27	2978.27	P78424	P78424;A0A6E1XZL4	PO6F2_HUMAN	POU6F2	POU domain, class 6, transcription factor 2
2927.72	3262.93	2994.66	3790.87	3952.9	3989.87	P78527	P78527	PRKDC_HUMAN	PRKDC	DNA-dependent protein kinase catalytic subunit
2476.59	2909.31	3244.51	3270.48	2830.52	2688.9	P78539	P78539	SRPX_HUMAN	SRPX	Sushi repeat-containing protein SRPX
NaN	NaN	NaN	NaN	NaN	NaN	P82664	P82664	RT10_HUMAN	MRPS10	28S ribosomal protein S10, mitochondrial
NaN	NaN	NaN	NaN	NaN	NaN	P82675	P82675;A0A8Q3SHY8;A0A8Q3SIP9;A0A8Q3WKG3;A0A8Q3WKL2	RT05_HUMAN	MRPS5	28S ribosomal protein S5, mitochondrial
NaN	151.831	NaN	NaN	NaN	NaN	P82909	P82909	KGD4_HUMAN	MRPS36	Alpha-ketoglutarate dehydrogenase component 4
NaN	NaN	NaN	NaN	NaN	NaN	P82912	P82912	RT11_HUMAN	MRPS11	28S ribosomal protein S11, mitochondrial
1495.35	NaN	NaN	NaN	NaN	NaN	P82979	P82979;F8VZQ9;H0YHG0;F8VS12	SARNP_HUMAN	SARNP	SAP domain-containing ribonucleoprotein
2775.33	3180.41	3431.23	2487.89	1521.07	3142.56	P83731	P83731;C9JNW5;C9JXB8	RL24_HUMAN	RPL24	60S ribosomal protein L24
368.762	373.757	530.591	531.411	NaN	167.166	P83881	P83881;H0Y3V9;H0Y5B4;H7BY91;H7BZ11;J3KQN4	RL36A_HUMAN	RPL36A	60S ribosomal protein L36a
NaN	NaN	NaN	NaN	NaN	NaN	P83916	P83916;B5MD17;J3KS05	CBX1_HUMAN	CBX1	Chromobox protein homolog 1
491.112	775.728	703.842	1462.89	516.823	893.739	P84085	P84085;C9J1Z8	ARF5_HUMAN	ARF5	ADP-ribosylation factor 5
201.77	NaN	NaN	NaN	NaN	NaN	P84090	P84090;G3V279	ERH_HUMAN	ERH	Enhancer of rudimentary homolog
3928.46	4183.02	4881.11	2065.08	2714.33	2573.81	P84095	P84095	RHOG_HUMAN	RHOG	Rho-related GTP-binding protein RhoG
3123.75	2760.18	3238.51	3172.87	1275.93	2370.54	P84098	P84098;A0A7I2V2L0;A0A7I2V4U6;A0A7I2V512;A0A7I2V638;A0A7I2YQG2;J3KTE4;J3QR09	RL19_HUMAN	RPL19	60S ribosomal protein L19
10691.1	3689.88	4661.18	4695.86	1910.55	2921.26	P84103	P84103	SRSF3_HUMAN	SRSF3	Serine/arginine-rich splicing factor 3
43078.4	36792.7	41050.7	69161.8	7379.35	52327.2	P98160	P98160	PGBM_HUMAN	HSPG2	Basement membrane-specific heparan sulfate proteoglycan core protein
1333.5	1105.44	1285.34	704.343	909.673	1026.34	P98172	P98172	EFNB1_HUMAN	EFNB1	Ephrin-B1
NaN	NaN	NaN	NaN	NaN	NaN	P98175	P98175	RBM10_HUMAN	RBM10	RNA-binding protein 10
NaN	NaN	NaN	NaN	NaN	NaN	P98179	P98179	RBM3_HUMAN	RBM3	RNA-binding protein 3
NaN	NaN	358.644	NaN	NaN	NaN	P99999	P99999;C9JFR7	CYC_HUMAN	CYCS	Cytochrome c
NaN	NaN	NaN	NaN	NaN	NaN	Q00059	Q00059;H7BYN3	TFAM_HUMAN	TFAM	Transcription factor A, mitochondrial
596.737	1194.34	688.627	1244.69	1203.45	844.579	Q00266	Q00266	METK1_HUMAN	MAT1A	S-adenosylmethionine synthase isoform type-1
1031.96	1553.37	1397.55	2131.43	5548.71	3686.35	Q00325	Q00325;F8VVM2	MPCP_HUMAN	SLC25A3	Phosphate carrier protein, mitochondrial
612.727	605.701	515.376	627.729	NaN	335.328	Q00341	Q00341;A0A024R4E5;H0Y394;H7BZC3;H7C2D1	VIGLN_HUMAN	HDLBP	Vigilin
140.213	69.3224	NaN	NaN	NaN	NaN	Q00535	Q00535	CDK5_HUMAN	CDK5	Cyclin-dependent kinase 5
873.92	640.762	483.752	392.273	NaN	NaN	Q00577	Q00577	PURA_HUMAN	PURA	Transcriptional activator protein Pur-alpha
10042.2	10739.6	10553.4	11379.6	9864.7	11021.9	Q00610	Q00610;A0A087WVQ6;K7EJJ5;A0A8V8TQ14;A0A8V8TQK1;A0A8V8TQK3;A0A8V8TR47;A0A8V8TRE8;A0A8V8TRF0	CLH1_HUMAN	CLTC	Clathrin heavy chain 1
575.886	615.194	800.496	680.217	NaN	NaN	Q00653	Q00653	NFKB2_HUMAN	NFKB2	Nuclear factor NF-kappa-B p100 subunit
202.08	NaN	NaN	NaN	NaN	NaN	Q00688	Q00688	FKBP3_HUMAN	FKBP3	Peptidyl-prolyl cis-trans isomerase FKBP3
746.824	837.31	809.89	2026.1	986.911	1075.52	Q00796	Q00796;A0A6I8PIS1	DHSO_HUMAN	SORD	Sorbitol dehydrogenase
7906.26	7002.28	6333.84	7045.99	5100.96	5054.92	Q00839	Q00839;A0A1W2PP34;A0A1W2PP35;A0A1W2PPH7;A0A1W2PPL4;A0A1W2PPS1;A0A1W2PQ74;A0A1W2PQL0;A0A1W2PRZ7;A0A1X7SBS1;Q5RI18	HNRPU_HUMAN	HNRNPU	Heterogeneous nuclear ribonucleoprotein U
530.2	NaN	NaN	414.046	NaN	NaN	Q01081	Q01081	U2AF1_HUMAN	U2AF1	Splicing factor U2AF 35 kDa subunit
1008.31	1201.59	1171.07	1175.18	1071.4	1320.37	Q01082	Q01082;A0A087WUZ3	SPTB2_HUMAN	SPTBN1	Spectrin beta chain, non-erythrocytic 1
628.388	NaN	NaN	NaN	NaN	NaN	Q01085	P31483;Q01085;F8W8I6;C9JTN7;E5RGV5;E7ETC0	TIAR_HUMAN	TIAL1	Nucleolysin TIAR
NaN	409.988	NaN	NaN	NaN	8532.62	Q01105	Q01105;A0A0C4DFV9;A0A8I5KS71;A0A8J8YYJ1	SET_HUMAN	SET	Protein SET
8460.36	4620.67	7611.69	2685.59	2587.57	1973.44	Q01130	Q01130;Q9BRL6;J3KP15;J3QL05	SRSF2_HUMAN	SRSF2	Serine/arginine-rich splicing factor 2
198.098	292.575	NaN	337.037	NaN	NaN	Q01167	Q01167;E9PPI7	FOXK2_HUMAN	FOXK2	Forkhead box protein K2
328.822	663.787	474.002	1310.81	580.654	915.439	Q01433	Q01433;A0A5F9UK94;A0A7P0Z4H6;A0A804CCZ3;A0A804H2H4;H0Y360;H0YF16;A0A590UJX5;A0A590UK85;A0A7P0TB79	AMPD2_HUMAN	AMPD2	AMP deaminase 2
324.296	563.872	362.864	NaN	NaN	NaN	Q01469	Q01469;A8MUU1;I6L8B7	FABP5_HUMAN	FABP5	Fatty acid-binding protein 5
280.561	424.843	279.585	1010.55	855.159	668.832	Q01518	P40123;Q01518;B7Z385;E9PDI2	CAP1_HUMAN	CAP1	Adenylyl cyclase-associated protein 1
223.219	520.966	295.752	NaN	405.816	NaN	Q01581	Q01581	HMCS1_HUMAN	HMGCS1	Hydroxymethylglutaryl-CoA synthase, cytoplasmic
2767.19	4832.53	3608.35	1418.96	2951.61	1398.67	Q01650	Q01650	LAT1_HUMAN	SLC7A5	Large neutral amino acids transporter small subunit 1
265.479	272.907	242.228	183.529	486.684	NaN	Q01780	Q01780	EXOSX_HUMAN	EXOSC10	Exosome component 10
NaN	NaN	NaN	NaN	NaN	NaN	Q01804	Q01804	OTUD4_HUMAN	OTUD4	OTU domain-containing protein 4
5368.54	4194.42	4677.43	3792.89	4489.46	4761.81	Q01813	Q01813;A0A7I2V3Z0;A0A8V8TMY4;B1APP6	PFKAP_HUMAN	PFKP	ATP-dependent 6-phosphofructokinase, platelet type
982.798	959.008	1554.16	1690.54	2095.15	2014.74	Q01831	Q01831;E7EUB5	XPC_HUMAN	XPC	DNA repair protein complementing XP-C cells
NaN	NaN	NaN	NaN	NaN	NaN	Q01844	Q01844;A0A0D9SFL3;B0QYK0;C9JGE3;H7BY36	EWS_HUMAN	EWSR1	RNA-binding protein EWS
1732.81	1774.31	2075.81	1131.07	818.51	991.586	Q01970	Q01970	PLCB3_HUMAN	PLCB3	1-phosphatidylinositol 4,5-bisphosphate phosphodiesterase beta-3
662.998	828.472	688.195	NaN	NaN	NaN	Q01974	Q01974;B1APY4	ROR2_HUMAN	ROR2	Tyrosine-protein kinase transmembrane receptor ROR2
NaN	NaN	NaN	NaN	NaN	NaN	Q02127	Q02127;I3NI32	PYRD_HUMAN	DHODH	Dihydroorotate dehydrogenase (quinone), mitochondrial
NaN	NaN	NaN	NaN	NaN	NaN	Q02218;Q9ULD0	Q02218;Q9ULD0;E9PCR7;E9PDF2;E9PFG7	ODO1_HUMAN;OGDHL_HUMAN	OGDH;OGDHL	2-oxoglutarate dehydrogenase complex component E1
3262.3	5950.93	4834.98	3168.86	2583.84	3241.07	Q02241	Q02241;A0A2U3TZL8;H7BYN4;A0A7I2V5Y5	KIF23_HUMAN	KIF23	Kinesin-like protein KIF23
1307.18	NaN	NaN	NaN	NaN	NaN	Q02297	Q02297;A0A494C1F8;A0A494C043;A0A494C0K4;A0A494C114;A0A494C1F5;A0A494C1G2;H0YBA3;A0A494BZT4;A0A494C054	NRG1_HUMAN	NRG1	Pro-neuregulin-1, membrane-bound isoform
510.494	406.121	526.769	1212.52	NaN	633.076	Q02539	Q02539	H11_HUMAN	H1-1	Histone H1.1
6772.39	5338.66	6614.45	5727.97	2044.61	3730.49	Q02543	Q02543;M0R0P7;M0R117;M0R1A7;M0R3D6	RL18A_HUMAN	RPL18A	60S ribosomal protein L18a
533.01	837.411	441.12	897.162	486.387	NaN	Q02750	Q02750;A0A8I5QJ96;B4DFY5;A0A8I5KRX5;A0A8I5KVF6;A0A8I5KXN4;A0A8I5KYB4;A0A8I5KYS7;A0A8I5QJC1;A0A8I5QJL9;A0A8I5QJP8	MP2K1_HUMAN	MAP2K1	Dual specificity mitogen-activated protein kinase kinase 1
1688.37	1731.29	1511.31	832.663	1633.53	857.234	Q02790	Q02790	FKBP4_HUMAN	FKBP4	Peptidyl-prolyl cis-trans isomerase FKBP4
13837.4	9025.63	10607.3	15174.8	10534.9	15070.1	Q02809	Q02809	PLOD1_HUMAN	PLOD1	Procollagen-lysine,2-oxoglutarate 5-dioxygenase 1
241.456	521.353	400.055	960.415	712.256	583.487	Q02818	Q02818	NUCB1_HUMAN	NUCB1	Nucleobindin-1
18521.7	13842.9	19095.2	12363.9	5451.95	9079.95	Q02878	Q02878;F8VR69;F8VZ45;U3KQR5	RL6_HUMAN	RPL6	60S ribosomal protein L6
399.953	277.037	NaN	NaN	NaN	284.206	Q02880	Q02880;E9PCY5;A0A8V8TN33;A0A8V8TP20;A0A8V8TPE3	TOP2B_HUMAN	TOP2B	DNA topoisomerase 2-beta
1724.79	1259.92	1889.16	1976.05	1103.01	1510.16	Q02952	Q02952	AKA12_HUMAN	AKAP12	A-kinase anchor protein 12
134.105	NaN	219.933	NaN	NaN	207.779	Q02978	Q02978;I3L1P8	M2OM_HUMAN	SLC25A11	Mitochondrial 2-oxoglutarate/malate carrier protein
NaN	NaN	NaN	NaN	NaN	NaN	Q03001	Q03001;F8W9J4;A0A0U1RQJ2;A0A7P0T890;E7ETB9;E9PHM6;F6QMI7	DYST_HUMAN	DST	Dystonin
1138.15	1433.03	1094.93	3883.07	7253.5	3865.6	Q03135	Q03135;E9PCT5	CAV1_HUMAN	CAV1	Caveolin-1
385.529	544.937	550.744	NaN	143.049	NaN	Q03252	Q03252	LMNB2_HUMAN	LMNB2	Lamin-B2
753.472	604.977	267.604	NaN	NaN	NaN	Q03405	Q03405;M0QX27;M0QYR6;M0R0H5;M0R1I2;M0R2E9	UPAR_HUMAN	PLAUR	Urokinase plasminogen activator surface receptor
308.105	NaN	366.851	NaN	NaN	NaN	Q03519	Q03519;Q9NRK6;Q9NUT2;A0A087WYD6;A0A0G2JLV0;A0A8V8TNJ0;X5CMH5;A0A8V8TNI0	TAP2_HUMAN	TAP2	Antigen peptide transporter 2
503.202	831.186	456.081	637.036	NaN	NaN	Q04206	Q04206;A0A087X0W8;E9PKH5;Q2TAM5	TF65_HUMAN	RELA	Transcription factor p65
NaN	NaN	NaN	NaN	NaN	NaN	Q04323	Q04323;A0A087WTZ5;E9PJ81;E9PRQ7	UBXN1_HUMAN	UBXN1	UBX domain-containing protein 1
593.845	533.309	895.723	NaN	410.122	561.186	Q04446	Q04446;E9PGM4	GLGB_HUMAN	GBE1	1,4-alpha-glucan-branching enzyme
551.978	782.587	845.656	576.188	1128.36	1235.19	Q04637	O43432;Q04637;E7EUU4;E7EX73;E9PGM1;A0A0A0MSA7;A0A0U1RQK7;A0A7I2Y1C3;A0A804HJV5;A0A8I5KT99;A0A8I5KV92;A0A8I5QJH9;A0A8J9G7U8;C9JF13	IF4G1_HUMAN	EIF4G1	Eukaryotic translation initiation factor 4 gamma 1
185.31	310.356	310.851	493.602	370.769	129.236	Q04721	Q04721	NOTC2_HUMAN	NOTCH2	Neurogenic locus notch homolog protein 2
106.141	505.625	310.85	1209.81	873.388	687.009	Q04756	Q04756;D6RAR4	HGFA_HUMAN	HGFAC	Hepatocyte growth factor activator
1162.64	1164.46	1724.41	1153.4	1180.66	1015.67	Q04760	Q04760	LGUL_HUMAN	GLO1	Lactoylglutathione lyase
2390.99	1260.96	2003.82	1968.15	1788.9	2045	Q04837	Q04837;C9K0U8;E7EUY5;A0A0G2JLD8	SSBP_HUMAN	SSBP1	Single-stranded DNA-binding protein, mitochondrial
2888.77	7041.75	3851.68	10781.5	5977.74	7925.21	Q04912	Q04912;H7C3Z8	RON_HUMAN	MST1R	Macrophage-stimulating protein receptor
1145.92	1747.33	1227.95	1407.78	1402.36	1776.01	Q04917	Q04917;A2IDB2	1433F_HUMAN	YWHAH	14-3-3 protein eta
2811.03	3137.01	4507.2	2077.93	3066.33	3561.31	Q04941	Q04941	PLP2_HUMAN	PLP2	Proteolipid protein 2
300.983	NaN	51.6865	NaN	NaN	497.641	Q05048	Q05048;A0A0A0MSZ9	CSTF1_HUMAN	CSTF1	Cleavage stimulation factor subunit 1
65.7057	NaN	33.6273	NaN	297.739	165.375	Q05086	Q05086;A0A1B0GVL3;A0A6Q8PHE5;A0A0D9SG77	UBE3A_HUMAN	UBE3A	Ubiquitin-protein ligase E3A
504.056	377.75	466.192	577.567	NaN	490.028	Q05209	Q05209;C9J1X8;F8WB51;H0YC15	PTN12_HUMAN	PTPN12	Tyrosine-protein phosphatase non-receptor type 12
501.187	NaN	473.868	375.208	170.969	401.207	Q05519	Q05519;B4DTC1;B4DWT1;Q5T760;S4R3C4	SRS11_HUMAN	SRSF11	Serine/arginine-rich splicing factor 11
28779.9	35826	30210.9	35120.9	39155	38034.9	Q05639	Q05639;A0A2U3TZH3;A0A2R8Y488;A0A2R8Y660;A0A2R8YDN5	EF1A2_HUMAN	EEF1A2	Elongation factor 1-alpha 2
NaN	NaN	NaN	NaN	640.95	NaN	Q05682	Q05682;C9J813;A0A6Q8PGI1;E9PGZ1	CALD1_HUMAN	CALD1	Caldesmon
6918.22	12598.5	7725.87	23033.9	27524	19830	Q06033	Q06033;E7ET33	ITIH3_HUMAN	ITIH3	Inter-alpha-trypsin inhibitor heavy chain H3
990.345	1308.87	1247.9	1072.39	1213.92	1092.6	Q06124	Q06124;A0A1W2PPU4;A0A8I5KRZ3;A0A8I5QJ58;A0A8I5KVS6;A0A8I5KW48;A0A8I5QL30	PTN11_HUMAN	PTPN11	Tyrosine-protein phosphatase non-receptor type 11
1237.81	1328.44	1113.9	1142.31	958.299	1428	Q06203	Q06203	PUR1_HUMAN	PPAT	Amidophosphoribosyltransferase
891.632	945.829	1219.13	1677.66	1413.35	1522.39	Q06210	Q06210;A0A6I8PRN4;A0A6I8PTT9	GFPT1_HUMAN	GFPT1	Glutamine--fructose-6-phosphate aminotransferase [isomerizing] 1
NaN	NaN	NaN	NaN	NaN	NaN	Q06265	Q06265;D6R905;D6RIY6;H0Y9L5	EXOS9_HUMAN	EXOSC9	Exosome complex component RRP45
559.578	575.949	892.371	NaN	623.405	994.542	Q06323	Q06323;H0YKK6;H0YLU2	PSME1_HUMAN	PSME1	Proteasome activator complex subunit 1
NaN	NaN	NaN	NaN	NaN	NaN	Q06587;Q99496	Q06587;Q99496;X6RFN3	RING1_HUMAN;RING2_HUMAN	RING1;RNF2	E3 ubiquitin-protein ligase RING1
NaN	NaN	NaN	NaN	NaN	NaN	Q06787	Q06787;A0A087WVL8;A0A087WXI3;A0A087WY29;A0A8I5KS01;A0A8I5KT56;A0A8I5KTZ9;A0A8I5KUC2;A0A8I5KWH0;A0A8I5KZ21;A8MQB8;G3V0J0;A0A8I5KTT6;A0A8I5KYA7;Q8IXW7	FMR1_HUMAN	FMR1	Fragile X messenger ribonucleoprotein 1
614.346	2692.24	1583.97	2411.99	2249.49	2037.97	Q06828	Q06828;A0A3B3IRN5	FMOD_HUMAN	FMOD	Fibromodulin
10074.7	10882.2	9102.52	6232.01	6392.22	6247.3	Q06830	Q06830;A0A0A0MSI0	PRDX1_HUMAN	PRDX1	Peroxiredoxin-1
4254.92	3794.05	3993.88	5476.2	1936.05	2543.59	Q07020	Q07020;F8VUA6;F8VYV2;G3V203;H0YHA7;J3QQ67;A0A075B7A0	RL18_HUMAN	RPL18	60S ribosomal protein L18
NaN	177.73	NaN	452.471	NaN	431.492	Q07021	Q07021;I3L3B0;I3L3Q7	C1QBP_HUMAN	C1QBP	Complement component 1 Q subcomponent-binding protein, mitochondrial
381.374	211.736	107.017	NaN	359.017	409.564	Q07065	Q07065	CKAP4_HUMAN	CKAP4	Cytoskeleton-associated protein 4
NaN	NaN	177.017	NaN	NaN	NaN	Q07157	Q07157;A0A087X0K9;G3V1L9;G5E9E7;A0A0G2JNH2;A0A7I2V5U5	ZO1_HUMAN	TJP1	Tight junction protein ZO-1
1020.75	1621.42	1145.4	1251.4	1374.89	660.552	Q07666	Q07666;Q5VWX1;A0A6Q8PGH5	KHDR1_HUMAN	KHDRBS1	KH domain-containing, RNA-binding, signal transduction-associated protein 1
NaN	NaN	NaN	NaN	NaN	NaN	Q07817	Q07817;Q5TE64;A0A7I2V597;Q5QP56;Q9H1R6;Q5QP59	B2CL1_HUMAN	BCL2L1	Bcl-2-like protein 1
2186.04	1472.96	1609.94	1667.09	NaN	878.859	Q07955	Q07955;J3KTL2;J3KSW7;J3QQV5	SRSF1_HUMAN	SRSF1	Serine/arginine-rich splicing factor 1
251.067	NaN	275.578	NaN	NaN	587.306	Q07960	Q07960;E9PNR6;H0YE29	RHG01_HUMAN	ARHGAP1	Rho GTPase-activating protein 1
429.923	520.664	376.242	757.958	NaN	213.359	Q08170	Q08170;A0A0D9SEM4	SRSF4_HUMAN	SRSF4	Serine/arginine-rich splicing factor 4
917.894	1306.93	1151.53	554.595	875.748	878.696	Q08209	P16298;Q08209;E7ETC2;Q5F2F8;Q5F2G0	PP2BA_HUMAN	PPP3CA	Protein phosphatase 3 catalytic subunit alpha
5650.38	5604.5	6008.22	4669.68	6598.65	5352.58	Q08211	Q08211	DHX9_HUMAN	DHX9	ATP-dependent RNA helicase A
720.455	830.885	1281.19	2183.1	1733.17	2390.44	Q08257	Q08257;A6NP24;C9JH92	QOR_HUMAN	CRYZ	Quinone oxidoreductase
1470.15	1140.8	1684.08	610.445	2078.55	1554.92	Q08345	Q08345;A0A0A0MSX3;A0A0G2JI85;A0A0G2JNZ7;H0Y9F4	DDR1_HUMAN	DDR1	Epithelial discoidin domain-containing receptor 1
120185	186703	129831	253722	499136	300090	Q08380	Q08380	LG3BP_HUMAN	LGALS3BP	Galectin-3-binding protein
NaN	NaN	NaN	NaN	NaN	NaN	Q08426	Q08426;C9JJE0	ECHP_HUMAN	EHHADH	Peroxisomal bifunctional enzyme
8679.07	13547.7	9515.42	14476.4	10447.8	14689.5	Q08431	Q08431;A0A8Q3SI86;A0A8Q3SIX6;A0A8Q3SIZ9;A0A8Q3WKS4;H0YKB5;H0YKS8	MFGM_HUMAN	MFGE8	Lactadherin
755.491	676.125	384.101	NaN	NaN	NaN	Q08752	Q08752	PPID_HUMAN	PPID	Peptidyl-prolyl cis-trans isomerase D
1422	2234.07	1902.51	1798.93	1531.66	1781.85	Q08945	Q08945	SSRP1_HUMAN	SSRP1	FACT complex subunit SSRP1
132.743	454.233	183.148	NaN	287.534	NaN	Q08J23	Q08J23	NSUN2_HUMAN	NSUN2	RNA cytosine C(5)-methyltransferase NSUN2
1324.91	1692.75	1108.81	1358.14	1451.34	1477.73	Q09028	Q09028;Q16576;E9PC52;H0YCT5;H0YDK2;H0YEU5;H0YF10;Q5JP02	RBBP4_HUMAN	RBBP4	Histone-binding protein RBBP4
4481.17	3869.86	2039.54	721.939	583.223	616.575	Q09666	Q09666	AHNK_HUMAN	AHNAK	Neuroblast differentiation-associated protein AHNAK
246.849	189.253	NaN	NaN	388.435	NaN	Q0VDF9	Q0VDF9	HSP7E_HUMAN	HSPA14	Heat shock 70 kDa protein 14
NaN	397.434	NaN	NaN	NaN	NaN	Q10471	Q10471	GALT2_HUMAN	GALNT2	Polypeptide N-acetylgalactosaminyltransferase 2
485.731	645.356	345.307	664.401	554.827	577.923	Q10567	Q10567;C9J1E7	AP1B1_HUMAN	AP1B1	AP-1 complex subunit beta-1
696.673	923.87	878.897	1415.66	844.535	722.57	Q10570	Q10570	CPSF1_HUMAN	CPSF1	Cleavage and polyadenylation specificity factor subunit 1
NaN	NaN	NaN	2256.67	1830.16	2256.89	Q10589	Q10589	BST2_HUMAN	BST2	Bone marrow stromal antigen 2
NaN	NaN	128.579	NaN	NaN	NaN	Q10713	Q10713	MPPA_HUMAN	PMPCA	Mitochondrial-processing peptidase subunit alpha
591.859	750.03	NaN	NaN	NaN	NaN	Q12756	Q12756;A0A3B3IT28;A0A3B3ITE5;A0A3B3ITF7;A0A3B3ITK3;A0A3B3ITW6;A0A3B3IU40;A0A3B3IUA1;A0A3F2YNW9;H7C3Y8	KIF1A_HUMAN	KIF1A	Kinesin-like protein KIF1A
NaN	NaN	162.256	NaN	NaN	NaN	Q12765	Q12765	SCRN1_HUMAN	SCRN1	Secernin-1
571.471	851.628	620.579	841.029	929.302	1267.85	Q12788	Q12788	TBL3_HUMAN	TBL3	Transducin beta-like protein 3
NaN	NaN	NaN	NaN	NaN	NaN	Q12789	Q12789;H3BU37	TF3C1_HUMAN	GTF3C1	General transcription factor 3C polypeptide 1
418.9	948.052	684.081	NaN	NaN	800.617	Q12792	Q12792;Q6IBS0;H0Y858;F8VS81;A0A7I2V2U8;A0A7I2V5B1;A0A7I2V5D3;D6RG15	TWF1_HUMAN	TWF1	Twinfilin-1
447.486	413.757	462.057	515.885	723.403	605.59	Q12797	Q12797	ASPH_HUMAN	ASPH	Aspartyl/asparaginyl beta-hydroxylase
4383.76	3537.25	3175.33	4399.95	837.271	2068.16	Q12816	Q12816;A0A087X070;B1AKE8;G5E9N2	TROP_HUMAN	TRO	Trophinin
445.957	567.19	507.995	411.554	275.019	447.263	Q12846	Q12846	STX4_HUMAN	STX4	Syntaxin-4
426.872	371.617	669.726	1364.55	1171.04	1050.92	Q12849	Q12849;H0Y8R1;H0YAK1;H0YAM1	GRSF1_HUMAN	GRSF1	G-rich sequence factor 1
484.13	884.534	658.934	1273.25	1708.45	893.351	Q12860	Q12860	CNTN1_HUMAN	CNTN1	Contactin-1
272.415	235.446	293.16	NaN	NaN	NaN	Q12874	Q12874	SF3A3_HUMAN	SF3A3	Splicing factor 3A subunit 3
216.962	442.164	244.188	642.898	286.03	196.116	Q12884	Q12884;B4DLR2;C9J131	SEPR_HUMAN	FAP	Prolyl endopeptidase FAP
NaN	NaN	NaN	NaN	NaN	NaN	Q12901;Q9UK13	Q12901;Q9UK13;A0A5H1ZRS7;K7EJJ6;K7ELA0;K7ENV6	ZN155_HUMAN;ZN221_HUMAN	ZNF155;ZNF221	Zinc finger protein 155
906.222	890.798	1278.75	1093.21	1615.62	1457.49	Q12904	Q12904;A0A5F9ZHC5;A0A804HJ47;A0A8C8KIA0;A0A8C8MUD1	AIMP1_HUMAN	AIMP1	Aminoacyl tRNA synthase complex-interacting multifunctional protein 1
728.011	1239.39	948.615	1105.81	1514.46	1102.3	Q12905	Q12905;B4DY09	ILF2_HUMAN	ILF2	Interleukin enhancer-binding factor 2
1685.01	2941.19	1521.56	1504.69	1875.67	1401.06	Q12906	Q12906	ILF3_HUMAN	ILF3	Interleukin enhancer-binding factor 3
410.444	NaN	NaN	1312.62	452.51	1060.65	Q12907	Q12907;A0A8Q3WK65;D6RBV2;D6RDX1;D6RIU4	LMAN2_HUMAN	LMAN2	Vesicular integral-membrane protein VIP36
1020.87	932.077	1129.49	1194.84	1867.08	1419.54	Q12929	Q12929;A0A2R8Y4W2;A0A2R8YE63	EPS8_HUMAN	EPS8	Epidermal growth factor receptor kinase substrate 8
27731.3	37050.3	27713.7	50266.5	41107.8	50600.8	Q12931	Q12931;I3L0K7;I3L239	TRAP1_HUMAN	TRAP1	Heat shock protein 75 kDa, mitochondrial
889.998	734.505	899.351	781.39	537.621	987.149	Q12959	Q12959;A0A0C4DFT3;A0A590UJ08;A0A590UJ18;A0A590UJ25;A0A590UJ29;A0A590UJ64;A0A590UJ68;A0A590UJ81;A0A590UJC5;A0A590UJD9;A0A590UJL2;A0A590UJR4;A0A590UJR5;A0A590UJS9;A0A590UJX2;A0A590UK02;A0A590UK48;A0A590UK70;A0A590UK81;A0A590UKA8;C9JUA9;E7EQD7	DLG1_HUMAN	DLG1	Disks large homolog 1
96.539	321.762	NaN	832.022	NaN	NaN	Q12972	Q12972;A0A0A0MT09	PP1R8_HUMAN	PPP1R8	Nuclear inhibitor of protein phosphatase 1
160.2	NaN	NaN	NaN	NaN	NaN	Q12996	Q12996;E9PLP8	CSTF3_HUMAN	CSTF3	Cleavage stimulation factor subunit 3
NaN	221.784	NaN	NaN	489.023	657.688	Q13011	Q13011;M0QZW4;M0R248	ECH1_HUMAN	ECH1	Delta(3,5)-Delta(2,4)-dienoyl-CoA isomerase, mitochondrial
519.317	519.969	698.408	591.02	NaN	738.417	Q13033	Q13033	STRN3_HUMAN	STRN3	Striatin-3
393.763	461.007	428.426	745.134	763.041	549.523	Q13045	Q13045	FLII_HUMAN	FLII	Protein flightless-1 homolog
NaN	NaN	NaN	NaN	745.903	337.143	Q13061	Q13061	TRDN_HUMAN	TRDN	Triadin
1046.29	1437.92	1070.15	1786.9	754.031	1501.83	Q13085	O00763;Q13085;A0A087X0W4;S4R3S7	ACACA_HUMAN	ACACA	Acetyl-CoA carboxylase 1
1199.7	1758.93	503.516	1363.13	1175.83	1101.31	Q13098	Q13098;A0A096LP07;A0A096LPJ3;A8K070;C9JFE4	CSN1_HUMAN	GPS1	COP9 signalosome complex subunit 1
291.391	785.154	301.629	466.242	512.706	225.339	Q13103	Q13103	SPP24_HUMAN	SPP2	Secreted phosphoprotein 24
149.55	NaN	631.078	NaN	NaN	NaN	Q13123	Q13123	RED_HUMAN	IK	Protein Red
1966.99	2254.06	2017.61	2278.81	2274.56	2609.27	Q13126	Q13126;B4DUC8;J3QSB7	MTAP_HUMAN	MTAP	S-methyl-5'-thioadenosine phosphorylase
411.126	540.656	319.102	NaN	718.368	591.877	Q13148	Q13148;A0A087WX29;A0A0A0N0M3;A0A087WV68;A0A087WXQ5;A0A087WYY0;A0A087X260;B1AKP7;G3V162;K7EJM5;K7EN94	TADBP_HUMAN	TARDBP	TAR DNA-binding protein 43
338.767	553.552	226.448	233.412	878.656	623.522	Q13151	Q13151	ROA0_HUMAN	HNRNPA0	Heterogeneous nuclear ribonucleoprotein A0
1005.05	1532.13	1614.19	1495.59	1049.57	1178.38	Q13155	Q13155;A8MU58	AIMP2_HUMAN	AIMP2	Aminoacyl tRNA synthase complex-interacting multifunctional protein 2
959.47	1338.69	1181.52	2025.43	2210.25	1752.27	Q13162	Q13162;A6NG45	PRDX4_HUMAN	PRDX4	Peroxiredoxin-4
528.798	918.29	NaN	555.99	612.734	930.48	Q13177	Q13177	PAK2_HUMAN	PAK2	Serine/threonine-protein kinase PAK 2
195.973	109.545	491.698	NaN	NaN	NaN	Q13185	Q13185	CBX3_HUMAN	CBX3	Chromobox protein homolog 3
3284.62	3310.07	3661.21	3992.43	4834.44	3828.36	Q13200	Q13200	PSMD2_HUMAN	PSMD2	26S proteasome non-ATPase regulatory subunit 2
NaN	NaN	NaN	NaN	NaN	NaN	Q13206	Q13206;A0A3B3ISR7;A0A8I5KPM1;A0A8I5KQZ1;A0A8I5KSH6;A0A8I5KUU7;A0A8I5KXY1;E9PIF2	DDX10_HUMAN	DDX10	Probable ATP-dependent RNA helicase DDX10
116.186	324.002	198.961	NaN	NaN	NaN	Q13242	Q13242	SRSF9_HUMAN	SRSF9	Serine/arginine-rich splicing factor 9
631.593	838.891	849.508	557.554	572.736	768.062	Q13243	Q13243;B4DJK0;B4DUA4;G3V5K8	SRSF5_HUMAN	SRSF5	Serine/arginine-rich splicing factor 5
9597.72	8274.1	9630.01	6577.27	4637.34	5244.2	Q13247	Q08170;Q13247;A0A590UK80;A0A0D9SEM4;A0A590UJK4;A0A590UJP7;A0A590UK01	SRSF6_HUMAN	SRSF6	Serine/arginine-rich splicing factor 6
NaN	497.236	NaN	NaN	NaN	NaN	Q13257	Q13257	MD2L1_HUMAN	MAD2L1	Mitotic spindle assembly checkpoint protein MAD2A
1990.13	2027.47	2017.62	1494.66	1839.59	1628.92	Q13263	Q13263;M0R0K9	TIF1B_HUMAN	TRIM28	Transcription intermediary factor 1-beta
306.108	515.662	443.583	956.78	258.119	345.726	Q13275	Q13275;C9JPG5;C9J1V2;C9J4H5	SEM3F_HUMAN	SEMA3F	Semaphorin-3F
590.838	724.702	638.208	774.941	593.767	690.962	Q13283	Q13283;Q9UN86;A0A7I2V2R0;A0A7I2V2S5;A0A7I2V3C4;A0A7I2V3E2;A0A7I2V4Y8;A0A7I2V5M7;A0A7I2V651;A0A7I2YQD9;A0A7I2YQN9;A0A7I2YQS2;A0A7I2YQU8;A0A7P0P2U7;D6R9A4;D6RAC7;D6RB17;D6RBR0;D6RBW8;D6RGJ4;E5RH00;E5RH42;E5RI46;E5RIF8;E5RJU8	G3BP1_HUMAN	G3BP1	Ras GTPase-activating protein-binding protein 1
1324.81	1876.14	1782.61	1424.96	1346.39	1412.03	Q13308	Q13308;F8WDG7;Q86X91	PTK7_HUMAN	PTK7	Inactive tyrosine-protein kinase 7
NaN	NaN	NaN	NaN	NaN	12874.5	Q13309	Q13309;A0A0A0MTL5;D6RAG5;A0A7I2V413;A0A7P0S4R7	SKP2_HUMAN	SKP2	S-phase kinase-associated protein 2
600.062	461.477	438.872	1056.24	1328.57	545.271	Q13310	Q13310;A0A7I2V4L7;A0A7I2V598;A0A7I2V5W9;B1ANR0;H0Y5F5;H0YEU6	PABP4_HUMAN	PABPC4	Polyadenylate-binding protein 4
258.46	NaN	256.872	NaN	NaN	NaN	Q13325	Q13325;A0A7P0TBP9	IFIT5_HUMAN	IFIT5	Interferon-induced protein with tetratricopeptide repeats 5
636.665	885.578	788.433	935.546	1062.12	865.16	Q13330	Q13330;Q9BTC8;E7EQY4;E7ESY4;F6RRE2;E7EV10;E9PCS8	MTA1_HUMAN	MTA1	Metastasis-associated protein MTA1
2505.23	2448.64	2451.14	2372.66	2565.91	1816.48	Q13347	Q13347;A0A7I2V2M3;A0A7I2V3N2;A0A7I2V3U3;A0A7I2V5V8;A0A7I2V607;A0A7I2V613;A0A7I2V640;A0A7I2V685;A0A7I2YQC8;A0A7I2YQF8;A0A7I2YQI2;A0A7I2YQT9;A0A7I2YQU2;A0A7P0MRT9;A0A7I2V4C2	EIF3I_HUMAN	EIF3I	Eukaryotic translation initiation factor 3 subunit I
1257.26	1087.39	1262.55	1238.77	1623.94	1031.58	Q13363	P56545;Q13363;A0A087WYL1;D6RAX2;E7ESU7;H0Y8U5	CTBP1_HUMAN	CTBP1	C-terminal-binding protein 1
561.844	1090.71	684.623	NaN	NaN	NaN	Q13402	Q13402;B9A012	MYO7A_HUMAN	MYO7A	Unconventional myosin-VIIa
570.546	679.682	616.016	720.238	879.481	1082.28	Q13418	Q13418;A0A0A0MTH3	ILK_HUMAN	ILK	Integrin-linked protein kinase
530.131	1052.6	549.944	604.983	536.37	798.079	Q13425	Q13425;H0YCS0;A0A0G2JM75;A0A140TA73;J3KT21	SNTB2_HUMAN	SNTB2	Beta-2-syntrophin
NaN	NaN	NaN	NaN	NaN	NaN	Q13426	Q13426	XRCC4_HUMAN	XRCC4	DNA repair protein XRCC4
555.484	424.245	1017.4	NaN	NaN	NaN	Q13428	Q13428;A0A3B3IS06;A0A6I8PRA0;E7ETY2	TCOF_HUMAN	TCOF1	Treacle protein
854.138	1172.96	631.76	613.475	1008.48	NaN	Q13435	Q13435;E9PPJ0;H0YEX5	SF3B2_HUMAN	SF3B2	Splicing factor 3B subunit 2
736.172	NaN	380.307	NaN	NaN	NaN	Q13442	Q13442	HAP28_HUMAN	PDAP1	28 kDa heat- and acid-stable phosphoprotein
491.459	NaN	458.371	380.344	1037.87	481.085	Q13443	Q13443;A0A7I2V3W3;A0A7I2V4B3;A0A7I2YQ97;A0A0J9YY58	ADAM9_HUMAN	ADAM9	Disintegrin and metalloproteinase domain-containing protein 9
NaN	NaN	NaN	NaN	NaN	NaN	Q13451	Q13451	FKBP5_HUMAN	FKBP5	Peptidyl-prolyl cis-trans isomerase FKBP5
803.505	4838.26	905.328	558.855	5353.66	4305.75	Q13501	Q13501;E7EMC7;C9J6J8;D6RBF1;E3W990	SQSTM_HUMAN	SQSTM1	Sequestosome-1
NaN	NaN	NaN	NaN	NaN	NaN	Q13505	Q13505	MTX1_HUMAN	MTX1	Metaxin-1
1351.25	778.982	986.907	1186.06	1636.08	1475	Q13509	Q13509;A0A0B4J269;G3V2A3;G3V542	TBB3_HUMAN	TUBB3	Tubulin beta-3 chain
20.834	NaN	NaN	NaN	NaN	NaN	Q13523	Q13523;H0YDJ3	PRP4B_HUMAN	PRPF4B	Serine/threonine-protein kinase PRP4 homolog
101.284	271.94	337.76	NaN	NaN	NaN	Q13526	Q13526;K7EMU7;K7EN45	PIN1_HUMAN	PIN1	Peptidyl-prolyl cis-trans isomerase NIMA-interacting 1
791.984	1575.02	1391.4	778.64	788.079	2179.12	Q13547;Q92769	Q13547;Q92769;Q5TEE2	HDAC1_HUMAN;HDAC2_HUMAN	HDAC1;HDAC2	Histone deacetylase 1
555.77	1368.76	NaN	1119.25	1743.48	NaN	Q13555;Q13557;Q9UQM7	Q13554;Q13555;Q13557;Q9UQM7;A0A2Q3DQE3;A0A5F9ZH21;E9PBG7;E9PF82;H0Y6G2;A0A5F9ZH50;A0A5F9ZHM9;A0A5F9ZHR5;A0A5F9ZHY2;A0A5K1VW76;A0A804HIC9;A0A8V8TN60;A0A8V8TN65;A0A8V8TN88;A0A8V8TNA1;A0A8V8TNA7;A0A8V8TND4;A0A8V8TPG6;A0A8V8TPH1;A0A8V8TPJ7;A0A8V8TPJ8;A0A8V8TPK3;A0A8V8TPN2;A0A8V8TPW6;A0A8V8TPY4;A0A8V8TQ06;A0A8V8TQ12;A0A8V8TQ39;A0A8V8TQ60;A0A8V8TQR5;A0A8V8TR22;D6R938;D6RFJ0;Q5SWX3;Q8WU40;A0A8V8TNN9;A0A…	KCC2A_HUMAN;KCC2D_HUMAN;KCC2G_HUMAN	CAMK2A;CAMK2D;CAMK2G	Calcium/calmodulin-dependent protein kinase type II subunit gamma
330.798	338.012	393.239	NaN	1146.42	NaN	Q13561	Q13561;A0A7I2V2Z2;A0A7I2V390;A0A7I2V4H4;F8VRV7;F8VW18;F8W1I6;F8W0U6	DCTN2_HUMAN	DCTN2	Dynactin subunit 2
NaN	NaN	NaN	NaN	NaN	NaN	Q13572	Q13572;G3V4M9	ITPK1_HUMAN	ITPK1	Inositol-tetrakisphosphate 1-kinase
209.43	NaN	NaN	NaN	NaN	NaN	Q13573	Q13573;G3V3A4;G3V4X8	SNW1_HUMAN	SNW1	SNW domain-containing protein 1
NaN	NaN	NaN	NaN	NaN	NaN	Q13586	Q13586;A0A8V8TMG5;A0A8V8TNW5;E9PNJ4;E9PRZ7;G0XQ39;H0YDB2;A0A8V8TMF0;A0A8V8TMG1;A0A8V8TNW0;A0A8V8TP73;E9PIQ8	STIM1_HUMAN	STIM1	Stromal interaction molecule 1
921.512	1029.2	1175.32	962.429	487.555	1054.6	Q13595	Q13595	TRA2A_HUMAN	TRA2A	Transformer-2 protein homolog alpha
182.751	329.876	277.835	NaN	NaN	NaN	Q13596	Q13596;H0YK43	SNX1_HUMAN	SNX1	Sorting nexin-1
734.995	645.963	672.439	NaN	736.388	NaN	Q13601	Q13601	KRR1_HUMAN	KRR1	KRR1 small subunit processome component homolog
679.114	696.356	857.016	555.267	575.609	1118.32	Q13616	Q13616;A0A590UJ21;A0A590UJ50;A0A590UJ56;A0A590UJC4;A0A590UJR3;A0A590UK34	CUL1_HUMAN	CUL1	Cullin-1
414.991	NaN	NaN	NaN	319.425	NaN	Q13617	Q13617;A0A0A0MTN0;Q5T2B5;A0A0D9SET6;A0A8I5KPX0;A0A8I5KQQ5;A0A8I5KS98;A0A8I5KTY5;A0A8I5KU22;A0A8I5KUA9;A0A8I5KV54;A0A8I5KVE2;A0A8I5KWB8;A0A8I5KXB2;A0A8I5KYM7;A0A8I5KYP8;A0A8I5KYZ8;A0A8I5QJI3;A0A8I5QKN3	CUL2_HUMAN	CUL2	Cullin-2
NaN	415.388	346.555	NaN	NaN	NaN	Q13618	Q13618	CUL3_HUMAN	CUL3	Cullin-3
299.839	NaN	439.165	NaN	611.726	719.471	Q13620	Q13619;Q13620;A0A669KAX4;A0A7P0T954;A0A7P0T9L3;A0A7P0TAQ3;K4DI93;A0A0A0MR50;A0A7P0T8P8;A0A7P0T9C8	CUL4B_HUMAN	CUL4B	Cullin-4B
1078.3	1193.04	876.44	938.743	1071.42	1349.25	Q13630	Q13630;E9PKL9;A0A0J9YX13;E9PLH9;E9PP14;E9PP60	FCL_HUMAN	GFUS	GDP-L-fucose synthase
773.16	1667.89	1469.51	158.06	711.754	299.265	Q13641	Q13641	TPBG_HUMAN	TPBG	Trophoblast glycoprotein
NaN	503.811	283.988	427.415	510.803	NaN	Q13685	Q13685;C9JEH3;C9JG97;C9JTS3	AAMP_HUMAN	AAMP	Angio-associated migratory cell protein
114.942	NaN	NaN	555.899	NaN	NaN	Q13724	Q13724;A0A3B3IRK6;A0A8I5KQG9;A0A8I5KTK5;A0A3B3IRW2	MOGS_HUMAN	MOGS	Mannosyl-oligosaccharide glucosidase
711.335	1394.02	751.704	398.464	624.917	402.571	Q13740	Q13740;F5GXJ9;H7C543	CD166_HUMAN	ALCAM	CD166 antigen
304.702	339.607	178.6	425.94	148.993	NaN	Q13751	Q13751	LAMB3_HUMAN	LAMB3	Laminin subunit beta-3
547.695	711.33	1011.58	1127.94	520.957	965.957	Q13753	Q13753	LAMC2_HUMAN	LAMC2	Laminin subunit gamma-2
895.958	650.45	1008.49	1259.99	1734.26	1389.19	Q13813	Q13813;A0A0D9SF54;A0A0D9SGF6	SPTN1_HUMAN	SPTAN1	Spectrin alpha chain, non-erythrocytic 1
5274.97	4660.48	5402.45	4463.68	4953.46	6372.98	Q13838	O00148;Q13838;Q5STU3;A0A0G2JJZ9;A0A140T9X3;H0Y400	DX39B_HUMAN	DDX39B	Spliceosome RNA helicase DDX39B
NaN	NaN	NaN	NaN	424.471	NaN	Q13867	Q13867;K7ES02;J3KS79;K7ENH5	BLMH_HUMAN	BLMH	Bleomycin hydrolase
241.676	151.208	233.19	NaN	508.543	NaN	Q13868	Q13868;A0A8I5KVY3;A3KFL2;A3KFL5;A0A8I5KV47;A0A8I5QL34;B4E001	EXOS2_HUMAN	EXOSC2	Exosome complex component RRP4
776.168	792.21	1288.64	1074.47	706.692	1120.9	Q13885	Q13885;Q9BVA1	TBB2A_HUMAN	TUBB2A	Tubulin beta-2A chain
285.692	287.999	NaN	87.2571	606.699	519.394	Q13895	Q13895;H7BY94	BYST_HUMAN	BYSL	Bystin
181.446	267.334	536.122	NaN	NaN	NaN	Q13907	Q13907;A0A8Q3WKR8	IDI1_HUMAN	IDI1	Isopentenyl-diphosphate Delta-isomerase 1
83.2788	NaN	67.9084	NaN	NaN	NaN	Q13951	Q13951;J3KS23	PEBB_HUMAN	CBFB	Core-binding factor subunit beta
NaN	NaN	NaN	NaN	NaN	NaN	Q13952	Q13952;A0A0A0MT00;E9PI99;E9PL11;Q5T6K5;Q5T6K7	NFYC_HUMAN	NFYC	Nuclear transcription factor Y subunit gamma
210.754	580.029	253.824	NaN	180.246	296.351	Q14008	Q14008;E9PQH5	CKAP5_HUMAN	CKAP5	Cytoskeleton-associated protein 5
NaN	NaN	NaN	NaN	NaN	NaN	Q14011	Q14011;D6W5Y5;K7EJV1;K7EMY9;K7EPM4;K7EQR7	CIRBP_HUMAN	CIRBP	Cold-inducible RNA-binding protein
844.149	1157.08	1263.21	888.667	639.16	724.931	Q14019	Q14019;H3BT58	COTL1_HUMAN	COTL1	Coactosin-like protein
372.677	463.669	204.621	306.697	383.497	NaN	Q14103	Q14103;H0Y8G5;H0YA96	HNRPD_HUMAN	HNRNPD	Heterogeneous nuclear ribonucleoprotein D0
NaN	186.356	226.664	NaN	NaN	203.292	Q14108	Q14108;A0A1W2PQB7;A0A1W2PRS1;A0A1W2PS43;A0A1W2PPX5;A0A1W2PQR6;A0A1W2PRF6	SCRB2_HUMAN	SCARB2	Lysosome membrane protein 2
329.399	453.147	NaN	NaN	573.455	NaN	Q14116	Q14116	IL18_HUMAN	IL18	Interleukin-18
1030.28	1373.59	1230.26	817.622	766.597	704.031	Q14126	Q14126	DSG2_HUMAN	DSG2	Desmoglein-2
1034.28	959.588	1068.29	922.022	1124.27	1071.46	Q14137	Q14137	BOP1_HUMAN	BOP1	Ribosome biogenesis protein BOP1
208.079	598.932	264.873	NaN	NaN	350.499	Q14139	Q14139;B7Z7P0	UBE4A_HUMAN	UBE4A	Ubiquitin conjugation factor E4 A
346.552	725.118	431.565	697.891	1054.92	604.938	Q14145	Q14145	KEAP1_HUMAN	KEAP1	Kelch-like ECH-associated protein 1
2793.88	4181.12	3116.33	3302.36	5171.87	3795.52	Q14152	Q14152	EIF3A_HUMAN	EIF3A	Eukaryotic translation initiation factor 3 subunit A
NaN	NaN	NaN	NaN	NaN	NaN	Q14157	Q14157;F8W726;H0Y5H6;H7C2T8	UBP2L_HUMAN	UBAP2L	Ubiquitin-associated protein 2-like
NaN	NaN	171.267	NaN	NaN	188.049	Q14160	Q14160;A0A669KB89;A0A0G2JMS7;A0A0G2JNZ2;A0A0G2JPP5	SCRIB_HUMAN	SCRIB	Protein scribble homolog
NaN	NaN	NaN	NaN	NaN	NaN	Q14165	Q14165;F5GX14;F5H1S8	MLEC_HUMAN	MLEC	Malectin
1812.42	1610.19	2206.28	1948.04	2067.08	2076.06	Q14166	Q14166	TTL12_HUMAN	TTLL12	Tubulin--tyrosine ligase-like protein 12
919.172	1074.79	947.255	934.603	1182.26	835.112	Q14195	Q14195	DPYL3_HUMAN	DPYSL3	Dihydropyrimidinase-related protein 3
NaN	NaN	NaN	NaN	217.776	NaN	Q14197	Q14197;J3KS15	ICT1_HUMAN	MRPL58	Peptidyl-tRNA hydrolase ICT1, mitochondrial
716.284	492.225	526.969	NaN	864.805	641.428	Q14203	Q14203;E7EX90;A0A7P0Z4C3;A0A804CDA6;Q6AWB1	DCTN1_HUMAN	DCTN1	Dynactin subunit 1
3168.64	3517.55	3316.13	4056.75	3948.09	4079.39	Q14204	Q14204;A0A2R8Y5T0;A0A2R8Y6H2;A0A2R8Y706;A0A2R8YFZ7;A0A2R8YGC7;A0A7P0T7V5;A0A7P0T825;A0A7P0T8N2;A0A7P0T8W5;A0A7P0T916;A0A7P0T942;A0A7P0T990;A0A7P0T9C4;A0A7P0T9F1;A0A7P0T9K2;A0A7P0T9R4;A0A7P0TA13;A0A7P0TAF3;A0A7P0TAM4;A0A7P0TAV5;A0A7P0TAW9;A0A7P0TB64;A0A7P0TB75;A0A7P0TBJ7;A0A804HHY6	DYHC1_HUMAN	DYNC1H1	Cytoplasmic dynein 1 heavy chain 1
NaN	NaN	NaN	NaN	NaN	NaN	Q14232	Q14232	EI2BA_HUMAN	EIF2B1	Translation initiation factor eIF-2B subunit alpha
812.717	1156.72	811.706	2044.88	1162.02	1800.95	Q14240	Q14240;E7EQG2	IF4A2_HUMAN	EIF4A2	Eukaryotic initiation factor 4A-II
634.18	752.214	NaN	NaN	944.675	NaN	Q14247	Q14247	SRC8_HUMAN	CTTN	Src substrate cortactin
NaN	NaN	NaN	NaN	NaN	NaN	Q14249	Q14249	NUCG_HUMAN	ENDOG	Endonuclease G, mitochondrial
NaN	224.621	310.44	NaN	NaN	NaN	Q14254	Q14254;E7EMK3;J3QLD9	FLOT2_HUMAN	FLOT2	Flotillin-2
NaN	NaN	NaN	NaN	NaN	NaN	Q14257	Q14257;A8MXP8	RCN2_HUMAN	RCN2	Reticulocalbin-2
706.185	875.692	786.327	800.549	498.594	682.696	Q14258	Q14258;A0A3B3IUA7	TRI25_HUMAN	TRIM25	E3 ubiquitin/ISG15 ligase TRIM25
1372.17	2103.42	1935.26	4128.31	2940.65	2387.24	Q14315	Q14315	FLNC_HUMAN	FLNC	Filamin-C
63.6368	NaN	NaN	NaN	NaN	NaN	Q14318	Q14318;A0A0A0MTJ1;U3KQI1	FKBP8_HUMAN	FKBP8	Peptidyl-prolyl cis-trans isomerase FKBP8
NaN	NaN	368.734	NaN	NaN	NaN	Q14331	Q14331;E9PRR7	FRG1_HUMAN	FRG1	Protein FRG1
9587.44	13248.3	10687.2	8991.03	11772	7509.24	Q14344	Q14344	GNA13_HUMAN	GNA13	Guanine nucleotide-binding protein subunit alpha-13
90.5071	NaN	NaN	NaN	NaN	NaN	Q14353	Q14353;A0A1W2PR36	GAMT_HUMAN	GAMT	Guanidinoacetate N-methyltransferase
349.768	293.556	279.474	NaN	NaN	NaN	Q14444	Q14444;E9PLA9;G3V153	CAPR1_HUMAN	CAPRIN1	Caprin-1
918.925	750.307	735.668	NaN	211.726	551.887	Q14498	Q14498;A0A0U1RQH7;G3XAC6;H0Y4X3	RBM39_HUMAN	RBM39	RNA-binding protein 39
876.224	958.091	858.462	2489.39	4021.32	1949.02	Q14512	Q14512	FGFP1_HUMAN	FGFBP1	Fibroblast growth factor-binding protein 1
347.73	772.52	607.08	902.087	1988.23	582.666	Q14515	Q14515	SPRL1_HUMAN	SPARCL1	SPARC-like protein 1
6396.98	5065.37	5102.64	4412.87	4368.59	4086.5	Q14517	Q14517	FAT1_HUMAN	FAT1	Protocadherin Fat 1
NaN	NaN	231.407	NaN	NaN	NaN	Q14527	Q14527;A0A0C4DGA6;H7C5K0	HLTF_HUMAN	HLTF	Helicase-like transcription factor
582.477	NaN	485.392	1384.46	NaN	NaN	Q14532	Q14532	K1H2_HUMAN	KRT32	Keratin, type I cuticular Ha2
NaN	NaN	NaN	NaN	NaN	NaN	Q14534	Q14534;E7EVQ6	ERG1_HUMAN	SQLE	Squalene monooxygenase
704.888	999.738	771.94	NaN	736.956	630.797	Q14558	Q14558;B4DP31	KPRA_HUMAN	PRPSAP1	Phosphoribosyl pyrophosphate synthase-associated protein 1
1053.44	NaN	884.005	NaN	418.474	NaN	Q14562	Q14562;F5H658	DHX8_HUMAN	DHX8	ATP-dependent RNA helicase DHX8
2128.19	5700.94	3558.85	1932.24	3732.21	2707.84	Q14563	Q13214;Q14563;Q99985;A0A0C4DGV8	SEM3A_HUMAN	SEMA3A	Semaphorin-3A
1089.88	1222.06	1056.44	1072.04	908.014	1067.81	Q14566	Q14566	MCM6_HUMAN	MCM6	DNA replication licensing factor MCM6
2355.91	1607.39	623.401	3865.08	4660.32	2137.26	Q14568	Q14568	HS902_HUMAN	HSP90AA2P	Heat shock protein HSP 90-alpha A2
NaN	NaN	NaN	NaN	NaN	NaN	Q14587;Q96RE9	Q14587;Q96RE9;A0A0A0MS50	ZN268_HUMAN;ZN300_HUMAN	ZNF268;ZNF300	Zinc finger protein 268
14593	50021.4	30981.1	89516.6	50374.7	75445.3	Q14624	Q14624;B7ZKJ8;H7C0L5	ITIH4_HUMAN	ITIH4	Inter-alpha-trypsin inhibitor heavy chain H4
NaN	NaN	NaN	NaN	NaN	NaN	Q14669	Q14669;A0A6Q8PGG9;A0A6Q8PHK0	TRIPC_HUMAN	TRIP12	E3 ubiquitin-protein ligase TRIP12
NaN	NaN	NaN	NaN	NaN	461.177	Q14671	Q14671;Q8TB72;A0A0C4DG68;E9PR38;H0YEH2;Q5T1Z4;Q5T1Z8;H0YDK8	PUM1_HUMAN	PUM1	Pumilio homolog 1
NaN	NaN	NaN	NaN	NaN	NaN	Q14678	Q14678;A0A8I5KNW9;A0A8I5KP85;A0A8I5KRP2;A0A8I5KSV2;A0A8I5KT40;A0A8I5KTS9;A0A8I5KUD8;A0A8I5KUI5;A0A8I5KUM3;A0A8I5KVK4;A0A8I5KXH8;A0A8I5KZ49;A0A8I5QKT2;A0A8J9BYE6	KANK1_HUMAN	KANK1	KN motif and ankyrin repeat domain-containing protein 1
627.952	759.939	857.867	671.246	535.869	NaN	Q14683	Q14683;G8JLG1;A0A6Q8PHC3	SMC1A_HUMAN	SMC1A	Structural maintenance of chromosomes protein 1A
162.39	324.054	233.34	NaN	NaN	NaN	Q14684	Q14684	RRP1B_HUMAN	RRP1B	Ribosomal RNA processing protein 1 homolog B
449.794	383.799	333.32	NaN	645.293	527.827	Q14690	Q14690;A0A3B3IUD7	RRP5_HUMAN	PDCD11	Protein RRP5 homolog
265.57	1138.32	609.373	NaN	493.155	NaN	Q14692	Q14692	BMS1_HUMAN	BMS1	Ribosome biogenesis protein BMS1 homolog
536.541	331.559	528.974	426.453	458.303	531.141	Q14694	Q14694	UBP10_HUMAN	USP10	Ubiquitin carboxyl-terminal hydrolase 10
11074	11403.9	11188.1	14248.2	11963.2	17056.2	Q14697	Q14697;F5H6X6	GANAB_HUMAN	GANAB	Neutral alpha-glucosidase AB
745.303	713.995	525.004	1184.72	684.252	708.766	Q14703	Q14703	MBTP1_HUMAN	MBTPS1	Membrane-bound transcription factor site-1 protease
NaN	NaN	NaN	NaN	NaN	NaN	Q14738	Q14738;E9PFR3;H0Y8C4;H7C5Q9	2A5D_HUMAN	PPP2R5D	Serine/threonine-protein phosphatase 2A 56 kDa regulatory subunit delta isoform
887.359	535.741	NaN	NaN	2302.09	NaN	Q14739	Q14739;A0A494C1L1;C9JXK0	LBR_HUMAN	LBR	Delta(14)-sterol reductase LBR
6033.26	9390.28	6522.31	14850.5	2567.31	12386.7	Q14764	Q14764	MVP_HUMAN	MVP	Major vault protein
3203.88	3317.35	3198.83	3400.07	2374.94	3252.56	Q14789	Q14789;A0A8J9C4H3;A0A8Q3SHI9;A0A8Q3SHP0;A0A8Q3WKE2;E7EU81;A0A8Q3SHH2;A0A8Q3SHH5;A0A8Q3SHM0;A0A8Q3SHQ4;A0A8Q3SHQ5;A0A8Q3SHQ9;A0A8Q3WK92;A0A8Q3WKA7;A0A8Q3WLC9;C9J8Q0;H0Y867;H7C5I7	GOGB1_HUMAN	GOLGB1	Golgin subfamily B member 1
NaN	NaN	NaN	NaN	NaN	NaN	Q14790	Q14790;A0A8Q3SI66;A0A8Q3SID9;A0A8Q3WKY8;E7EQ01;E7EQ06;E7ETB7;E7EVN1	CASP8_HUMAN	CASP8	Caspase-8
1045.39	941.23	958.198	1686.79	1309.26	1650.83	Q14839	Q14839;Q8TDI0;A0A0C4DGG9;A0A2R8Y212;A0A2R8Y425;A0A2R8Y521;A0A2R8Y5J0;A0A2R8Y8C1;A0A2R8YFD8;A0A2R8YFK9;A0A2U3TZM0;F5GWX5;A0A2R8Y445;A0A2R8YD40;A0A2R8YDJ9;A0A2R8YER1;A0A2R8Y4X2;A0A2R8Y5M9;A0A2R8Y7I0;A0A2R8Y7M9;A0A2R8YDW2;A0A2R8YE38;K7EMY3	CHD4_HUMAN	CHD4	Chromodomain-helicase-DNA-binding protein 4
817.75	737.772	701.227	NaN	217.552	459.136	Q14847	Q14847;C9J9W2	LASP1_HUMAN	LASP1	LIM and SH3 domain protein 1
413.039	439.839	NaN	NaN	2069.44	610.743	Q14914	F2Z3J9;Q14914	PTGR1_HUMAN	PTGR1	Prostaglandin reductase 1
NaN	NaN	NaN	NaN	NaN	NaN	Q14919	Q14919;C9JCC6;E9PNC7;E9PQX9	NC2A_HUMAN	DRAP1	Dr1-associated corepressor
4331.73	4832.17	3966.64	1821.9	5411.23	5185.79	Q14964	P20340;Q14964;Q9NRW1;C9JB90;C9JU14;J3KR73	RB39A_HUMAN	RAB39A	Ras-related protein Rab-39A
NaN	245.455	NaN	NaN	NaN	NaN	Q14966	Q14966	ZN638_HUMAN	ZNF638	Zinc finger protein 638
5107.43	5745.65	6108.36	5082.73	6308.35	5498.05	Q14974	Q14974;J3QR48	IMB1_HUMAN	KPNB1	Importin subunit beta-1
459.215	445.338	744.93	674.762	NaN	NaN	Q14978	Q14978;A0A0A0MRM9	NOLC1_HUMAN	NOLC1	Nucleolar and coiled-body phosphoprotein 1
170.105	366.443	302.196	NaN	NaN	309.509	Q14980	Q14980;H0YFY6	NUMA1_HUMAN	NUMA1	Nuclear mitotic apparatus protein 1
634.236	NaN	666.423	347.401	1032.72	751.377	Q14C86	Q14C86;F8W9S7	GAPD1_HUMAN	GAPVD1	GTPase-activating protein and VPS9 domain-containing protein 1
NaN	NaN	NaN	NaN	NaN	NaN	Q15004	Q15004;A0A0U1RQC1;A0A0U1RQM0;H0YMA4	PAF15_HUMAN	PCLAF	PCNA-associated factor
353.371	416.309	402.337	NaN	555.606	1112.15	Q15005	Q15005;E9PI68;E9PL01;E9PRB9	SPCS2_HUMAN	SPCS2	Signal peptidase complex subunit 2
1780.13	2098.04	1756.26	2989.27	3085.29	2597.42	Q15008	Q15008;C9J0E9;H7C531	PSMD6_HUMAN	PSMD6	26S proteasome non-ATPase regulatory subunit 6
254.529	149.71	194.79	NaN	NaN	NaN	Q15018	Q15018	ABRX2_HUMAN	ABRAXAS2	BRISC complex subunit Abraxas 2
3514.88	4047.98	3419.65	2864.81	2559.7	2413.1	Q15019	Q15019;B5MCX3;C9J2Q4;C9IY94;C9J938;C9JB25;H7C310	SEPT2_HUMAN	SEPTIN2	Septin-2
772.78	656.128	932.725	804.815	1163.57	554.321	Q15020	Q15020;A0A499FI31	SART3_HUMAN	SART3	Squamous cell carcinoma antigen recognized by T-cells 3
228.013	407.353	592.253	NaN	NaN	296.551	Q15021	Q15021;E7EN77	CND1_HUMAN	NCAPD2	Condensin complex subunit 1
NaN	NaN	NaN	NaN	NaN	NaN	Q15024	Q15024	EXOS7_HUMAN	EXOSC7	Exosome complex component RRP42
1138.55	1404.15	1101.88	1012.92	684.596	1030.45	Q15029	Q15029	U5S1_HUMAN	EFTUD2	116 kDa U5 small nuclear ribonucleoprotein component
NaN	NaN	NaN	NaN	NaN	NaN	Q15031	Q15031;A0A494C1E0;A0A499FJL2;C9JYR8	SYLM_HUMAN	LARS2	Leucine--tRNA ligase, mitochondrial
263.295	645.007	454.852	600.078	430.64	802.609	Q15041	Q15041;H3BN98;H3BPJ2	AR6P1_HUMAN	ARL6IP1	ADP-ribosylation factor-like protein 6-interacting protein 1
NaN	374.172	NaN	NaN	303.06	NaN	Q15042	Q15042;A0A8I5KRH8;A0A8J9AUI2	RB3GP_HUMAN	RAB3GAP1	Rab3 GTPase-activating protein catalytic subunit
236.68	506.341	56.2316	NaN	423.44	175.266	Q15043	Q15043;E5RFZ8;E5RGA7;E5RIP4;E5RJ40;E5RJG5	S39AE_HUMAN	SLC39A14	Metal cation symporter ZIP14
1681.73	1830.21	1643.41	1959.01	1664.03	1270.36	Q15046	Q15046;H3BPV7;J3KRL2	SYK_HUMAN	KARS1	Lysine--tRNA ligase
NaN	NaN	NaN	NaN	NaN	386.514	Q15056	Q15056;A0A7I2V4E4;A0A7I2V3D5;A0A7I2V3E4	IF4H_HUMAN	EIF4H	Eukaryotic translation initiation factor 4H
949.15	953.454	1053.88	NaN	NaN	466.141	Q15058	Q15058	KIF14_HUMAN	KIF14	Kinesin-like protein KIF14
215.667	342.376	NaN	NaN	NaN	NaN	Q15061	Q15061	WDR43_HUMAN	WDR43	WD repeat-containing protein 43
2105.55	4871.82	3476.49	7473.6	5341.57	6595.4	Q15063	Q15063;B1ALD9	POSTN_HUMAN	POSTN	Periostin
NaN	NaN	NaN	NaN	NaN	NaN	Q15067	Q15067	ACOX1_HUMAN	ACOX1	Peroxisomal acyl-coenzyme A oxidase 1
267.441	514.605	359.184	901.408	516.617	921.566	Q15084	Q15084	PDIA6_HUMAN	PDIA6	Protein disulfide-isomerase A6
1168.94	1219.49	867.135	2253.34	2639.29	NaN	Q15102	Q15102;M0R389	PA1B3_HUMAN	PAFAH1B3	Platelet-activating factor acetylhydrolase IB subunit alpha1
NaN	687.003	NaN	NaN	NaN	NaN	Q15126	Q15126	PMVK_HUMAN	PMVK	Phosphomevalonate kinase
2241.7	2661.43	2317.92	3659.55	3972.81	3766.34	Q15149	Q15149;H0YDN1;A0A8I5KSD5;A0A8I5KUE3;A0A8I5KYZ1;E9PMV1	PLEC_HUMAN	PLEC	Plectin
205.564	NaN	309.902	269.823	431.109	NaN	Q15154	Q15154;A0A4W8VX11;A0A5H1ZRS1;H0YBA1	PCM1_HUMAN	PCM1	Pericentriolar material 1 protein
NaN	NaN	NaN	286.135	216.693	NaN	Q15165	Q15165;A0A0J9YXF2	PON2_HUMAN	PON2	Serum paraoxonase/arylesterase 2
1352.18	1492.51	1054.42	1825.48	1876.91	1772.92	Q15181	Q15181;Q5SQT6	IPYR_HUMAN	PPA1	Inorganic pyrophosphatase
782.24	559.787	545.126	NaN	545.33	NaN	Q15185	Q15185;A0A087WYT3;B4DDC6	TEBP_HUMAN	PTGES3	Prostaglandin E synthase 3
1479.71	1019.84	1645.38	864.22	1278.2	1846.59	Q15233	Q15233;A0A7I2V464;A0A7I2V4J2;A0A7I2V4K9;A0A7I2V4N2;A0A7I2V535;A0A7I2V5Y7;A0A7P0MRW0;C9JYS8;H7C367	NONO_HUMAN	NONO	Non-POU domain-containing octamer-binding protein
NaN	NaN	NaN	NaN	NaN	141.555	Q15257	Q15257;A0A804CD06;A6PVN5;B7ZBQ0;F6WIT2;Q68CR8	PTPA_HUMAN	PTPA	Serine/threonine-protein phosphatase 2A activator
2934.88	4476.98	3425.43	5178.67	4230.09	3532.73	Q15262	Q15262;E9PGC5;Q5TG12;H0YDP9	PTPRK_HUMAN	PTPRK	Receptor-type tyrosine-protein phosphatase kappa
541.438	433.481	NaN	877.592	874.145	864.683	Q15269	Q15269	PWP2_HUMAN	PWP2	Periodic tryptophan protein 2 homolog
13375.6	19181.5	14930.9	15651.5	13046.5	13960.6	Q15286	Q15286;Q15771;E9PI18;E9PJQ5;E9PMJ1;E9PNB9;E9PQ07;E9PRF7;E9PS06;F5H157	RAB35_HUMAN	RAB35	Ras-related protein Rab-35
610.201	555.474	778.128	589.837	NaN	121.327	Q15287	Q15287;H3BMM9;H3BMS0;H3BTC0;H3BV80	RNPS1_HUMAN	RNPS1	RNA-binding protein with serine-rich domain 1
NaN	NaN	NaN	NaN	NaN	NaN	Q15291	Q15291	RBBP5_HUMAN	RBBP5	Retinoblastoma-binding protein 5
NaN	NaN	NaN	NaN	NaN	NaN	Q15293	Q15293	RCN1_HUMAN	RCN1	Reticulocalbin-1
1217.38	NaN	NaN	NaN	NaN	NaN	Q15326	Q15326;B0QZE2;E7ENI9;E7EV75;A0A0D9SGD6;E9PE09;J3QKD2	ZMY11_HUMAN	ZMYND11	Zinc finger MYND domain-containing protein 11
505.526	627.499	491.529	NaN	422.193	550.2	Q15334	Q15334;A0A087WW77	L2GL1_HUMAN	LLGL1	Lethal(2) giant larvae protein homolog 1
921.811	1363.44	1236.47	1559.52	1269.08	1090.78	Q15365	Q15365	PCBP1_HUMAN	PCBP1	Poly(rC)-binding protein 1
939.612	775.101	464.66	415.36	1687.44	1672.93	Q15366	Q15366;H3BSS4;F8VZX2;H3BRU6	PCBP2_HUMAN	PCBP2	Poly(rC)-binding protein 2
1595.06	1339.05	1561.69	796.238	1438.36	1429.49	Q15369	Q15369;A0A8I5KYG1;A0A8J9AD82;E5RHG8;R4GMY8	ELOC_HUMAN	ELOC	Elongin-C
191.94	NaN	242.561	429.489	NaN	NaN	Q15370	Q15370;A0A0B4J296;A0A8I5KUS5;B8ZZU8;I3L0M9	ELOB_HUMAN	ELOB	Elongin-B
949.467	1254.66	1305.09	1216.69	1599.42	2542.6	Q15382	Q15382;F8WBL3	RHEB_HUMAN	RHEB	GTP-binding protein Rheb
NaN	NaN	NaN	NaN	NaN	NaN	Q15388	Q15388	TOM20_HUMAN	TOMM20	Mitochondrial import receptor subunit TOM20 homolog
NaN	NaN	NaN	NaN	NaN	NaN	Q15392	Q15392;A0A0A0MTI1	DHC24_HUMAN	DHCR24	Delta(24)-sterol reductase
3047.32	3078.91	3160.25	2264.65	1976.09	2049.72	Q15393	Q15393	SF3B3_HUMAN	SF3B3	Splicing factor 3B subunit 3
284.491	243.672	257.93	273.784	NaN	NaN	Q15397	Q15397	PUM3_HUMAN	PUM3	Pumilio homolog 3
5202.45	5088.74	5803.6	3789.94	NaN	4047.28	Q15413	Q15413;A0A087X080;A0A0U1RRH1;A0A0X1KG73	RYR3_HUMAN	RYR3	Ryanodine receptor 3
NaN	NaN	NaN	NaN	NaN	NaN	Q15417	Q15417;E9PDU6	CNN3_HUMAN	CNN3	Calponin-3
NaN	NaN	NaN	544.229	NaN	577.676	Q15418	Q15418;E9PGT3	KS6A1_HUMAN	RPS6KA1	Ribosomal protein S6 kinase alpha-1
211.712	NaN	685.936	NaN	NaN	NaN	Q15424	Q14151;Q15424	SAFB1_HUMAN	SAFB	Scaffold attachment factor B1
192.486	NaN	NaN	NaN	366.221	NaN	Q15431	Q15431;A0A087WZC3;Q5VXJ5	SYCP1_HUMAN	SYCP1	Synaptonemal complex protein 1
1112.74	1106.73	1265.12	1209.78	2067.41	3293.68	Q15435	Q15435;H7C003	PP1R7_HUMAN	PPP1R7	Protein phosphatase 1 regulatory subunit 7
NaN	NaN	495.294	NaN	NaN	NaN	Q15436	Q15436;F5H365	SC23A_HUMAN	SEC23A	Protein transport protein Sec23A
113.485	233.471	247.874	NaN	NaN	615.348	Q15437	Q15437;A0A2R8YFH5;Q5QPE1	SC23B_HUMAN	SEC23B	Protein transport protein Sec23B
2496.46	1813.88	2278.5	1931.07	4143.18	4757.77	Q15459	Q15459;H7C1L2	SF3A1_HUMAN	SF3A1	Splicing factor 3A subunit 1
959.668	376.568	743.403	1273.39	897.995	696.608	Q15493	Q15493	RGN_HUMAN	RGN	Regucalcin
292.01	NaN	247.389	374.059	NaN	327.261	Q15554	Q15554;H3BR06;U3KQ35;H3BTA7;J3KSJ9	TERF2_HUMAN	TERF2	Telomeric repeat-binding factor 2
3048.65	4137.55	2999.54	7404.77	7252.91	6867.95	Q15555	Q15555	MARE2_HUMAN	MAPRE2	Microtubule-associated protein RP/EB family member 2
181.843	747.806	566.306	1353.47	767.249	824.901	Q15582	Q15582	BGH3_HUMAN	TGFBI	Transforming growth factor-beta-induced protein ig-h3
707.99	1030.53	703.514	1187.64	1388.33	1261.85	Q15599	Q15599;H3BN50;H3BQS0;H3BUQ9	NHRF2_HUMAN	NHERF2	Na(+)/H(+) exchange regulatory cofactor NHE-RF2
NaN	NaN	NaN	NaN	NaN	NaN	Q15629	Q15629;G3XAN4	TRAM1_HUMAN	TRAM1	Translocating chain-associated membrane protein 1
568.005	324.358	424.481	NaN	553.447	354.137	Q15631	Q15631;E9PGT1;A0A0J9YVW2;H7C1D4	TSN_HUMAN	TSN	Translin
NaN	NaN	NaN	NaN	NaN	NaN	Q15637	Q15637;A0A7P0T9U7	SF01_HUMAN	SF1	Splicing factor 1
420.434	539.565	NaN	NaN	NaN	689.317	Q15642	Q15642;M0R0F9;W4VSQ9	CIP4_HUMAN	TRIP10	Cdc42-interacting protein 4
898.538	2281.04	533.309	6405.24	2750.25	4363.81	Q15643	Q15643;H0YJ97	TRIPB_HUMAN	TRIP11	Thyroid receptor-interacting protein 11
108.714	224.172	146.68	385.571	316.492	NaN	Q15645	Q15645	PCH2_HUMAN	TRIP13	Pachytene checkpoint protein 2 homolog
245.274	320.304	259.808	179.432	550.055	NaN	Q15654	Q15654	TRIP6_HUMAN	TRIP6	Thyroid receptor-interacting protein 6
460.457	926.571	643.631	641.639	877.575	849.619	Q15691	Q15691	MARE1_HUMAN	MAPRE1	Microtubule-associated protein RP/EB family member 1
1203.7	1427.11	1409.6	744.333	734.969	649.127	Q15717	Q15717	ELAV1_HUMAN	ELAVL1	ELAV-like protein 1
50.5908	NaN	104.565	82.6876	NaN	205.509	Q15738	Q15738;C9JDR0	NSDHL_HUMAN	NSDHL	Sterol-4-alpha-carboxylate 3-dehydrogenase, decarboxylating
785.548	1196.72	1006.1	NaN	993.263	1180.43	Q15746	Q15746;A0A8I5KU53;A0A8I5KUP2;A0A8I5QKL9;A0A8I5KTQ1;A0A8I5KUB2	MYLK_HUMAN	MYLK	Myosin light chain kinase, smooth muscle
5622.46	11077	10056.4	3158.34	3539.7	4710.88	Q15758	Q15758;M0QXM4	AAAT_HUMAN	SLC1A5	Neutral amino acid transporter B(0)
2225.04	1763.12	3846.86	299.599	750.531	441.54	Q15772	Q15772	SPEG_HUMAN	SPEG	Striated muscle preferentially expressed protein kinase
151.5	NaN	511.824	NaN	NaN	NaN	Q15785	Q15785	TOM34_HUMAN	TOMM34	Mitochondrial import receptor subunit TOM34
476.258	283.878	627.608	NaN	NaN	NaN	Q15813	Q15813;A0A2R8Y5Q8;A0A2R8Y7E7;A0A2R8Y809;A0A2R8YHI9;A0A2R8Y3S1;A0A2R8Y4P2;A0A2R8Y4V6;A0A2R8Y597;A0A2R8Y5H6;A0A2R8Y6G3;A0A2R8Y6L2;A0A2R8Y784;A0A2R8Y787;A0A2R8Y897;A0A2R8YER9;A0A2R8YF12;A0A2R8YFL4;A0A2R8YFM3;A0A2R8YH53;A0A2U3TZJ6	TBCE_HUMAN	TBCE	Tubulin-specific chaperone E
387.66	NaN	384.653	367.304	457.383	446.021	Q15814	Q15814	TBCC_HUMAN	TBCC	Tubulin-specific chaperone C
337.836	NaN	350.08	NaN	NaN	NaN	Q15833	Q15833;M0R0M7;M0R1A1;M0R376	STXB2_HUMAN	STXBP2	Syntaxin-binding protein 2
1358.05	1414.02	1243.47	935.534	593.633	471.843	Q15836	P23763;P63027;Q15836;L7N2F9;F5GZV7;F8WCA0;J3QRU4;K7EKX0;K7ENK9	VAMP3_HUMAN	VAMP3	Vesicle-associated membrane protein 3
NaN	NaN	NaN	NaN	NaN	NaN	Q15843	Q15843;E9PL57;E9PS38;F8VSA6;S4R3E9	NEDD8_HUMAN	NEDD8	NEDD8
88.2554	NaN	NaN	NaN	NaN	NaN	Q15847	Q15847	ADIRF_HUMAN	ADIRF	Adipogenesis regulatory factor
NaN	NaN	1262.07	NaN	1495.34	1136.84	Q15904	Q15904;A0A0C4DGX8	VAS1_HUMAN	ATP6AP1	V-type proton ATPase subunit S1
143.363	NaN	NaN	NaN	NaN	NaN	Q15942	Q15942;C9IZ41;H0Y2Y8	ZYX_HUMAN	ZYX	Zyxin
1713.82	1731.42	1528.62	1285.39	1182.73	1530.91	Q16181	Q16181;Q6ZU15;A0A024RA87;E7EPK1;E7ES33;G3V1Q4;A0A0U1RRE1;A0A0U1RRH9	SEPT7_HUMAN	SEPTIN7	Septin-7
390.963	544.299	172.411	411.344	497.244	NaN	Q16186	Q16186;A0A087WX59	ADRM1_HUMAN	ADRM1	Proteasomal ubiquitin receptor ADRM1
NaN	NaN	334.535	NaN	NaN	NaN	Q16204	Q16204	CCDC6_HUMAN	CCDC6	Coiled-coil domain-containing protein 6
595.073	789.992	550.963	1269.01	1287.4	905.006	Q16222	Q16222;Q3KQV9	UAP1_HUMAN	UAP1	UDP-N-acetylhexosamine pyrophosphorylase
379.808	564.322	599.173	NaN	879.069	1711.87	Q16394	Q16394;H7C1H6	EXT1_HUMAN	EXT1	Exostosin-1
806.992	691.036	694.995	918.794	1737.52	881.557	Q16401	Q16401	PSMD5_HUMAN	PSMD5	26S proteasome non-ATPase regulatory subunit 5
1653.75	1374.34	1520.22	1141.27	1860.15	1442.17	Q16531	Q16531;A0A7P0T870;A0A7P0T965;A0A7P0TAK7;A0A7P0TB30;A0A7P0Z3Z5;A0A7P0Z4B9;F5GY55	DDB1_HUMAN	DDB1	DNA damage-binding protein 1
NaN	NaN	NaN	NaN	NaN	NaN	Q16540	Q16540;A6NJD9;A8MVT4;A8MYK1;H7C2P7	RM23_HUMAN	MRPL23	39S ribosomal protein L23, mitochondrial
635.88	489.823	476.014	1538.3	1248.3	1382.42	Q16543	Q16543;K7EKQ2	CDC37_HUMAN	CDC37	Hsp90 co-chaperone Cdc37
2358.91	2292.87	2748.32	3563.35	3687.6	3969.05	Q16555	Q16555;A0A1C7CYX9	DPYL2_HUMAN	DPYSL2	Dihydropyrimidinase-related protein 2
619.387	1309.07	1389.6	1126.33	794.357	601.029	Q16576	Q16576;E9PC52;Q5JNZ6	RBBP7_HUMAN	RBBP7	Histone-binding protein RBBP7
371.93	547.001	568.828	NaN	555.966	NaN	Q16625	Q16625;A0A0G2JMZ8	OCLN_HUMAN	OCLN	Occludin
3564.8	2486.99	3581.17	2514.78	1545.24	2409.27	Q16629	Q16629;C9JAB2;A0A0B4J1Z1	SRSF7_HUMAN	SRSF7	Serine/arginine-rich splicing factor 7
852.812	1052.96	325.957	NaN	NaN	NaN	Q16630	Q16630;F8WJN3	CPSF6_HUMAN	CPSF6	Cleavage and polyadenylation specificity factor subunit 6
427.765	418.294	350.964	NaN	NaN	NaN	Q16637	Q16637;A0A0G2JRX5;A0A0G2JRY6;A0A1W2PRV5;B4DP61;E7EQZ4;H0YBZ9	SMN_HUMAN	SMN1	Survival motor neuron protein
1401.06	1070.19	1517.2	672.188	766.34	815.823	Q16643	Q16643;D6R9W4;D6RCR4;D6RFI1	DREB_HUMAN	DBN1	Drebrin
6212.56	6257.35	7544.86	2960.22	1838.29	2226.97	Q16658	Q16658	FSCN1_HUMAN	FSCN1	Fascin
298.95	NaN	NaN	410.036	111.755	359.043	Q16698	Q16698;E5RFV2;E5RJD2;E5RJG7	DECR_HUMAN	DECR1	2,4-dienoyl-CoA reductase [(3E)-enoyl-CoA-producing], mitochondrial
NaN	NaN	NaN	NaN	NaN	NaN	Q16718	Q16718;A0A087X1G1;A0A7I2V2W4;A0A7I2V3L8;C9IZN5;F8WAS3;H7BYD0	NDUA5_HUMAN	NDUFA5	NADH dehydrogenase [ubiquinone] 1 alpha subcomplex subunit 5
181.49	352.57	NaN	NaN	399.156	NaN	Q16740	Q16740;M0R208	CLPP_HUMAN	CLPP	ATP-dependent Clp protease proteolytic subunit, mitochondrial
357.179	NaN	1026.52	NaN	NaN	NaN	Q16762	Q16762;B1AH48	THTR_HUMAN	TST	Thiosulfate sulfurtransferase
115.514	NaN	164.817	NaN	NaN	NaN	Q16763	Q16763;K7EPJ1	UBE2S_HUMAN	UBE2S	Ubiquitin-conjugating enzyme E2 S
NaN	NaN	NaN	NaN	NaN	NaN	Q16774	Q16774;B1ANG9;B1ANH0;B1ANH2;B1ANH6;B1ANH3;B1ANH5	KGUA_HUMAN	GUK1	Guanylate kinase
NaN	NaN	NaN	NaN	NaN	NaN	Q16775	Q16775;H3BPK3;H3BPQ4;H3BQW8	GLO2_HUMAN	HAGH	Hydroxyacylglutathione hydrolase, mitochondrial
1023.45	780.641	548.928	722.395	496.205	827.504	Q16787	Q16787;A0A0A0MSA0;A0A0A0MTS5;A0A0A6YYF2;A0A3B3ITG1	LAMA3_HUMAN	LAMA3	Laminin subunit alpha-3
NaN	NaN	NaN	NaN	NaN	NaN	Q16822	Q16822;H0YM31;H0YML5;H0YMA5;H0YMU6;H0YNG4	PCKGM_HUMAN	PCK2	Phosphoenolpyruvate carboxykinase [GTP], mitochondrial
NaN	NaN	NaN	NaN	NaN	NaN	Q16836	Q16836;A0A0A0MSE2;A0A0D9SFP2;A0A1W2PNM1;E9PF18;A0A1W2PQ78;A0A1W2PQC2;A0A1W2PQV5;A0A1W2PRT2;A0A804HJW7;A0A804HKJ2;A0A804HLB5	HCDH_HUMAN	HADH	Hydroxyacyl-coenzyme A dehydrogenase, mitochondrial
280.713	NaN	NaN	NaN	637.406	NaN	Q16850	Q16850;A0A8I5KRT9;A0A8I5KWQ7	CP51A_HUMAN	CYP51A1	Lanosterol 14-alpha demethylase
732.237	875.865	685.81	687.285	943.684	834.096	Q16851	Q16851;A0A087WYS1;A0A7I2YQ74;E7EUC7	UGPA_HUMAN	UGP2	UTP--glucose-1-phosphate uridylyltransferase
1589.83	2491.09	1325.06	5036.92	6279.14	3784.48	Q16853	Q16853;K7EL47;K7EQZ5	AOC3_HUMAN	AOC3	Membrane primary amine oxidase
622.741	953.329	450.356	6802.21	NaN	4073.2	Q16881	Q16881;A0A182DWI3;E9PIR7;A0A0B4J225;E9PIZ5;E9PKD3;E9PKI4;E9PLT3;E9PQI3	TRXR1_HUMAN	TXNRD1	Thioredoxin reductase 1, cytoplasmic
236.941	534.673	230.853	709.878	842.95	380.371	Q16891	Q16891;B9A067;D6RAW4	MIC60_HUMAN	IMMT	MICOS complex subunit MIC60
820.136	550.873	662.9	378.255	1028.76	653.826	Q1KMD3	Q1KMD3;H3BQZ7	HNRL2_HUMAN	HNRNPUL2	Heterogeneous nuclear ribonucleoprotein U-like protein 2
298.392	127.173	406.805	279.298	NaN	NaN	Q29RF7	Q29RF7;H0Y9L6	PDS5A_HUMAN	PDS5A	Sister chromatid cohesion protein PDS5 homolog A
117.569	61.7861	NaN	NaN	NaN	NaN	Q2NKX8	Q2NKX8	ERC6L_HUMAN	ERCC6L	DNA excision repair protein ERCC-6-like
214.686	421.958	483.291	729.275	NaN	637.185	Q2NL82	Q2NL82	TSR1_HUMAN	TSR1	Pre-rRNA-processing protein TSR1 homolog
NaN	313.978	880.193	NaN	NaN	NaN	Q2QD12;Q96AT9	Q96AT9;Q2QD12;C9J6A7	RPEL1_HUMAN;RPE_HUMAN	RPE;RPEL1	Ribulose-phosphate 3-epimerase-like protein 1
302.825	196.416	303.304	1696.72	560.588	NaN	Q2TAY7	Q2TAY7	SMU1_HUMAN	SMU1	WD40 repeat-containing protein SMU1
102793	94247	62933.1	519233	468850	449514	Q2TB90	Q2TB90	HKDC1_HUMAN	HKDC1	Hexokinase HKDC1
141.832	251.243	212.937	NaN	NaN	408.912	Q2VPK5	Q2VPK5;H3BSW6	CTU2_HUMAN	CTU2	Cytoplasmic tRNA 2-thiolation protein 2
537.279	NaN	NaN	NaN	NaN	NaN	Q32M45	Q32M45;A0A2R8Y532	ANO4_HUMAN	ANO4	Anoctamin-4
785.548	1196.72	1006.1	NaN	993.263	1180.43	Q32MK0;Q86YV6;Q9H1R3	Q32MK0;Q9H1R3;Q86YV6;A0A2R8Y4U5;A0A8V8TMV3	MYLK2_HUMAN;MYLK3_HUMAN;MYLK4_HUMAN	MYLK2;MYLK3;MYLK4	Myosin light chain kinase 3
NaN	NaN	NaN	NaN	NaN	NaN	Q32MZ4	Q32MZ4	LRRF1_HUMAN	LRRFIP1	Leucine-rich repeat flightless-interacting protein 1
352.161	351.853	320.296	703.226	554.912	602.254	Q32P28	Q32P28	P3H1_HUMAN	P3H1	Prolyl 3-hydroxylase 1
516.07	NaN	349.044	NaN	256.5	NaN	Q32P41	Q32P41	TRM5_HUMAN	TRMT5	tRNA (guanine(37)-N1)-methyltransferase
219.479	NaN	NaN	NaN	NaN	NaN	Q32P44	Q32P44;B7WPE2;G3V195;G3V1D0;H0Y3M3	EMAL3_HUMAN	EML3	Echinoderm microtubule-associated protein-like 3
1284.44	812.68	1495.64	167.692	706.609	NaN	Q38SD2	Q38SD2;H0YEW1	LRRK1_HUMAN	LRRK1	Leucine-rich repeat serine/threonine-protein kinase 1
NaN	133.968	NaN	NaN	NaN	NaN	Q3B7T1	Q3B7T1	EDRF1_HUMAN	EDRF1	Erythroid differentiation-related factor 1
250.99	NaN	295.34	NaN	NaN	NaN	Q3LXA3	Q3LXA3;H0YCY6;I3L252	TKFC_HUMAN	TKFC	Triokinase/FMN cyclase
252.006	460.916	225.599	NaN	NaN	454.238	Q3MHD2	Q3MHD2	LSM12_HUMAN	LSM12	Protein LSM12
NaN	NaN	NaN	NaN	NaN	NaN	Q3SXM5	Q3SXM5;H3BQI7;H3BT52	HSDL1_HUMAN	HSDL1	Inactive hydroxysteroid dehydrogenase-like protein 1
11053.6	5687.62	12658.4	4257.35	9645.55	4361.42	Q3ZCM7	Q3ZCM7;A0A075B736;Q5SQY0	TBB8_HUMAN	TUBB8	Tubulin beta-8 chain
132.702	NaN	NaN	NaN	NaN	NaN	Q3ZCQ8	Q3ZCQ8;M0R2F8;M0R0C3	TIM50_HUMAN	TIMM50	Mitochondrial import inner membrane translocase subunit TIM50
1054.45	1207.07	1468.56	780.243	1169.89	945.919	Q3ZCW2	Q3ZCW2	LEGL_HUMAN	LGALSL	Galectin-related protein
1240.52	794.409	1008.93	1095.69	719.523	1432.91	Q49A88	Q49A88;A0A0A0MR27;J3QT39	CCD14_HUMAN	CCDC14	Coiled-coil domain-containing protein 14
NaN	NaN	NaN	NaN	NaN	NaN	Q49AR2	Q49AR2	CE022_HUMAN	C5orf22	UPF0489 protein C5orf22
229.821	NaN	411.371	NaN	1346.82	689.43	Q4G0J3	Q4G0J3;A0A8I5KQG7;A0A8I5KSZ3;A0A8I5KYN2;A0A8Q3SHF1;A0A8Q3SHG9;A0A8Q3SHH4;A0A8Q3SHL6;A0A8Q3SHN7;A0A8Q3WK75;D6RF49;D6RFF0;H0YA82;D6RF22	LARP7_HUMAN	LARP7	La-related protein 7
804.155	NaN	647.974	NaN	683.157	NaN	Q4G0P3	Q4G0P3	HYDIN_HUMAN	HYDIN	Hydrocephalus-inducing protein homolog
1391.76	1946.13	1519.1	1318.46	2573.74	2237.36	Q4G0T1	Q4G0T1	SRCRM_HUMAN	SCART1	Scavenger receptor cysteine-rich domain-containing protein SCART1
NaN	NaN	NaN	NaN	NaN	NaN	Q4G176	Q4G176;A0A3B3ISK9;F5GX20;F5H2G6	ACSF3_HUMAN	ACSF3	Malonate--CoA ligase ACSF3, mitochondrial
246.838	NaN	178.97	282.187	272.687	NaN	Q4KMQ2	Q4KMQ2;A0A7P0T8Y2;A0A7P0TAF4;A0A7P0TAW4;A0A7P0TBC5	ANO6_HUMAN	ANO6	Anoctamin-6
520.055	380.924	NaN	NaN	395.749	NaN	Q52LJ0	Q52LJ0	FA98B_HUMAN	FAM98B	Protein FAM98B
176.679	NaN	326.959	NaN	194.461	NaN	Q53EL6	Q53EL6	PDCD4_HUMAN	PDCD4	Programmed cell death protein 4
108.64	NaN	331.429	404.647	NaN	NaN	Q53GQ0	Q53GQ0;A0A1B0GVY6;E9PI21	DHB12_HUMAN	HSD17B12	Very-long-chain 3-oxoacyl-CoA reductase
NaN	NaN	NaN	NaN	NaN	NaN	Q53GS9	Q53GS9;B9A018;A0A087X1B2	SNUT2_HUMAN	USP39	U4/U6.U5 tri-snRNP-associated protein 2
134.824	NaN	NaN	NaN	NaN	NaN	Q53H82	Q53H82	LACB2_HUMAN	LACTB2	Endoribonuclease LACTB2
745.619	1090.7	902.115	631.746	882.266	982.324	Q53H96	Q53H96;A0A0A0MQS1;F8WEI0	P5CR3_HUMAN	PYCR3	Pyrroline-5-carboxylate reductase 3
162.914	179.701	236.407	196.245	448.419	234.396	Q53S08;Q9H0N0	Q9H0N0;Q53S08	RAB6C_HUMAN;RAB6D_HUMAN	RAB6C;RAB6D	Ras-related protein Rab-6D
59850.4	84363.4	77867.8	66318.6	60816.5	52693.6	Q562R1	Q562R1	ACTBL_HUMAN	ACTBL2	Beta-actin-like protein 2
NaN	NaN	NaN	NaN	NaN	228.644	Q56VL3	Q56VL3	OCAD2_HUMAN	OCIAD2	OCIA domain-containing protein 2
353.656	NaN	NaN	840.2	1501.04	384.771	Q58FF7	Q58FF7	H90B3_HUMAN	HSP90AB3P	Putative heat shock protein HSP 90-beta-3
6760.78	1622.85	1606.15	5421.79	7225.84	6331.4	Q58FF8	Q58FF8	H90B2_HUMAN	HSP90AB2P	Putative heat shock protein HSP 90-beta 2
32.4894	NaN	NaN	NaN	301.223	NaN	Q5BKZ1	Q5BKZ1;A0A0A0MRN4	ZN326_HUMAN	ZNF326	DBIRD complex subunit ZNF326
1848.59	2719.14	1755.03	3521.7	2934.49	3394.43	Q5HYI8	Q5HYI8;C9JXM3;F8WAX9;F8WDC7;F8WF50;H7C533	RABL3_HUMAN	RABL3	Rab-like protein 3
NaN	NaN	NaN	NaN	NaN	NaN	Q5JRA6	Q5JRA6;A0A0A0MRH6	TGO1_HUMAN	MIA3	Transport and Golgi organization protein 1 homolog
NaN	NaN	NaN	NaN	NaN	NaN	Q5JRX3	Q5JRX3;A0A0A0MRX9;A0A7I2V397;A0A7I2V3B6;A0A7I2V3X0;A0A7I2V449;A0A7I2V5C6;A0A7I2V5H2;A0A7I2V5R2;A0A7I2YQT2;A0A7I2YQX5;H0Y4F7	PREP_HUMAN	PITRM1	Presequence protease, mitochondrial
7827.32	8369.73	7617.25	4378.93	9400.38	NaN	Q5JS13	Q5JS13;H0Y6A2	RGPS1_HUMAN	RALGPS1	Ras-specific guanine nucleotide-releasing factor RalGPS1
NaN	NaN	NaN	NaN	NaN	NaN	Q5JS54	Q5JS54;D6RB92;D6REN3;E2QRC7;H7C465	PSMG4_HUMAN	PSMG4	Proteasome assembly chaperone 4
NaN	NaN	NaN	NaN	313.989	NaN	Q5JSH3	Q5JSH3;H7BY83	WDR44_HUMAN	WDR44	WD repeat-containing protein 44
418.236	496.085	335.213	577.027	NaN	NaN	Q5JTH9	Q5JTH9;A0A087X0G0	RRP12_HUMAN	RRP12	RRP12-like protein
NaN	NaN	NaN	NaN	NaN	NaN	Q5JTV8	Q5JTV8;A0A0A0MSK5;J3KN66;H0Y4R4	TOIP1_HUMAN	TOR1AIP1	Torsin-1A-interacting protein 1
1061.82	1583.99	1379.78	1423.08	1734.96	1264.89	Q5KU26	Q5KU26	COL12_HUMAN	COLEC12	Collectin-12
189.244	NaN	217.972	NaN	214.35	274.725	Q5MNZ6	Q5MNZ6	WIPI3_HUMAN	WDR45B	WD repeat domain phosphoinositide-interacting protein 3
2278.11	6283.66	5150.49	2336.62	8582.53	6138.06	Q5MY95	Q5MY95	ENTP8_HUMAN	ENTPD8	Ectonucleoside triphosphate diphosphohydrolase 8
NaN	NaN	NaN	NaN	NaN	265.08	Q5RI15	Q5RI15	COX20_HUMAN	COX20	Cytochrome c oxidase assembly protein COX20, mitochondrial
NaN	290.102	NaN	454.533	446.575	NaN	Q5RKV6	Q5RKV6	EXOS6_HUMAN	EXOSC6	Exosome complex component MTR3
NaN	NaN	NaN	NaN	NaN	NaN	Q5SQH8	Q5SQH8;F8WBB4;F8WC77;F8WEV2	CF136_HUMAN	C6orf136	Uncharacterized protein C6orf136
NaN	713.645	307.071	NaN	NaN	NaN	Q5SRE5	Q5SRE5	NU188_HUMAN	NUP188	Nucleoporin NUP188
6778.55	3749.01	5602.67	6390.51	1712.4	3786.37	Q5SSJ5	Q5SSJ5;B0QZK4;Q5SWC8	HP1B3_HUMAN	HP1BP3	Heterochromatin protein 1-binding protein 3
NaN	NaN	NaN	NaN	NaN	NaN	Q5T1M5	Q5T1M5;A0A8I5KX71;A0A8I5QJ94;A0A8I5QJL3	FKB15_HUMAN	FKBP15	FK506-binding protein 15
392.914	310.376	525.758	356.558	196.872	280.599	Q5T2T1	Q5T2T1;S4R337;U5GXS2	MPP7_HUMAN	MPP7	MAGUK p55 subfamily member 7
1250.45	1611.43	1434.98	1527.39	1787.52	1114.46	Q5T4S7	Q5T4S7	UBR4_HUMAN	UBR4	E3 ubiquitin-protein ligase UBR4
NaN	NaN	NaN	NaN	NaN	NaN	Q5T5S1	Q5T5S1	CC183_HUMAN	CCDC183	Coiled-coil domain-containing protein 183
NaN	NaN	NaN	NaN	NaN	NaN	Q5T653	Q5T653;C9IY40;A0A669KAX9	RM02_HUMAN	MRPL2	39S ribosomal protein L2, mitochondrial
NaN	NaN	NaN	NaN	NaN	NaN	Q5T6F2	Q5T6F2;A0A8C8KGQ8;A0A8C8MQ70	UBAP2_HUMAN	UBAP2	Ubiquitin-associated protein 2
NaN	NaN	NaN	NaN	NaN	NaN	Q5T8P6	Q5T8P6;A0A087X0H9;E2PSN0	RBM26_HUMAN	RBM26	RNA-binding protein 26
430.982	NaN	473.384	551.739	NaN	658.407	Q5TA45	Q5TA45;E9PNS4;A0A087WXT8;C9J979;E9PJG0;E9PKA4;E9PMA2;H0YE15	INT11_HUMAN	INTS11	Integrator complex subunit 11
NaN	NaN	NaN	NaN	NaN	NaN	Q5TAP6;Q9BVJ6	Q5TAP6;Q9BVJ6;X6RJY0	UT14A_HUMAN;UT14C_HUMAN	UTP14A;UTP14C	U3 small nucleolar RNA-associated protein 14 homolog C
NaN	286.24	NaN	NaN	NaN	NaN	Q5TDH0	Q5TDH0	DDI2_HUMAN	DDI2	Protein DDI1 homolog 2
470725	431245	452592	618223	75856.1	419770	Q5TEC6	P68431;P84243;Q16695;Q6NXT2;Q71DI3;Q5TEC6;A0A590UJJ6;B4DEB1;K7EK07;K7EMV3;K7EP01;K7ES00	H37_HUMAN	H3-7	Histone H3-7
NaN	NaN	209.275	NaN	NaN	NaN	Q5TFE4	Q5TFE4	NT5D1_HUMAN	NT5DC1	5'-nucleotidase domain-containing protein 1
21916	21411.1	29043.9	9809.62	8532.18	11301.2	Q5TZA2	Q5TZA2;B1AKD8	CROCC_HUMAN	CROCC	Rootletin
847.051	775.974	502.501	833.653	NaN	935.255	Q5VT25	Q5VT25;A0A0A0MRJ0;A0A0A0MRJ1;H0Y5V1	MRCKA_HUMAN	CDC42BPA	Serine/threonine-protein kinase MRCK alpha
NaN	NaN	NaN	NaN	NaN	NaN	Q5VTR2	Q5VTR2	BRE1A_HUMAN	RNF20	E3 ubiquitin-protein ligase BRE1A
NaN	NaN	316.66	NaN	405.049	1014.02	Q5VTU8	P56381;Q5VTU8	AT5EL_HUMAN	ATP5F1EP2	ATP synthase subunit epsilon-like protein, mitochondrial
NaN	NaN	NaN	NaN	NaN	NaN	Q5VV41	Q5VV41	ARHGG_HUMAN	ARHGEF16	Rho guanine nucleotide exchange factor 16
346.368	579.929	604.064	421.932	436.635	667.35	Q5VW32	Q5VW32	BROX_HUMAN	BROX	BRO1 domain-containing protein BROX
5436.55	4639.94	5607.42	5740.2	9631.57	7794.07	Q5VY09	Q5VY09	IER5_HUMAN	IER5	Immediate early response gene 5 protein
5651.08	10499.7	7301.72	34135.8	22157.2	29076	Q5VY30	Q5VY30	Q5VY30_HUMAN	RBP4	Retinol-binding protein
489.176	249.256	490.71	NaN	555.004	358.335	Q5VYK3	Q5VYK3;J3KN16;R4GMY1;A0A804HJA4;R4GMY3	ECM29_HUMAN	ECPAS	Proteasome adapter and scaffold protein ECM29
NaN	836.644	NaN	NaN	632.324	438.941	Q5VZM2;Q7L523	Q5VZM2;Q7L523;Q5VZM0	RRAGA_HUMAN;RRAGB_HUMAN	RRAGA;RRAGB	Ras-related GTP-binding protein B
1340.57	2046.86	1230.02	NaN	1297.69	760.112	Q5W0Z9	Q5W0Z9;B4DRN8	ZDH20_HUMAN	ZDHHC20	Palmitoyltransferase ZDHHC20
15416.2	12421	18932.1	10934	964.351	8451.14	Q5XKL5	Q5XKL5;A0A8V8SD95;E9PEZ5	BTBD8_HUMAN	BTBD8	BTB/POZ domain-containing protein 8
NaN	173.784	NaN	NaN	381.131	NaN	Q66K14	Q66K14;E5RIN2	TBC9B_HUMAN	TBC1D9B	TBC1 domain family member 9B
NaN	NaN	NaN	621.911	NaN	NaN	Q68CQ4	Q68CQ4	UTP25_HUMAN	UTP25	U3 small nucleolar RNA-associated protein 25 homolog
135.57	252.105	NaN	NaN	NaN	NaN	Q6DD88	Q6DD88;F5H6I7	ATLA3_HUMAN	ATL3	Atlastin-3
222.335	370.585	NaN	803.78	648.04	NaN	Q6DKI1	Q6DKI1;R4GMU7	RL7L_HUMAN	RPL7L1	60S ribosomal protein L7-like 1
334.746	120.47	432.452	NaN	293.07	NaN	Q6DKJ4	Q6DKJ4;I3L4V6	NXN_HUMAN	NXN	Nucleoredoxin
3784.62	3490.15	4497.02	1185.19	1594.68	1856.33	Q6DN90	Q6DN90;A0A2R8Y7T6;A0A3B3IRZ4;A0A0C4DGT3;A0A3B3IU98	IQEC1_HUMAN	IQSEC1	IQ motif and SEC7 domain-containing protein 1
347.945	526.309	747.198	1445.8	NaN	1118.35	Q6EMK4	Q6EMK4	VASN_HUMAN	VASN	Vasorin
NaN	109.26	169.339	NaN	201.337	NaN	Q6FI81	Q6FI81;H3BV90	CPIN1_HUMAN	CIAPIN1	Anamorsin
304.527	NaN	225.309	NaN	NaN	NaN	Q6IAA8	Q6IAA8;F5GX19;F5H3Y3;F5H479;H0YFI1	LTOR1_HUMAN	LAMTOR1	Ragulator complex protein LAMTOR1
216.611	NaN	349.063	NaN	NaN	NaN	Q6IBS0	Q6IBS0;A0A7I2V5B1	TWF2_HUMAN	TWF2	Twinfilin-2
NaN	NaN	NaN	NaN	NaN	NaN	Q6IPM2	Q6IPM2;A0A087WX19;A0A087WX45;H7C427	IQCE_HUMAN	IQCE	IQ domain-containing protein E
463.957	569.716	420.299	479.528	487.567	419.443	Q6L8Q7	Q6L8Q7;F6T1Q0	PDE12_HUMAN	PDE12	2',5'-phosphodiesterase 12
NaN	NaN	NaN	NaN	NaN	NaN	Q6NUK1	Q6NUK1;A0A3B3IU96	SCMC1_HUMAN	SLC25A24	Calcium-binding mitochondrial carrier protein SCaMC-1
NaN	236.242	NaN	NaN	NaN	NaN	Q6NUM9	Q6NUM9	RETST_HUMAN	RETSAT	All-trans-retinol 13,14-reductase
NaN	NaN	NaN	415.376	NaN	NaN	Q6NVY1	Q6NVY1;B8ZZZ0	HIBCH_HUMAN	HIBCH	3-hydroxyisobutyryl-CoA hydrolase, mitochondrial
791.827	232.78	1019.81	NaN	1085.84	NaN	Q6NXG1	Q6NXG1;A0A2U3TZN9	ESRP1_HUMAN	ESRP1	Epithelial splicing regulatory protein 1
195.78	NaN	293.382	NaN	NaN	242.523	Q6NYC1	Q6NYC1;B2WTI3;B2WTI4;K7EJU9	JMJD6_HUMAN	JMJD6	Bifunctional arginine demethylase and lysyl-hydroxylase JMJD6
262.873	304.965	345.531	NaN	NaN	697.849	Q6NZI2	Q6NZI2	CAVN1_HUMAN	CAVIN1	Caveolae-associated protein 1
2453.06	2532.32	1882.66	3310.83	2331.23	2231.07	Q6P158	Q6P158;A0A087WZ11	DHX57_HUMAN	DHX57	Putative ATP-dependent RNA helicase DHX57
NaN	NaN	NaN	NaN	NaN	NaN	Q6P1J9	Q6P1J9;A0A2R8YHB3;A0A3B3IRP5	CDC73_HUMAN	CDC73	Parafibromin
822.281	1115.06	1031.23	838.938	799.564	1318.01	Q6P1M3	Q6P1M3;J3QRV5	L2GL2_HUMAN	LLGL2	LLGL scribble cell polarity complex component 2
793.869	999.136	975.321	1335.53	2138.69	1003.89	Q6P280	Q6P280;A0A0C4DFR4;K7ES80	ZN529_HUMAN	ZNF529	Zinc finger protein 529
995.217	1250.13	1021.71	1424.25	813.37	1207.41	Q6P2E9	Q6P2E9	EDC4_HUMAN	EDC4	Enhancer of mRNA-decapping protein 4
1339.21	1317.09	1305.8	1214.03	1295.19	1082.45	Q6P2Q9	Q6P2Q9;I3L0J9	PRP8_HUMAN	PRPF8	Pre-mRNA-processing-splicing factor 8
NaN	290.711	493.537	1090.19	NaN	820.756	Q6P3R8	Q6P3R8;A0A3B3ITQ6;A0A494C168;A0A8I5KQI9	NEK5_HUMAN	NEK5	Serine/threonine-protein kinase Nek5
2133.02	1141.99	1807.54	1294.77	775.257	831.57	Q6P5R6	Q6P5R6;C9JYQ9;H0Y8C2	RL22L_HUMAN	RPL22L1	60S ribosomal protein L22-like 1
NaN	NaN	NaN	NaN	NaN	NaN	Q6P6C2	Q6P6C2	ALKB5_HUMAN	ALKBH5	RNA demethylase ALKBH5
1553.32	1583.34	1485.02	2743.38	472.532	1719.34	Q6PCB0	Q6PCB0;J3QLP3;J3QRR0	VWA1_HUMAN	VWA1	von Willebrand factor A domain-containing protein 1
162.911	NaN	NaN	NaN	NaN	NaN	Q6PEY2	P0DPH7;P0DPH8;Q6PEY2;Q71U36;F8VQQ4	TBA3E_HUMAN	TUBA3E	Tubulin alpha-3E chain
NaN	NaN	NaN	NaN	NaN	NaN	Q6PI48	Q6PI48;A0A3B3ITK9;A0A3B3ITS3;A0A3B3IS01;A0A3B3IS54;A0A3B3ISK7;A0A3B3IT01	SYDM_HUMAN	DARS2	Aspartate--tRNA ligase, mitochondrial
4095.95	3951.19	5237.35	1582.9	1901.57	2228.9	Q6PII3	Q6PII3;A0A0B4J1R8	CC174_HUMAN	CCDC174	Coiled-coil domain-containing protein 174
90.0459	555.462	412.686	627.828	229.198	442.628	Q6PIU2	Q6PIU2;A0A0A0MTJ9	NCEH1_HUMAN	NCEH1	Neutral cholesterol ester hydrolase 1
NaN	NaN	NaN	NaN	NaN	NaN	Q6PKG0	Q6PKG0;A0A0B4J210;A0A8I5KSP1;A0A8I5KWU3;E5RH50;H0YBW1;H0YC73	LARP1_HUMAN	LARP1	La-related protein 1
NaN	NaN	NaN	NaN	NaN	NaN	Q6RFH5	Q6RFH5;E9PS41;H0YFP2	WDR74_HUMAN	WDR74	WD repeat-containing protein 74
116.651	702.101	334.577	594.82	381.432	NaN	Q6RW13	Q6RW13	ATRAP_HUMAN	AGTRAP	Type-1 angiotensin II receptor-associated protein
NaN	NaN	NaN	NaN	548.346	324.329	Q6UB35	Q6UB35;B7ZM99;A0A087WVM4	C1TM_HUMAN	MTHFD1L	Monofunctional C1-tetrahydrofolate synthase, mitochondrial
998.366	1331.49	833.239	1101.99	2261.25	NaN	Q6UVK1	Q6UVK1	CSPG4_HUMAN	CSPG4	Chondroitin sulfate proteoglycan 4
2885.86	5223.83	3477.45	11483.6	7431.55	9982.99	Q6UWE0	Q6UWE0;A0A6Q8PFL5;A0A6Q8PG02;A0A6Q8PGB2;A0A6Q8PGF7;A0A6Q8PGT8;A0A6Q8PGW1	LRSM1_HUMAN	LRSAM1	E3 ubiquitin-protein ligase LRSAM1
2111.77	5099	3105.36	5651.39	5431.65	5023.41	Q6UX71	Q6UX71	PXDC2_HUMAN	PLXDC2	Plexin domain-containing protein 2
947.034	741.413	1002.92	712.12	1125.61	897.524	Q6UXN9	Q6UXN9	WDR82_HUMAN	WDR82	WD repeat-containing protein 82
12196.1	21175	11959	30814.4	32564.1	29309.4	Q6V1P9	Q6V1P9	PCD23_HUMAN	DCHS2	Protocadherin-23
290.798	NaN	416.435	NaN	624.737	565.887	Q6XQN6	Q6XQN6;A0A087WUT5;C9J8U2;G5E977	PNCB_HUMAN	NAPRT	Nicotinate phosphoribosyltransferase
NaN	372.311	NaN	NaN	NaN	NaN	Q6Y7W6	Q6Y7W6;A0A7I2V361;A0A7I2V3H0;A0A7I2V3H7;A0A7I2V516;C9JHW1;E7ESB6;I1E4Y6	GGYF2_HUMAN	GIGYF2	GRB10-interacting GYF protein 2
2087.65	2127.48	1590.18	3424.46	4004.12	3100.49	Q6YHK3	Q6YHK3	CD109_HUMAN	CD109	CD109 antigen
NaN	NaN	NaN	NaN	NaN	NaN	Q6YN16	Q6YN16	HSDL2_HUMAN	HSDL2	Hydroxysteroid dehydrogenase-like protein 2
68.9878	NaN	NaN	NaN	NaN	387.998	Q6YP21	Q6YP21;A0A0A0MRN7	KAT3_HUMAN	KYAT3	Kynurenine--oxoglutarate transaminase 3
702.281	681.2	786.322	583.673	600.992	727.852	Q6ZMU5	Q6ZMU5	TRI72_HUMAN	TRIM72	Tripartite motif-containing protein 72
NaN	112.877	NaN	222.815	NaN	NaN	Q6ZNB6	Q6ZNB6	NFXL1_HUMAN	NFXL1	NF-X1-type zinc finger protein NFXL1
1092.14	861.848	1048.56	1574.53	1847.05	1511.9	Q6ZRP7	Q6ZRP7	QSOX2_HUMAN	QSOX2	Sulfhydryl oxidase 2
NaN	NaN	387.825	446.398	NaN	NaN	Q6ZRV2	Q6ZRV2;A0A494C1T9	FA83H_HUMAN	FAM83H	Protein FAM83H
274.536	348.908	557.032	NaN	NaN	NaN	Q6ZT62;Q9Y3L3	Q6ZT62;Q9Y3L3	3BP1_HUMAN;BGIN_HUMAN	BARGIN;SH3BP1	Bargin
NaN	NaN	NaN	NaN	NaN	NaN	Q6ZXV5	Q6ZXV5	TMTC3_HUMAN	TMTC3	Protein O-mannosyl-transferase TMTC3
NaN	NaN	NaN	NaN	NaN	NaN	Q709C8	Q709C8;A0A3B3IU50	VP13C_HUMAN	VPS13C	Intermembrane lipid transfer protein VPS13C
NaN	NaN	NaN	NaN	NaN	NaN	Q70J99	Q70J99;A0A8V8TNE8;A0A8V8TNT8;A0A8V8TPN4;A0A8V8TQ40;K7EIH3;K7EQ37	UN13D_HUMAN	UNC13D	Protein unc-13 homolog D
NaN	NaN	NaN	NaN	NaN	NaN	Q71F56;Q9UHV7	Q71F56;Q9UHV7;A0A3B3IRX3;A0A3B3IS48;F8VRB8	MD13L_HUMAN;MED13_HUMAN	MED13;MED13L	Mediator of RNA polymerase II transcription subunit 13-like
325.784	NaN	NaN	NaN	NaN	NaN	Q71RC2	Q71RC2;Q96J85;X6RLN4	LARP4_HUMAN	LARP4	La-related protein 4
550.081	907.539	674.673	2897.66	2975.34	1735.41	Q76LX8	Q76LX8;E7EV88	ATS13_HUMAN	ADAMTS13	A disintegrin and metalloproteinase with thrombospondin motifs 13
4358.98	2837.71	2144.26	1547.39	2076.27	707.617	Q7KZ85	Q7KZ85	SPT6H_HUMAN	SUPT6H	Transcription elongation factor SPT6
1460.69	1526.84	1816.26	2794.01	2951.57	2877.57	Q7KZF4	Q7KZF4	SND1_HUMAN	SND1	Staphylococcal nuclease domain-containing protein 1
1862.01	1677.34	1924.01	1437.95	2038.05	1167.1	Q7L014	Q7L014;A0A0C4DG89;D6RJA6	DDX46_HUMAN	DDX46	Probable ATP-dependent RNA helicase DDX46
260.733	NaN	NaN	374.948	NaN	NaN	Q7L1Q6	Q7L1Q6;C9IZ80	5MP2_HUMAN	BZW1	eIF5-mimic protein 2
453.163	798.909	776.568	1776.63	1058.67	846.676	Q7L2E3	Q7L2E3;H7BXY3	DHX30_HUMAN	DHX30	ATP-dependent RNA helicase DHX30
3251.53	2775.14	3402.54	2036.56	2400.48	2652	Q7L576	Q7L576;Q96F07;E7EVJ5;A0A087WVZ5;A0A8V8TNU3;E7EW33;H0YL50;H7C229	CYFP1_HUMAN	CYFIP1	Cytoplasmic FMR1-interacting protein 1
378.458	534.236	NaN	503.303	788.614	NaN	Q7L5N1	Q7L5N1;E7EM64	CSN6_HUMAN	COPS6	COP9 signalosome complex subunit 6
3439.63	4099.63	4199.89	7352.47	5755.39	7297.98	Q7L5N7	Q7L5N7;H3BU68	PCAT2_HUMAN	LPCAT2	Lysophosphatidylcholine acyltransferase 2
334.497	NaN	276.364	228.535	NaN	362.899	Q7L9L4;Q9H8S9	Q7L9L4;Q9H8S9;D6RCK3	MOB1A_HUMAN;MOB1B_HUMAN	MOB1A;MOB1B	MOB kinase activator 1B
3186.48	3288.29	3201	1264	1120.86	1309.41	Q7LBR1	Q7LBR1	CHM1B_HUMAN	CHMP1B	Charged multivesicular body protein 1b
822.545	567.486	991.227	NaN	NaN	NaN	Q7RTV0	Q7RTV0	PHF5A_HUMAN	PHF5A	PHD finger-like domain-containing protein 5A
NaN	NaN	NaN	NaN	NaN	NaN	Q7Z2K6	Q7Z2K6;E7ER77;A0A0C4DGF0;A0A8I5KNY4;A0A8I5KUT1;A0A8I5KXJ0;A0A8I5KYJ3;A0A8I5QJH1;A0A8I5QJT4;A0A8I5QL16	ERMP1_HUMAN	ERMP1	Endoplasmic reticulum metallopeptidase 1
NaN	139.764	NaN	NaN	NaN	NaN	Q7Z2T5	Q7Z2T5;X6RK96	TRM1L_HUMAN	TRMT1L	TRMT1-like protein
1033.12	1254.94	1238.74	797.613	1297.19	784.452	Q7Z2W4	Q7Z2W4;C9J6P4;A0A7P0T8C6	ZCCHV_HUMAN	ZC3HAV1	Zinc finger CCCH-type antiviral protein 1
173.128	NaN	NaN	NaN	616.737	NaN	Q7Z2W9	Q7Z2W9;F5H7V8;H3BUY0	RM21_HUMAN	MRPL21	39S ribosomal protein L21, mitochondrial
155.48	NaN	NaN	NaN	NaN	NaN	Q7Z3B4	Q7Z3B4;A0A8Q3WKJ4;A0A8Q3WLP2;A0A8Z5F6C8	NUP54_HUMAN	NUP54	Nucleoporin p54
170.217	NaN	NaN	NaN	NaN	NaN	Q7Z3C6	Q7Z3C6;H7C152;H7C1G6	ATG9A_HUMAN	ATG9A	Autophagy-related protein 9A
NaN	NaN	NaN	NaN	NaN	NaN	Q7Z3K3	Q7Z3K3;A0A8V8TQ67	POGZ_HUMAN	POGZ	Pogo transposable element with ZNF domain
2178.65	3667.12	2952.09	3794.95	5267.53	4108.9	Q7Z406	Q7Z406;M0QY43	MYH14_HUMAN	MYH14	Myosin-14
NaN	NaN	212.548	NaN	NaN	NaN	Q7Z417	Q7Z417	NUFP2_HUMAN	NUFIP2	FMR1-interacting protein NUFIP2
191.098	NaN	NaN	NaN	614.436	67.3775	Q7Z460	Q7Z460;F8WA11;A0A8V8TLP7;A0A8V8TQK9;A0A8V8TRF6	CLAP1_HUMAN	CLASP1	CLIP-associating protein 1
NaN	334.29	299.992	468.571	NaN	NaN	Q7Z4V5	Q7Z4V5;K7EPS6;K7ERA4	HDGR2_HUMAN	HDGFL2	Hepatoma-derived growth factor-related protein 2
3923.49	4229.57	3643.41	6509.59	5791.95	5332.14	Q7Z4W1	Q7Z4W1;J3QS36	DCXR_HUMAN	DCXR	L-xylulose reductase
128.501	684.897	637.218	NaN	458.247	NaN	Q7Z5G4	Q7Z5G4;A0A8I5KXE5;A0A8Q3WKQ1;A0A8Q3WLM5	GOGA7_HUMAN	GOLGA7	Golgin subfamily A member 7
1264.88	1616.56	1947.96	NaN	1534.81	NaN	Q7Z6B0	Q7Z6B0;H0YGB4	CCD91_HUMAN	CCDC91	Coiled-coil domain-containing protein 91
209.299	544.637	395.45	331.034	825.963	1419.04	Q7Z6Z7	Q7Z6Z7;H0Y659	HUWE1_HUMAN	HUWE1	E3 ubiquitin-protein ligase HUWE1
1555.1	244.381	295.452	9309.58	4511.69	1114.4	Q7Z794	Q7Z794	K2C1B_HUMAN	KRT77	Keratin, type II cytoskeletal 1b
NaN	NaN	NaN	NaN	NaN	NaN	Q7Z7H8	Q7Z7H8	RM10_HUMAN	MRPL10	39S ribosomal protein L10, mitochondrial
NaN	NaN	NaN	NaN	NaN	NaN	Q7Z7K6	Q7Z7K6	CENPV_HUMAN	CENPV	Centromere protein V
426.773	364.363	825.008	1024.88	308.785	1424.59	Q7Z7M9	Q7Z7M9	GALT5_HUMAN	GALNT5	Polypeptide N-acetylgalactosaminyltransferase 5
1761.62	715.702	900.044	338.848	1874.53	NaN	Q86SE5	Q86SE5;B3KT61;E5RG71;E5RIX9	RALYL_HUMAN	RALYL	RNA-binding Raly-like protein
[truncated: 980 more rows]

## Sheet: Detected in WT EVs
Proteins detected in WT Evs (valid values in 3/3 preparations)
T: Protein.Group	T: Protein.Ids	T: Protein.Names	T: Genes	T: First.Protein.Description
H0YD90	H0YD90	H0YD90_HUMAN	CD44	Extracellular matrix receptor III (Fragment)
Q9NRX4	Q9NRX4	PHP14_HUMAN	PHPT1	14 kDa phosphohistidine phosphatase
Q7LBR1	Q7LBR1	CHM1B_HUMAN	CHMP1B	Charged multivesicular body protein 1b
A5YKK6	A5YKK6	CNOT1_HUMAN	CNOT1	CCR4-NOT transcription complex subunit 1
O75323	O75323;C9J7B1;C9K068;H7C333	NIPS2_HUMAN	NIPSNAP2	Protein NipSnap homolog 2
P53582	P53582;H0Y955	MAP11_HUMAN	METAP1	Methionine aminopeptidase 1
C9JRZ8;O60218	C9JRZ8;O60218	AK1BA_HUMAN;AK1BF_HUMAN	AKR1B10;AKR1B15	Aldo-keto reductase family 1 member B15
Q99848	Q99848;H7C2Q8	EBP2_HUMAN	EBNA1BP2	Probable rRNA-processing protein EBP2
Q9UHV9	Q9UHV9	PFD2_HUMAN	PFDN2	Prefoldin subunit 2
P62857	P62857	RS28_HUMAN	RPS28	40S ribosomal protein S28
Q9NX58	Q9NX58	LYAR_HUMAN	LYAR	Cell growth-regulating nucleolar protein
Q9Y4L1	Q9Y4L1;A0A087WWI4;A0A087X054;A0A0G2JRS0;A0A494C039;A0A8Q3SHG4;E9PJ21;J3QLE9;K7EQK2;A0A0G2JRG7;A0A0G2JRT9;A0A8Q3SHP7;J3KTF1;J3QL06;J3QQH7;Q9BST8	HYOU1_HUMAN	HYOU1	Hypoxia up-regulated protein 1
O75083	O75083;A0A8V8TNT7;A0A8V8TNU2;A0A8V8TP22;A0A8V8TP31;A0A8V8TQ74;A0A8V8TQK0;D6RD66	WDR1_HUMAN	WDR1	WD repeat-containing protein 1
O15212	O15212	PFD6_HUMAN	PFDN6	Prefoldin subunit 6
P40926	P40926;G3XAL0	MDHM_HUMAN	MDH2	Malate dehydrogenase, mitochondrial
Q9UI26	Q9UI26;D6RJB1;F8WDV0	IPO11_HUMAN	IPO11	Importin-11
Q9NZL4	Q9NZL4;K7EL16;K7EMM7;K7EN20	HPBP1_HUMAN	HSPBP1	Hsp70-binding protein 1
P62306	P62306	RUXF_HUMAN	SNRPF	Small nuclear ribonucleoprotein F
Q9C0B5	Q9C0B5;H0YEF4	ZDHC5_HUMAN	ZDHHC5	Palmitoyltransferase ZDHHC5
Q16637	Q16637;A0A0G2JRX5;A0A0G2JRY6;A0A1W2PRV5;B4DP61;E7EQZ4;H0YBZ9	SMN_HUMAN	SMN1	Survival motor neuron protein
P47914	P47914;A0A3B3ITT5;C9IYI4;F8WF43	RL29_HUMAN	RPL29	60S ribosomal protein L29
Q2TB90	Q2TB90	HKDC1_HUMAN	HKDC1	Hexokinase HKDC1
P29966	P29966	MARCS_HUMAN	MARCKS	Myristoylated alanine-rich C-kinase substrate
Q12874	Q12874	SF3A3_HUMAN	SF3A3	Splicing factor 3A subunit 3
P00742	P00742	FA10_HUMAN	F10	Coagulation factor X
Q14444	Q14444;E9PLA9;G3V153	CAPR1_HUMAN	CAPRIN1	Caprin-1
Q01974	Q01974;B1APY4	ROR2_HUMAN	ROR2	Tyrosine-protein kinase transmembrane receptor ROR2
P49006	P49006	MRP_HUMAN	MARCKSL1	MARCKS-related protein
P15531	P15531;Q32Q12;E7ERL0;J3KPD9	NDKA_HUMAN	NME1	Nucleoside diphosphate kinase A
Q8WUW1	Q8WUW1	BRK1_HUMAN	BRK1	Protein BRICK1
Q96KP4	Q96KP4;J3QKT2;A0A087WYZ1;J3KSS4;J3KSV5;J3QKQ0;J3QL02;J3QLU1;J3QQN6;J3QR27;J3QRA8;J3QRD0	CNDP2_HUMAN	CNDP2	Cytosolic non-specific dipeptidase
O95456	O95456	PSMG1_HUMAN	PSMG1	Proteasome assembly chaperone 1
O00299	O00299	CLIC1_HUMAN	CLIC1	Chloride intracellular channel protein 1
P22626	P22626;A0A087WUI2;A0A7I2V323;A0A7I2V3P1;A0A7I2V3P7;A0A7I2V4I6;A0A7I2V4N1;A0A7I2V4S4;A0A024RA28	ROA2_HUMAN	HNRNPA2B1	Heterogeneous nuclear ribonucleoproteins A2/B1
P35268	P35268;Q6P5R6;C9JYQ9;H0Y8C2;K7ELC4;K7EMH1;K7ERI7	RL22_HUMAN	RPL22	60S ribosomal protein L22
P26583	P09429;P26583	HMGB2_HUMAN	HMGB2	High mobility group protein B2
P23528	P23528;Q9Y281;E9PK25;E9PLJ3;E9PP50;E9PQB7;G3V1A4	COF1_HUMAN	CFL1	Cofilin-1
P38919	P38919;I3L3H2	IF4A3_HUMAN	EIF4A3	Eukaryotic initiation factor 4A-III
Q9Y6M1	Q9Y6M1;F8W930	IF2B2_HUMAN	IGF2BP2	Insulin-like growth factor 2 mRNA-binding protein 2
P62070	P62070;E9PK85	RRAS2_HUMAN	RRAS2	Ras-related protein R-Ras2
P52597	P52597	HNRPF_HUMAN	HNRNPF	Heterogeneous nuclear ribonucleoprotein F
Q9H5V8	Q9H5V8	CDCP1_HUMAN	CDCP1	CUB domain-containing protein 1
P55084	P55084;B5MD38;C9JE81;C9JEY0;C9K0M0;F5GZQ3	ECHB_HUMAN	HADHB	Trifunctional enzyme subunit beta, mitochondrial
P68366	P68363;P68366	TBA4A_HUMAN	TUBA4A	Tubulin alpha-4A chain
P17987	P17987;E7ERF2;E7EQR6	TCPA_HUMAN	TCP1	T-complex protein 1 subunit alpha
Q9Y2Z2	Q9Y2Z2;A0A7P0TB86;A0A7P0Z4R0	MTO1_HUMAN	MTO1	Protein MTO1 homolog, mitochondrial
Q7KZF4	Q7KZF4	SND1_HUMAN	SND1	Staphylococcal nuclease domain-containing protein 1
Q15393	Q15393	SF3B3_HUMAN	SF3B3	Splicing factor 3B subunit 3
P53602	P53602;H3BP35	MVD1_HUMAN	MVD	Diphosphomevalonate decarboxylase
P10909	P10909;E7ETB4;E5RG36;E5RGB0;E5RH61;E5RJZ5;E7ERK6;H0YLK8	CLUS_HUMAN	CLU	Clusterin
Q99832	Q99832	TCPH_HUMAN	CCT7	T-complex protein 1 subunit eta
Q93045	Q93045;E5RGX5	STMN2_HUMAN	STMN2	Stathmin-2
Q9UJU6	Q9UJU6;B4DDD6;H0Y5J4	DBNL_HUMAN	DBNL	Drebrin-like protein
P50991	P50991	TCPD_HUMAN	CCT4	T-complex protein 1 subunit delta
Q99614	Q99614;A0A804HHT7;A0A804HIB8;A0A804HKC5;A0A804HKI4	TTC1_HUMAN	TTC1	Tetratricopeptide repeat protein 1
Q9UNE7	Q9UNE7;H3BS86;H3BTA3;H3BUD0	CHIP_HUMAN	STUB1	E3 ubiquitin-protein ligase CHIP
Q9NZW5	Q9NZW5;B8ZZG1	PALS2_HUMAN	PALS2	Protein PALS2
P09429	P09429;B2RPK0;Q5T7C4	HMGB1_HUMAN	HMGB1	High mobility group protein B1
P62277	P62277	RS13_HUMAN	RPS13	40S ribosomal protein S13
Q15555	Q15555	MARE2_HUMAN	MAPRE2	Microtubule-associated protein RP/EB family member 2
P06733	P06733;A0A2R8Y6G6	ENOA_HUMAN	ENO1	Alpha-enolase
P21333	P21333;Q60FE5	FLNA_HUMAN	FLNA	Filamin-A
Q9NZN3	Q9H4M9;Q9NZN3;A0A024R571;C9J2Z4;C9JC03;C9JDQ8	EHD3_HUMAN	EHD3	EH domain-containing protein 3
P36871	P36871;A0A3B3ITK7	PGM1_HUMAN	PGM1	Phosphoglucomutase-1
O95847	O95847;Q5VTS8;S4R3J2	UCP4_HUMAN	SLC25A27	Mitochondrial uncoupling protein 4
P62979	P62979	RS27A_HUMAN	RPS27A	Ubiquitin-40S ribosomal protein S27a
Q15149	Q15149;H0YDN1;A0A8I5KSD5;A0A8I5KUE3;A0A8I5KYZ1;E9PMV1	PLEC_HUMAN	PLEC	Plectin
Q9UKE5	Q9UKE5	TNIK_HUMAN	TNIK	TRAF2 and NCK-interacting protein kinase
Q16543	Q16543;K7EKQ2	CDC37_HUMAN	CDC37	Hsp90 co-chaperone Cdc37
P78371	P78371;F5GWF6;F8VQ14	TCPB_HUMAN	CCT2	T-complex protein 1 subunit beta
P40227	P40227	TCPZ_HUMAN	CCT6A	T-complex protein 1 subunit zeta
P61457	P61457	PHS_HUMAN	PCBD1	Pterin-4-alpha-carbinolamine dehydratase
P10253	P10253	LYAG_HUMAN	GAA	Lysosomal alpha-glucosidase
P47755	P47755;C9JUG7;F8W9N7	CAZA2_HUMAN	CAPZA2	F-actin-capping protein subunit alpha-2
P48643	P48643;B7ZAR1;E9PCA1;E7ENZ3	TCPE_HUMAN	CCT5	T-complex protein 1 subunit epsilon
P07741	P07741;H3BQB1;H3BQF1;H3BQZ9;H3BSW3	APT_HUMAN	APRT	Adenine phosphoribosyltransferase
P23526	P23526	SAHH_HUMAN	AHCY	Adenosylhomocysteinase
P49368	P49368;E9PM09;E9PRC8;Q5SZW8;Q5SZX6;Q5SZX9	TCPG_HUMAN	CCT3	T-complex protein 1 subunit gamma
P63220	P63220;Q8WVC2;Q9BYK1	RS21_HUMAN	RPS21	40S ribosomal protein S21
F8WAV6	F8WAV6	F8WAV6_HUMAN	SRPK2	SRSF protein kinase 2
Q15717	Q15717	ELAV1_HUMAN	ELAVL1	ELAV-like protein 1
P50990	P50990;H7C4C8	TCPQ_HUMAN	CCT8	T-complex protein 1 subunit theta
Q8WUM4	Q8WUM4	PDC6I_HUMAN	PDCD6IP	Programmed cell death 6-interacting protein
Q9BRA2	Q9BRA2;I3L0K2;I3L2R6;I3L3M7	TXD17_HUMAN	TXNDC17	Thioredoxin domain-containing protein 17
P11233	P11233;H7C3P7	RALA_HUMAN	RALA	Ras-related protein Ral-A
Q16658	Q16658	FSCN1_HUMAN	FSCN1	Fascin
Q9Y639	Q9Y639;Q9UFM8	NPTN_HUMAN	NPTN	Neuroplastin
Q8IY17	Q8IY17;A0A384DVU0;A0A2R8Y7E1	PLPL6_HUMAN	PNPLA6	Patatin-like phospholipase domain-containing protein 6
P47756	P47756;B1AK87;B1AK88	CAPZB_HUMAN	CAPZB	F-actin-capping protein subunit beta
O14602;P47813	P47813;O14602;A6NJH9;X6RAC9	IF1AX_HUMAN;IF1AY_HUMAN	EIF1AX;EIF1AY	Eukaryotic translation initiation factor 1A, Y-chromosomal
P01116	P01116	RASK_HUMAN	KRAS	GTPase KRas
P00966	P00966	ASSY_HUMAN	ASS1	Argininosuccinate synthase
P08727	P02533;P08727;P08779;P19012;Q04695;A8MT21;C9JM50;C9JTG5;K7EMS3;K7EPJ9	K1C19_HUMAN	KRT19	Keratin, type I cytoskeletal 19
P50402	P50402;A0A804HIV7;A0A804HLA2	EMD_HUMAN	EMD	Emerin
Q9BPX5	Q9BPX5	ARP5L_HUMAN	ARPC5L	Actin-related protein 2/3 complex subunit 5-like protein
Q96A33	Q96A33	CCD47_HUMAN	CCDC47	PAT complex subunit CCDC47
Q06830	Q06830;A0A0A0MSI0	PRDX1_HUMAN	PRDX1	Peroxiredoxin-1
P42766	P42766;F2Z388	RL35_HUMAN	RPL35	60S ribosomal protein L35
P14923	P14923	PLAK_HUMAN	JUP	Junction plakoglobin
P78527	P78527	PRKDC_HUMAN	PRKDC	DNA-dependent protein kinase catalytic subunit
A0A0G2JI36;A0A0G2JIF2;A0A0G2JL56;A0A0G2JPD3;A0A140T8W8;A0A140T8Y4;A0A1W2PPF8;A0A1W2PQD0;A0A1W2PR61;A0A1W2PSE7;Q5SPM2;Q5SUL5	Q5SUL5;A0A0G2JIF2;A0A0G2JL56;A0A0G2JPD3;A0A140T8Y4;A0A1W2PR61;A0A1W2PSE7;Q5SPM2;A0A0G2JI36;A0A140T8W8;A0A1W2PPF8;A0A1W2PQD0	A0A0G2JI36_HUMAN;A0A0G2JIF2_HUMAN;A0A0G2JL56_HUMAN;A0A0G2JPD3_HUMAN;A0A140T8W8_HUMAN;A0A140T8Y4_HUMAN;A0A1W2PPF8_HUMAN;A0A1W2PQD0_HUMAN;A0A1W2PR61_HUMAN;A0A1W2PSE7_HUMAN;Q5SPM2_HUMAN;Q5SUL5_HUMAN	HLA-A	HLA class I histocompatibility antigen, A alpha chain
Q96L73	Q96L73;D6RBP3;A0A8I5QJP2	NSD1_HUMAN	NSD1	Histone-lysine N-methyltransferase, H3 lysine-36 specific
Q92673	Q92673;E9PKB0;E9PP43;E9PPB3;E9PS32	SORL_HUMAN	SORL1	Sortilin-related receptor
P60174	P60174;U3KPZ0	TPIS_HUMAN	TPI1	Triosephosphate isomerase
P48444	P48444;B0YIW6	COPD_HUMAN	ARCN1	Coatomer subunit delta
B1AJQ5	B1AJQ5	B1AJQ5_HUMAN	FAM76A	Family with sequence similarity 76 member A (Fragment)
P16989	P16989;P67809;C9J5V9	YBOX3_HUMAN	YBX3	Y-box-binding protein 3
P12277	P12277;A0A0S2Z471;G3V461;G3V4N7	KCRB_HUMAN	CKB	Creatine kinase B-type
Q16555	Q16555;A0A1C7CYX9	DPYL2_HUMAN	DPYSL2	Dihydropyrimidinase-related protein 2
Q9NRN7	Q9NRN7	ADPPT_HUMAN	AASDHPPT	L-aminoadipate-semialdehyde dehydrogenase-phosphopantetheinyl transferase
Q9H2G2	Q9H2G2	SLK_HUMAN	SLK	STE20-like serine/threonine-protein kinase
A0A804F6T5;A0A804F729;H3BTN5	A0A804F6T5;H3BTN5;A0A804F729	A0A804F6T5_HUMAN;A0A804F729_HUMAN;H3BTN5_HUMAN	PKM	Pyruvate kinase
P28838	P28838	AMPL_HUMAN	LAP3	Cytosol aminopeptidase
P15311	P15311;P26038;P35241;A0A2R8Y5S7;A0A2R8Y7M3	EZRI_HUMAN	EZR	Ezrin
Q6DN90	Q6DN90;A0A2R8Y7T6;A0A3B3IRZ4;A0A0C4DGT3;A0A3B3IU98	IQEC1_HUMAN	IQSEC1	IQ motif and SEC7 domain-containing protein 1
P16144	P16144	ITB4_HUMAN	ITGB4	Integrin beta-4
Q9H444	Q9H444	CHM4B_HUMAN	CHMP4B	Charged multivesicular body protein 4b
P39656	P39656;A0A0C4DGS1	OST48_HUMAN	DDOST	Dolichyl-diphosphooligosaccharide--protein glycosyltransferase 48 kDa subunit
Q15018	Q15018	ABRX2_HUMAN	ABRAXAS2	BRISC complex subunit Abraxas 2
A0A075B6Z2	A0A075B6Z2	A0A075B6Z2_HUMAN	TRAJ56	T cell receptor alpha joining 56 (Fragment)
P20618	P20618	PSB1_HUMAN	PSMB1	Proteasome subunit beta type-1
P02649	P02649	APOE_HUMAN	APOE	Apolipoprotein E
Q7RTV0	Q7RTV0	PHF5A_HUMAN	PHF5A	PHD finger-like domain-containing protein 5A
E9PAV3;Q13765	Q13765;E9PAV3;A0A7I2V2K5;A0A7I2V473;F8VNW4;F8VZJ2;F8W0W4;H0YHX9	NACAM_HUMAN;NACA_HUMAN	NACA	Nascent polypeptide-associated complex subunit alpha, muscle-specific form
O75828	O75828	CBR3_HUMAN	CBR3	Carbonyl reductase [NADPH] 3
O00425	O00425	IF2B3_HUMAN	IGF2BP3	Insulin-like growth factor 2 mRNA-binding protein 3
Q14204	Q14204;A0A2R8Y5T0;A0A2R8Y6H2;A0A2R8Y706;A0A2R8YFZ7;A0A2R8YGC7;A0A7P0T7V5;A0A7P0T825;A0A7P0T8N2;A0A7P0T8W5;A0A7P0T916;A0A7P0T942;A0A7P0T990;A0A7P0T9C4;A0A7P0T9F1;A0A7P0T9K2;A0A7P0T9R4;A0A7P0TA13;A0A7P0TAF3;A0A7P0TAM4;A0A7P0TAV5;A0A7P0TAW9;A0A7P0TB64;A0A7P0TB75;A0A7P0TBJ7;A0A804HHY6	DYHC1_HUMAN	DYNC1H1	Cytoplasmic dynein 1 heavy chain 1
Q8WYK1	Q8WYK1;A0A804HKY0	CNTP5_HUMAN	CNTNAP5	Contactin-associated protein-like 5
P50995	P50995	ANX11_HUMAN	ANXA11	Annexin A11
P28482	P28482	MK01_HUMAN	MAPK1	Mitogen-activated protein kinase 1
Q01970	Q01970	PLCB3_HUMAN	PLCB3	1-phosphatidylinositol 4,5-bisphosphate phosphodiesterase beta-3
P62140	P62140;B4DJ75;A0A8V8TQ71;A0A8V8TRH9	PP1B_HUMAN	PPP1CB	Serine/threonine-protein phosphatase PP1-beta catalytic subunit
Q32P28	Q32P28	P3H1_HUMAN	P3H1	Prolyl 3-hydroxylase 1
Q9NYL9	Q9NYL9;H0YKU1;H0YNJ8	TMOD3_HUMAN	TMOD3	Tropomodulin-3
Q03252	Q03252	LMNB2_HUMAN	LMNB2	Lamin-B2
P46459	P46459;I3L0N3	NSF_HUMAN	NSF	Vesicle-fusing ATPase
O00592	O00592	PODXL_HUMAN	PODXL	Podocalyxin
P62851	P62851	RS25_HUMAN	RPS25	40S ribosomal protein S25
Q13596	Q13596;H0YK43	SNX1_HUMAN	SNX1	Sorting nexin-1
M0QZM1	M0QZM1	M0QZM1_HUMAN	HNRNPM	Heterogeneous nuclear ribonucleoprotein M (Fragment)
P31146	P31146;H3BRY3	COR1A_HUMAN	CORO1A	Coronin-1A
P24534	P24534	EF1B_HUMAN	EEF1B2	Elongation factor 1-beta
Q8WUJ3	Q8WUJ3	CEMIP_HUMAN	CEMIP	Cell migration-inducing and hyaluronan-binding protein
Q8WWH5	Q8WWH5	TRUB1_HUMAN	TRUB1	Pseudouridylate synthase TRUB1
Q9UNZ2	Q9UNZ2;F2Z2K0	NSF1C_HUMAN	NSFL1C	NSFL1 cofactor p47
A0MZ66	A0MZ66	SHOT1_HUMAN	SHTN1	Shootin-1
P01008	P01008	ANT3_HUMAN	SERPINC1	Antithrombin-III
P07858	P07858;A0A7I2V4Z9;A0A7I2YQK9;E9PHZ5;E9PSG5;A0A7I2V367;A0A7I2V440;A0A7I2V668;R4GMQ5	CATB_HUMAN	CTSB	Cathepsin B
Q9BYT8	Q9BYT8;E9PCB6;H0YAK4	NEUL_HUMAN	NLN	Neurolysin, mitochondrial
P17096	P17096	HMGA1_HUMAN	HMGA1	High mobility group protein HMG-I/HMG-Y
Q86UX7	Q86UX7;A0A8V8TMB3;A0A8V8TMD7;A0A8V8TME2;A0A8V8TMS8;A0A8V8TMT4;A0A8V8TNT4;A0A8V8TP41;F5H1C6	URP2_HUMAN	FERMT3	Fermitin family homolog 3
Q8ND76	Q8ND76	CCNY_HUMAN	CCNY	Cyclin-Y
Q9NR31	Q9NR31;Q9Y6B6;D6RD69;D6RAA2;D6RDB2;Q5SQT8;X1WI22	SAR1A_HUMAN	SAR1A	GTP-binding protein SAR1a
P00533	P00533;Q504U8;C9JYS6	EGFR_HUMAN	EGFR	Epidermal growth factor receptor
P54709	P54709;C9JA36;C9JXZ1	AT1B3_HUMAN	ATP1B3	Sodium/potassium-transporting ATPase subunit beta-3
P35222	P35222;A0A2R8Y543;A0A2R8Y5A3;A0A2R8Y5C3;A0A2R8Y5Z1;A0A2R8Y750;A0A2R8Y7Z0;A0A2R8Y804;A0A2R8YCH5;B4DGU4	CTNB1_HUMAN	CTNNB1	Catenin beta-1
P00374	P00374;B4DM58	DYR_HUMAN	DHFR	Dihydrofolate reductase
P60842	P60842;Q14240;E7EQG2	IF4A1_HUMAN	EIF4A1	Eukaryotic initiation factor 4A-I
O76015	O76015	KRT38_HUMAN	KRT38	Keratin, type I cuticular Ha8
Q6PII3	Q6PII3;A0A0B4J1R8	CC174_HUMAN	CCDC174	Coiled-coil domain-containing protein 174
P21589	P21589	5NTD_HUMAN	NT5E	5'-nucleotidase
Q01469	Q01469;A8MUU1;I6L8B7	FABP5_HUMAN	FABP5	Fatty acid-binding protein 5
Q9HCY8	Q9HCY8	S10AE_HUMAN	S100A14	Protein S100-A14
Q99623	Q99623;F5GY37;F5H3X6;A0A7I2V5F0;F5GWA7;J3KPX7	PHB2_HUMAN	PHB2	Prohibitin-2
Q86YQ8	Q86YQ8;E7ENV7	CPNE8_HUMAN	CPNE8	Copine-8
Q86X29	Q86X29;S4R3V8;A0A8Z5AA41;A0A8Z5ABK9;A0A8Z5DL71;M0QZL9;M0R1W9	LSR_HUMAN	LSR	Lipolysis-stimulated lipoprotein receptor
P07737	P07737;K7EJ44	PROF1_HUMAN	PFN1	Profilin-1
Q8WU90	Q8WU90	ZC3HF_HUMAN	ZC3H15	Zinc finger CCCH domain-containing protein 15
Q92922	Q92922	SMRC1_HUMAN	SMARCC1	SWI/SNF complex subunit SMARCC1
Q92974	Q92974;A0A5F9ZI21;A0A8Q3SIN5;V9GYM8	ARHG2_HUMAN	ARHGEF2	Rho guanine nucleotide exchange factor 2
Q9BYX7	Q6S8J3;Q9BYX7;P0CG38;P0CG39	ACTBM_HUMAN	POTEKP	Putative beta-actin-like protein 3
Q5VY30	Q5VY30	Q5VY30_HUMAN	RBP4	Retinol-binding protein
Q8IYJ2	Q8IYJ2;A0A6E2AE84	CJ067_HUMAN	C10orf67	Uncharacterized protein C10orf67, mitochondrial
Q5TZA2	Q5TZA2;B1AKD8	CROCC_HUMAN	CROCC	Rootletin
P51157	P51157;Q8WVF3	RAB28_HUMAN	RAB28	Ras-related protein Rab-28
Q9BRX2	Q9BRX2	PELO_HUMAN	PELO	Protein pelota homolog
Q12849	Q12849;H0Y8R1;H0YAK1;H0YAM1	GRSF1_HUMAN	GRSF1	G-rich sequence factor 1
Q15008	Q15008;C9J0E9;H7C531	PSMD6_HUMAN	PSMD6	26S proteasome non-ATPase regulatory subunit 6
P50579	P50579;F8VQZ7;F8VRR3	MAP2_HUMAN	METAP2	Methionine aminopeptidase 2
P84095	P84095	RHOG_HUMAN	RHOG	Rho-related GTP-binding protein RhoG
P19823	P19823;Q5T985;Q5T987	ITIH2_HUMAN	ITIH2	Inter-alpha-trypsin inhibitor heavy chain H2
P53367	P53367	ARFP1_HUMAN	ARFIP1	Arfaptin-1
Q9NRL2	Q9NRL2	BAZ1A_HUMAN	BAZ1A	Bromodomain adjacent to zinc finger domain protein 1A
P39019	P39019;M0QYF7;M0R140;M0R2L9	RS19_HUMAN	RPS19	40S ribosomal protein S19
P68104;Q5VTE0	P68104;Q5VTE0;A0A087WV01;A0A087WVQ9;A0A7I2V3H3;A0A7I2V5N4;A0A7I2V659;A6PW80;Q5JR01	EF1A1_HUMAN;EF1A3_HUMAN	EEF1A1;EEF1A1P5	Elongation factor 1-alpha 1
P16152	P16152	CBR1_HUMAN	CBR1	Carbonyl reductase [NADPH] 1
Q9BUF5	Q13509;Q9BUF5;A0A0B4J269;K7ESM5	TBB6_HUMAN	TUBB6	Tubulin beta-6 chain
Q08752	Q08752	PPID_HUMAN	PPID	Peptidyl-prolyl cis-trans isomerase D
P35030	P35030;A0A7P0MNE9	TRY3_HUMAN	PRSS3	Trypsin-3
P46783	P46783;Q9NQ39	RS10_HUMAN	RPS10	40S ribosomal protein S10
Q9NVI7	Q5T9A4;Q9NVI7;A0A5K1VW56	ATD3A_HUMAN	ATAD3A	ATPase family AAA domain-containing protein 3A
P22392	P22392;O60361;Q32Q12	NDKB_HUMAN	NME2	Nucleoside diphosphate kinase B
P25705	P25705;K7EJP1;K7EK77;K7ENJ4;K7ERX7	ATPA_HUMAN	ATP5F1A	ATP synthase subunit alpha, mitochondrial
P62079	P62079;B7Z317	TSN5_HUMAN	TSPAN5	Tetraspanin-5
P51665	P51665;H3BNT7;H3BTM8	PSMD7_HUMAN	PSMD7	26S proteasome non-ATPase regulatory subunit 7
P50570	P50570;Q9UQ16;A0A8I5KXV5;E5RHK8;E5RIK2;H0YBC6	DYN2_HUMAN	DNM2	Dynamin-2
Q96C19	Q96C19	EFHD2_HUMAN	EFHD2	EF-hand domain-containing protein D2
O75390	O75390;A0A0C4DGI3;B4DJV2;H0YIC4	CISY_HUMAN	CS	Citrate synthase, mitochondrial
Q15058	Q15058	KIF14_HUMAN	KIF14	Kinesin-like protein KIF14
O14737	O14737;K7EQA1	PDCD5_HUMAN	PDCD5	Programmed cell death protein 5
Q9H832	Q9H832;I3L4C5	UBE2Z_HUMAN	UBE2Z	Ubiquitin-conjugating enzyme E2 Z
Q96N67	Q96N67;A0A0U1RQG7;A0A1B0GUE9	DOCK7_HUMAN	DOCK7	Dedicator of cytokinesis protein 7
Q9P0V9	Q9P0V9;E7EW69;E7EX04;B5ME97;C9JEW2;C9JNR7	SEP10_HUMAN	SEPTIN10	Septin-10
Q6ZRP7	Q6ZRP7	QSOX2_HUMAN	QSOX2	Sulfhydryl oxidase 2
P02545	P02545;A0A6Q8PFJ0;A0A804HL68;Q3BDU5;A0A6Q8PF59;A0A6Q8PF80;A0A6Q8PFM1;A0A6Q8PGH0;A0A6Q8PHQ9	LMNA_HUMAN	LMNA	Prelamin-A/C
A1L0T0	A1L0T0;M0R026;E9PJS0;M0QZX5;M0R1B5	HACL2_HUMAN	ILVBL	2-hydroxyacyl-CoA lyase 2
O14579	O14579;M0QXB4	COPE_HUMAN	COPE	Coatomer subunit epsilon
Q14684	Q14684	RRP1B_HUMAN	RRP1B	Ribosomal RNA processing protein 1 homolog B
Q99543	Q99543;C9IZ83;F2Z3H0;F2Z3N9;H7C3L7	DNJC2_HUMAN	DNAJC2	DnaJ homolog subfamily C member 2
P38117	P38117;M0QY67	ETFB_HUMAN	ETFB	Electron transfer flavoprotein subunit beta
P04424	P04424;F8W943	ARLY_HUMAN	ASL	Argininosuccinate lyase
P11166	P11166;A0A6Q8PFI8	GTR1_HUMAN	SLC2A1	Solute carrier family 2, facilitated glucose transporter member 1
Q7Z4W1	Q7Z4W1;J3QS36	DCXR_HUMAN	DCXR	L-xylulose reductase
Q8WUY9	Q8WUY9	DEP1B_HUMAN	DEPDC1B	DEP domain-containing protein 1B
Q13247	Q08170;Q13247;A0A590UK80;A0A0D9SEM4;A0A590UJK4;A0A590UJP7;A0A590UK01	SRSF6_HUMAN	SRSF6	Serine/arginine-rich splicing factor 6
P00488	P00488	F13A_HUMAN	F13A1	Coagulation factor XIII A chain
Q06033	Q06033;E7ET33	ITIH3_HUMAN	ITIH3	Inter-alpha-trypsin inhibitor heavy chain H3
Q9BY32	Q9BY32	ITPA_HUMAN	ITPA	Inosine triphosphate pyrophosphatase
P63261	P60709;P63261;A0A2R8Y793;A0A2R8YGF8;A0A6Q8PFE4;A0A6Q8PH58;A0A804GS07;E7EVS6;G5E9R0;I3L1U9;I3L3I0;I3L3R2;J3KT65	ACTG_HUMAN	ACTG1	Actin, cytoplasmic 2
Q7L5N7	Q7L5N7;H3BU68	PCAT2_HUMAN	LPCAT2	Lysophosphatidylcholine acyltransferase 2
P26038	P26038;A0A8V8TKR9	MOES_HUMAN	MSN	Moesin
Q9BR76	Q9BR76;A0A087WW53;F5H390	COR1B_HUMAN	CORO1B	Coronin-1B
P18077	P18077	RL35A_HUMAN	RPL35A	60S ribosomal protein L35a
P07237	P07237;A0A7P0T8C0;A0A7P0T8J3;A0A7P0T8X1;A0A7P0T9D6;A0A7P0T9K9;A0A7P0T9U6;A0A7P0TA35;A0A7P0TA71;A0A7P0TA97;A0A7P0TAX9;A0A7P0TB26;A0A7P0Z4J0;A0A7P0Z4S2;H7BZ94;I3L0S0;I3L3P5;I3L4M2;I3L514	PDIA1_HUMAN	P4HB	Protein disulfide-isomerase
G5EA09	G5EA09	G5EA09_HUMAN	SDCBP	Syndecan binding protein
Q6YHK3	Q6YHK3	CD109_HUMAN	CD109	CD109 antigen
Q6V1P9	Q6V1P9	PCD23_HUMAN	DCHS2	Protocadherin-23
O14817	O14817;A8MVV6;E9PN41;E9PPX8;E9PSH3;J3KQ42	TSN4_HUMAN	TSPAN4	Tetraspanin-4
O95352	O95352	ATG7_HUMAN	ATG7	Ubiquitin-like modifier-activating enzyme ATG7
Q9NWB6	Q9NWB6	ARGL1_HUMAN	ARGLU1	Arginine and glutamate-rich protein 1
P21266;P28161;P46439	P21266;P28161;P46439;A0A3B3IRM5;E9PHN6;E9PHN7;E9PLF1;F6XZQ7;Q5T8R1	GSTM2_HUMAN;GSTM3_HUMAN;GSTM5_HUMAN	GSTM2;GSTM3;GSTM5	Glutathione S-transferase Mu 3
Q8NCM8	Q8NCM8;A0A3B3ISP9	DYHC2_HUMAN	DYNC2H1	Cytoplasmic dynein 2 heavy chain 1
Q13402	Q13402;B9A012	MYO7A_HUMAN	MYO7A	Unconventional myosin-VIIa
Q9UQ13	Q9UQ13;A0A8I5KUD9;X6RI37	SHOC2_HUMAN	SHOC2	Leucine-rich repeat protein SHOC-2
P35606	P35606;A0A7I2V258;H0Y938;H0YAC7;A0A7I2V3G0;A0A7I2YQF9;D6R997;D6RBG7;D6RBT6;D6RBZ7;D6RCL6	COPB2_HUMAN	COPB2	Coatomer subunit beta'
Q13162	Q13162;A6NG45	PRDX4_HUMAN	PRDX4	Peroxiredoxin-4
O43765	O43765;A0A7I2V2U2;A0A7I2V4T9;A0A7I2V588;A0A7I2V5Z3;A0A7I2V697	SGTA_HUMAN	SGTA	Small glutamine-rich tetratricopeptide repeat-containing protein alpha
P04899	P04899;P08754;P09471;P63096;A0A1W2PP38;A0A3B3ITM0;H3BTM2	GNAI2_HUMAN	GNAI2	Guanine nucleotide-binding protein G(i) subunit alpha-2
P26641	P26641	EF1G_HUMAN	EEF1G	Elongation factor 1-gamma
Q86W42	Q86W42	THOC6_HUMAN	THOC6	THO complex subunit 6 homolog
P63218	P63218	GBG5_HUMAN	GNG5	Guanine nucleotide-binding protein G(I)/G(S)/G(O) subunit gamma-5
O95834	O95834;A0A0C4DGQ7;K7EIK7;C9JRL6;K7EII6;K7EKG3	EMAL2_HUMAN	EML2	Echinoderm microtubule-associated protein-like 2
P12955	P12955;A0A494C165;A0A8V8TLL9;A0A8V8TLN7;A0A8V8TLP2;A0A8V8TLP4;A0A8V8TLR1;A0A8V8TN48;A0A8V8TNF2;K7ES25	PEPD_HUMAN	PEPD	Xaa-Pro dipeptidase
P06744	P06744;A0A2U3TZU2;K7EQ48;A0A0J9YXP8;A0A0J9YYH3;A0A0J9YX90;A0A2R8Y6C7;K7ENA0;K7EPY4	G6PI_HUMAN	GPI	Glucose-6-phosphate isomerase
Q01518	P40123;Q01518;B7Z385;E9PDI2	CAP1_HUMAN	CAP1	Adenylyl cyclase-associated protein 1
P04181	P04181	OAT_HUMAN	OAT	Ornithine aminotransferase, mitochondrial
Q6ZT62;Q9Y3L3	Q6ZT62;Q9Y3L3	3BP1_HUMAN;BGIN_HUMAN	BARGIN;SH3BP1	Bargin
Q15813	Q15813;A0A2R8Y5Q8;A0A2R8Y7E7;A0A2R8Y809;A0A2R8YHI9;A0A2R8Y3S1;A0A2R8Y4P2;A0A2R8Y4V6;A0A2R8Y597;A0A2R8Y5H6;A0A2R8Y6G3;A0A2R8Y6L2;A0A2R8Y784;A0A2R8Y787;A0A2R8Y897;A0A2R8YER9;A0A2R8YF12;A0A2R8YFL4;A0A2R8YFM3;A0A2R8YH53;A0A2U3TZJ6	TBCE_HUMAN	TBCE	Tubulin-specific chaperone E
O95819	O95819;Q8N4C8;Q9UKE5;A0A0D9SEY1;E7EN19;E7ENQ1;E7EX83;G5E948;H7C0P6;H7C360;I3L1U1	M4K4_HUMAN	MAP4K4	Mitogen-activated protein kinase kinase kinase kinase 4
P14868	P14868	SYDC_HUMAN	DARS1	Aspartate--tRNA ligase, cytoplasmic
Q9NYC9	Q9NYC9;E7EP17	DYH9_HUMAN	DNAH9	Dynein axonemal heavy chain 9
Q9P2B2	Q9P2B2	FPRP_HUMAN	PTGFRN	Prostaglandin F2 receptor negative regulator
P61604	P61604;B8ZZ54	CH10_HUMAN	HSPE1	10 kDa heat shock protein, mitochondrial
P00558	P00558	PGK1_HUMAN	PGK1	Phosphoglycerate kinase 1
Q9H3K6	Q9H3K6;A0A499FJE1	BOLA2_HUMAN	BOLA2	BolA-like protein 2
Q9HD42	Q9HD42;A0A6Q8PF35;A0A6Q8PFF9;A0A6Q8PG85;A0A6Q8PGM8;F5H875;F8VUA2;F8VVT7	CHM1A_HUMAN	CHMP1A	Charged multivesicular body protein 1a
O15357	O15357;Q92835;H0Y5Q9	SHIP2_HUMAN	INPPL1	Phosphatidylinositol 3,4,5-trisphosphate 5-phosphatase 2
Q14839	Q14839;Q8TDI0;A0A0C4DGG9;A0A2R8Y212;A0A2R8Y425;A0A2R8Y521;A0A2R8Y5J0;A0A2R8Y8C1;A0A2R8YFD8;A0A2R8YFK9;A0A2U3TZM0;F5GWX5;A0A2R8Y445;A0A2R8YD40;A0A2R8YDJ9;A0A2R8YER1;A0A2R8Y4X2;A0A2R8Y5M9;A0A2R8Y7I0;A0A2R8Y7M9;A0A2R8YDW2;A0A2R8YE38;K7EMY3	CHD4_HUMAN	CHD4	Chromodomain-helicase-DNA-binding protein 4
Q15836	P23763;P63027;Q15836;L7N2F9;F5GZV7;F8WCA0;J3QRU4;K7EKX0;K7ENK9	VAMP3_HUMAN	VAMP3	Vesicle-associated membrane protein 3
O14828	O14828	SCAM3_HUMAN	SCAMP3	Secretory carrier-associated membrane protein 3
P62266	P62266	RS23_HUMAN	RPS23	40S ribosomal protein S23
P19827	P19827;H7C0N0	ITIH1_HUMAN	ITIH1	Inter-alpha-trypsin inhibitor heavy chain H1
P26640	P26640;A0A0G2JJT9;A0A140T954;A2ABF4	SYVC_HUMAN	VARS1	Valine--tRNA ligase
O95372	O95372;Q5QPQ0	LYPA2_HUMAN	LYPLA2	Acyl-protein thioesterase 2
P06753	P06753;P07951;P09493;P67936;A0A0S2Z4G6;A0A2R2Y2Q3;B7Z596;F5H7S3;H0YK48;H0YKJ4;H7BYY1;J3KN67;Q6ZN40;A0A087WWU8;A0A2R8Y5V9;A0A2R8YE05;A0A2R8YEU4;A0A2R8YGX3;A0A2R8YH90;A0A2R8YHD2;A0A494BZZ2;A0A494C0G0;A0A494C0P6;A7XZE4;D6R904;H0YKP3;H0YKX5;H0YL80;K7ENT6;Q5TCU3	TPM3_HUMAN	TPM3	Tropomyosin alpha-3 chain
Q08257	Q08257;A6NP24;C9JH92	QOR_HUMAN	CRYZ	Quinone oxidoreductase
Q8N4C8	Q8N4C8	MINK1_HUMAN	MINK1	Misshapen-like kinase 1
P07947	P07947;J3QRU1	YES_HUMAN	YES1	Tyrosine-protein kinase Yes
P17980	P17980;E9PM69;R4GNH3;E9PKD5	PRS6A_HUMAN	PSMC3	26S proteasome regulatory subunit 6A
Q96HS1	Q96HS1;F5GXG4	PGAM5_HUMAN	PGAM5	Serine/threonine-protein phosphatase PGAM5, mitochondrial
Q15019	Q15019;B5MCX3;C9J2Q4;C9IY94;C9J938;C9JB25;H7C310	SEPT2_HUMAN	SEPTIN2	Septin-2
O00159	O00159;F5H6E2	MYO1C_HUMAN	MYO1C	Unconventional myosin-Ic
P07339	P07339;A0A1B0GV23;A0A1B0GVD5;A0A1B0GW44;A0A1B0GWE8;C9JH19;A0A1B0GU03;A0A1B0GU92;F8W787;H7C469	CATD_HUMAN	CTSD	Cathepsin D
O60884	O60884	DNJA2_HUMAN	DNAJA2	DnaJ homolog subfamily A member 2
Q76LX8	Q76LX8;E7EV88	ATS13_HUMAN	ADAMTS13	A disintegrin and metalloproteinase with thrombospondin motifs 13
P20020	P20020;P23634;Q01814;Q16720;A0A2U3TZI3;A0A2U3U055;A0A804HKZ0;A0A2R8Y4R4	AT2B1_HUMAN	ATP2B1	Plasma membrane calcium-transporting ATPase 1
A0A3B3IRI8	A0A3B3IRI8	A0A3B3IRI8_HUMAN	AKR1C8	Aldo-keto reductase family 1 member C8
P50395	P50395;Q5SX86;Q5SX87;Q5SX90;V9GYF8;V9GYJ7	GDIB_HUMAN	GDI2	Rab GDP dissociation inhibitor beta
P16949	P16949;A2A2D0	STMN1_HUMAN	STMN1	Stathmin
P08621	P08621;M0QYR1	RU17_HUMAN	SNRNP70	U1 small nuclear ribonucleoprotein 70 kDa
O94903	O94903;E5RFZ4;E5RG77	PLPHP_HUMAN	PLPBP	Pyridoxal phosphate homeostasis protein
P12259	P12259;A0A0A0MRJ7	FA5_HUMAN	F5	Coagulation factor V
P14209	P14209;A0A096LP69	CD99_HUMAN	CD99	CD99 antigen
Q9BVP2	Q9BVP2	GNL3_HUMAN	GNL3	Guanine nucleotide-binding protein-like 3
O00622	O00622	CCN1_HUMAN	CCN1	CCN family member 1
Q14126	Q14126	DSG2_HUMAN	DSG2	Desmoglein-2
P12956	P12956	XRCC6_HUMAN	XRCC6	X-ray repair cross-complementing protein 6
P33908	P33908	MA1A1_HUMAN	MAN1A1	Mannosyl-oligosaccharide 1,2-alpha-mannosidase IA
Q96LD4	Q96LD4	TRI47_HUMAN	TRIM47	E3 ubiquitin-protein ligase TRIM47
P62258	P62258;K7EM20	1433E_HUMAN	YWHAE	14-3-3 protein epsilon
P62280	P62280;M0QZC5	RS11_HUMAN	RPS11	40S ribosomal protein S11
P23921	P23921;E9PJ62;E9PRY9	RIR1_HUMAN	RRM1	Ribonucleoside-diphosphate reductase large subunit
Q9NTJ3	Q9NTJ3;E9PD53	SMC4_HUMAN	SMC4	Structural maintenance of chromosomes protein 4
P42892	P42892;A0A3B3ISF9;B4DKB2	ECE1_HUMAN	ECE1	Endothelin-converting enzyme 1
Q92945	Q92945;M0R0C6;M0QXW7;M0QYH3	FUBP2_HUMAN	KHSRP	Far upstream element-binding protein 2
Q6UWE0	Q6UWE0;A0A6Q8PFL5;A0A6Q8PG02;A0A6Q8PGB2;A0A6Q8PGF7;A0A6Q8PGT8;A0A6Q8PGW1	LRSM1_HUMAN	LRSAM1	E3 ubiquitin-protein ligase LRSAM1
P10809	P10809;A0A7I2V2X6;A0A7I2V369;A0A7I2V599;A0A7I2V5K3;A0A7I2V5M1;A0A7I2YQ71;A0A7I2YQK6;E7ESH4;C9JCQ4;C9JL19;C9JL25;E7EXB4	CH60_HUMAN	HSPD1	60 kDa heat shock protein, mitochondrial
P13073	P13073	COX41_HUMAN	COX4I1	Cytochrome c oxidase subunit 4 isoform 1, mitochondrial
Q9UI30	Q9UI30	TR112_HUMAN	TRMT112	Multifunctional methyltransferase subunit TRM112-like protein
Q8IWU5	Q8IWU5	SULF2_HUMAN	SULF2	Extracellular sulfatase Sulf-2
P62308	P62308;C9JVQ0;F5H013;Q49AN9	RUXG_HUMAN	SNRPG	Small nuclear ribonucleoprotein G
P32119	P32119;A6NIW5	PRDX2_HUMAN	PRDX2	Peroxiredoxin-2
Q92597	Q92597;A0A7I2ST14;E5RJY1;E7ESM1	NDRG1_HUMAN	NDRG1	Protein NDRG1
P38606	P38606;C9JA17;C9JVW8	VATA_HUMAN	ATP6V1A	V-type proton ATPase catalytic subunit A
P30048	P30048	PRDX3_HUMAN	PRDX3	Thioredoxin-dependent peroxide reductase, mitochondrial
Q16643	Q16643;D6R9W4;D6RCR4;D6RFI1	DREB_HUMAN	DBN1	Drebrin
P49756	P49756	RBM25_HUMAN	RBM25	RNA-binding protein 25
P49327	A0A0U1RQF0;P49327	FAS_HUMAN	FASN	Fatty acid synthase
Q06210	Q06210;A0A6I8PRN4;A0A6I8PTT9	GFPT1_HUMAN	GFPT1	Glutamine--fructose-6-phosphate aminotransferase [isomerizing] 1
P00734	P00734;E9PIT3	THRB_HUMAN	F2	Prothrombin
P00492	P00492	HPRT_HUMAN	HPRT1	Hypoxanthine-guanine phosphoribosyltransferase
P08708	P08708;A0A0J9YYC4;A0A075B716;H0YN88;H3BNC9;H0YN73	RS17_HUMAN	RPS17	40S ribosomal protein S17
P25205	P25205	MCM3_HUMAN	MCM3	DNA replication licensing factor MCM3
Q96T88	Q96T88;A0A087WTW0;A0A087WVR3;A0A087WWG9	UHRF1_HUMAN	UHRF1	E3 ubiquitin-protein ligase UHRF1
Q16853	Q16853;K7EL47;K7EQZ5	AOC3_HUMAN	AOC3	Membrane primary amine oxidase
Q8TAA9	Q8TAA9	VANG1_HUMAN	VANGL1	Vang-like protein 1
P46109	P46109	CRKL_HUMAN	CRKL	Crk-like protein
Q9UMS4	Q9UMS4	PRP19_HUMAN	PRPF19	Pre-mRNA-processing factor 19
Q9H9B4	Q9H9B4;D6RDG7;D6RFI0;S4R2X2	SFXN1_HUMAN	SFXN1	Sideroflexin-1
A6NCW0;A8MUK1;C9J2P7;C9JJH3;C9JLJ4;C9JPN9;C9JVI0;D6R901;D6R9N7;D6RA61;D6RBQ6;D6RCP7;D6RJB6;Q0WX57;Q7RTZ2	Q0WX57;A6NCW0;A8MUK1;Q7RTZ2;C9J2P7;C9JJH3;C9JLJ4;C9JPN9;C9JVI0;D6R901;D6R9N7;D6RA61;D6RBQ6;D6RCP7;D6RJB6	U17L1_HUMAN;U17L3_HUMAN;U17L5_HUMAN;U17LA_HUMAN;U17LB_HUMAN;U17LD_HUMAN;U17LF_HUMAN;U17LH_HUMAN;U17LI_HUMAN;U17LJ_HUMAN;U17LK_HUMAN;U17LL_HUMAN;U17LM_HUMAN;U17LO_HUMAN;UL17C_HUMAN	USP17L1;USP17L10;USP17L11;USP17L12;USP17L13;USP17L15;USP17L17;USP17L18;USP17L19;USP17L20;USP17L21;USP17L22;USP17L24;USP17L3;USP17L5	Ubiquitin carboxyl-terminal hydrolase 17-like protein 3
P30101	P30101;A0A8I5KNU9;A0A8I5KPY2;A0A8I5KRV3;A0A8I5KS72;A0A8I5KT88;A0A8I5KW00;A0A8I5KW33;A0A8I5KXC9;A0A8I5QKQ5	PDIA3_HUMAN	PDIA3	Protein disulfide-isomerase A3
Q15181	Q15181;Q5SQT6	IPYR_HUMAN	PPA1	Inorganic pyrophosphatase
Q8NEM7	Q8NEM7;B4E2D5;H7C5F9;R4GND2	SP20H_HUMAN	SUPT20H	Transcription factor SPT20 homolog
O75153	O75153;A0A494C0R8;I3L2B0;K7EIG1	CLU_HUMAN	CLUH	Clustered mitochondria protein homolog
Q9BWD1	Q9BWD1	THIC_HUMAN	ACAT2	Acetyl-CoA acetyltransferase, cytosolic
O14964	O14964;A0A7I2V6E0;I3L1P5;A0A7I2V2D8;A0A7I2V2K2;A0A7I2V2R9;A0A7I2V2W5;A0A7I2V307;A0A7I2V3F9;A0A7I2V3I8;A0A7I2V3J3;A0A7I2V3Z1;A0A7I2V5A2;A0A7I2V5A3;A0A7I2V637;A0A7I2YQD1;A0A7I2V331	HGS_HUMAN	HGS	Hepatocyte growth factor-regulated tyrosine kinase substrate
O15020	O15020;A0A087WYQ1	SPTN2_HUMAN	SPTBN2	Spectrin beta chain, non-erythrocytic 2
P09382	P09382;F8WEI7	LEG1_HUMAN	LGALS1	Galectin-1
P11274;Q12979	P11274;Q12979;A0A0G2JQ41;A0A1C7CYZ0;B7Z683;I3L4Y1;H0Y554;I3L1U8;I3L2P5	ABR_HUMAN;BCR_HUMAN	ABR;BCR	Breakpoint cluster region protein
O00186	O00186	STXB3_HUMAN	STXBP3	Syntaxin-binding protein 3
P62333	P62333;A0A087X2I1;H0YJC0;H0YJS8	PRS10_HUMAN	PSMC6	26S proteasome regulatory subunit 10B
P12111	P12111	CO6A3_HUMAN	COL6A3	Collagen alpha-3(VI) chain
P49207	P49207	RL34_HUMAN	RPL34	60S ribosomal protein L34
Q9Y6G9	Q9Y6G9	DC1L1_HUMAN	DYNC1LI1	Cytoplasmic dynein 1 light intermediate chain 1
Q96D46	Q96D46;C9JA08	NMD3_HUMAN	NMD3	60S ribosomal export protein NMD3
P07093	P07093;C9JN98	GDN_HUMAN	SERPINE2	Glia-derived nexin
P18669	P18669	PGAM1_HUMAN	PGAM1	Phosphoglycerate mutase 1
P67809	P67809;H0Y449	YBOX1_HUMAN	YBX1	Y-box-binding protein 1
P53680	P53680;X6R390	AP2S1_HUMAN	AP2S1	AP-2 complex subunit sigma
P48960	P48960	AGRE5_HUMAN	ADGRE5	Adhesion G protein-coupled receptor E5
Q14847	Q14847;C9J9W2	LASP1_HUMAN	LASP1	LIM and SH3 domain protein 1
Q09666	Q09666	AHNK_HUMAN	AHNAK	Neuroblast differentiation-associated protein AHNAK
P62318	P62318	SMD3_HUMAN	SNRPD3	Small nuclear ribonucleoprotein Sm D3
Q9P265	Q9P265	DIP2B_HUMAN	DIP2B	Disco-interacting protein 2 homolog B
P08581	P08581;P12931;P42685;Q04912;Q9H3Y6;H7C074;H7C3Z8	MET_HUMAN	MET	Hepatocyte growth factor receptor
P06576	P06576;H0YH81;F8W079	ATPB_HUMAN	ATP5F1B	ATP synthase subunit beta, mitochondrial
Q8NCG5;Q9GZS9;Q9GZX3	Q8NCG5;Q9GZS9;Q9GZX3	CHST4_HUMAN;CHST5_HUMAN;CHST6_HUMAN	CHST4;CHST5;CHST6	Carbohydrate sulfotransferase 4
Q9UBI6	Q9UBI6	GBG12_HUMAN	GNG12	Guanine nucleotide-binding protein G(I)/G(S)/G(O) subunit gamma-12
Q92692	Q92692;K7EKE8	NECT2_HUMAN	NECTIN2	Nectin-2
P32322	P32322;E2QRB3	P5CR1_HUMAN	PYCR1	Pyrroline-5-carboxylate reductase 1, mitochondrial
P01031	P01031;A0A8Q3SID6	CO5_HUMAN	C5	Complement C5
P49755	P49755	TMEDA_HUMAN	TMED10	Transmembrane emp24 domain-containing protein 10
Q01130	Q01130;Q9BRL6;J3KP15;J3QL05	SRSF2_HUMAN	SRSF2	Serine/arginine-rich splicing factor 2
Q15599	Q15599;H3BN50;H3BQS0;H3BUQ9	NHRF2_HUMAN	NHERF2	Na(+)/H(+) exchange regulatory cofactor NHE-RF2
Q92747	Q92747;A0A1W2PNV4;E9PF58	ARC1A_HUMAN	ARPC1A	Actin-related protein 2/3 complex subunit 1A
O75462	O75462;A0A804HI12;M0QZL6	CRLF1_HUMAN	CRLF1	Cytokine receptor-like factor 1
Q03405	Q03405;M0QX27;M0QYR6;M0R0H5;M0R1I2;M0R2E9	UPAR_HUMAN	PLAUR	Urokinase plasminogen activator surface receptor
P35232	P35232;C9JW96;C9JZ20;E9PCW0;E7ESE2	PHB1_HUMAN	PHB1	Prohibitin 1
Q8NBJ5	Q8NBJ5;A0A8I5QKL8;A0A8I5QL08;M0QX72	GT251_HUMAN	COLGALT1	Procollagen galactosyltransferase 1
Q12931	Q12931;I3L0K7;I3L239	TRAP1_HUMAN	TRAP1	Heat shock protein 75 kDa, mitochondrial
H0Y6U5	H0Y6U5	H0Y6U5_HUMAN	NCAPG2	Non-SMC condensin II complex subunit G2 (Fragment)
P04792	P04792;A0A6Q8PGK1;A0A6Q8PF43;A0A6Q8PFE7;A0A6Q8PFK8;A0A6Q8PGY2;A0A6Q8PH65;A0A6Q8PHA6;A0A6Q8PHJ6	HSPB1_HUMAN	HSPB1	Heat shock protein beta-1
Q9UK76	Q9UK76;J3KT51;J3KSH8	JUPI1_HUMAN	JPT1	Jupiter microtubule associated homolog 1
P49589	P49589;B4DKY1	SYCC_HUMAN	CARS1	Cysteine--tRNA ligase, cytoplasmic
Q13428	Q13428;A0A3B3IS06;A0A6I8PRA0;E7ETY2	TCOF_HUMAN	TCOF1	Treacle protein
P55058	P55058	PLTP_HUMAN	PLTP	Phospholipid transfer protein
P35221	P35221;G3XAM7	CTNA1_HUMAN	CTNNA1	Catenin alpha-1
P22061	P22061;A0A3F2YNX8;F6S8N6	PIMT_HUMAN	PCMT1	Protein-L-isoaspartate(D-aspartate) O-methyltransferase
Q9Y4Z0	Q9Y4Z0;U3KQK1;V9GZ56	LSM4_HUMAN	LSM4	U6 snRNA-associated Sm-like protein LSm4
O75534	O75534;E9PLT0;A0A8I5KPC0;A0A8I5KPJ6;A0A8I5KPQ8;A0A8I5KS07;A0A8I5KTQ3;A0A8I5KV85;A0A8I5KW29;A0A8I5KW72;A0A8I5KWW0;A0A8I5KXH5;A0A8I5KXL1;A0A8I5KYL8;A0A8I5QJA6;A0A8I5QKX0;E9PNG3	CSDE1_HUMAN	CSDE1	Cold shock domain-containing protein E1
Q9NR30	Q9NR30;A0A8I5KND9;A0A8I5KNN2;A0A8I5KNP3;A0A8I5KYZ4	DDX21_HUMAN	DDX21	Nucleolar RNA helicase 2
O14578	O14578;A0A7I2V365;A0A7I2V4A6;A0A7I2V4H7;A0A7I2V4I0;A0A7I2V692;H7BYJ3	CTRO_HUMAN	CIT	Citron Rho-interacting kinase
Q13045	Q13045	FLII_HUMAN	FLII	Protein flightless-1 homolog
Q96QR8	Q96QR8	PURB_HUMAN	PURB	Transcriptional activator protein Pur-beta
P01024	P01024;A0A8Q3SI05;A0A8Q3SI45	CO3_HUMAN	C3	Complement C3
Q9NSB2	O43790;P78385;P78386;Q14533;Q9NSB2;Q9NSB4;F5GYI5	KRT84_HUMAN	KRT84	Keratin, type II cuticular Hb4
Q86V81	Q86V81;E9PB61	THOC4_HUMAN	ALYREF	THO complex subunit 4
Q9UPN3	Q9UPN3;O94854;A0A590UJG2;A0A7P0MQR8;A0A804HL78;H0Y390;H3BPE1;H3BQK9	MACF1_HUMAN	MACF1	Microtubule-actin cross-linking factor 1, isoforms 1/2/3/4/5
A0AVT1	A0AVT1	UBA6_HUMAN	UBA6	Ubiquitin-like modifier-activating enzyme 6
B1ALD9	B1ALD9	B1ALD9_HUMAN	POSTN	Periostin
Q92820	Q92820;A0A7I2V5P2;A0A7I2V5X9;A0A7I2YQQ3	GGH_HUMAN	GGH	Gamma-glutamyl hydrolase
P13667	P13667;A0A499FI48;C9JMN9	PDIA4_HUMAN	PDIA4	Protein disulfide-isomerase A4
P12004	P12004	PCNA_HUMAN	PCNA	Proliferating cell nuclear antigen
P08758	P08758;D6RBE9;D6RBL5	ANXA5_HUMAN	ANXA5	Annexin A5
P28340	P28340;A0A087WYJ2;A0A2R8Y705;M0R2B7;A0A2R8Y7K6;M0QZR8	DPOD1_HUMAN	POLD1	DNA polymerase delta catalytic subunit
P43487	P43487;F6WQW2;C9JDM3;C9JGV6;C9JIC6;C9JJ34;C9JXG8	RANG_HUMAN	RANBP1	Ran-specific GTPase-activating protein
P18085	P18085;P61204;P84077;P84085;F5H423;A0A8V8TNZ0;A0A8V8TNZ5;A0A8V8TP92;A0A8V8TP99;A0A8V8TQC0;A0A8V8TQP8;C9J1Z8;C9JPM4;F5H0C7	ARF4_HUMAN	ARF4	ADP-ribosylation factor 4
P62899	P62899;B7Z4C8;B7Z4E3;B8ZZK4;C9JU56;H7C2W9	RL31_HUMAN	RPL31	60S ribosomal protein L31
Q9ULF5	Q9ULF5;E7ENT5;E7EV45	S39AA_HUMAN	SLC39A10	Zinc transporter ZIP10
Q92616	Q92616	GCN1_HUMAN	GCN1	eIF-2-alpha kinase activator GCN1
Q13263	Q13263;M0R0K9	TIF1B_HUMAN	TRIM28	Transcription intermediary factor 1-beta
Q13242	Q13242	SRSF9_HUMAN	SRSF9	Serine/arginine-rich splicing factor 9
P27105	P27105	STOM_HUMAN	STOM	Stomatin
Q9C0H2	Q9C0H2	TTYH3_HUMAN	TTYH3	Protein tweety homolog 3
Q16222	Q16222;Q3KQV9	UAP1_HUMAN	UAP1	UDP-N-acetylhexosamine pyrophosphorylase
Q9HDC9	Q9HDC9;H0Y512	APMAP_HUMAN	APMAP	Adipocyte plasma membrane-associated protein
Q86X83	Q86X83	COMD2_HUMAN	COMMD2	COMM domain-containing protein 2
Q8NEY1	Q8NEY1;A0A0A0MRJ3;A0A8I5KSE4;H0Y6F6	NAV1_HUMAN	NAV1	Neuron navigator 1
O00505	O00505	IMA4_HUMAN	KPNA3	Importin subunit alpha-4
O00469	O00469;E7ETU9;C9JXZ0	PLOD2_HUMAN	PLOD2	Procollagen-lysine,2-oxoglutarate 5-dioxygenase 2
P63104	P63104;B0AZS6;B7Z2E6;E7EX29;H0YB80	1433Z_HUMAN	YWHAZ	14-3-3 protein zeta/delta
O00429	O00429;F8VZ52;A0A8V8TQT5	DNM1L_HUMAN	DNM1L	Dynamin-1-like protein
Q13813	Q13813;A0A0D9SF54;A0A0D9SGF6	SPTN1_HUMAN	SPTAN1	Spectrin alpha chain, non-erythrocytic 1
Q9H4H8	Q9H4H8;A0A087WXK8	FA83D_HUMAN	FAM83D	Protein FAM83D
Q16630	Q16630;F8WJN3	CPSF6_HUMAN	CPSF6	Cleavage and polyadenylation specificity factor subunit 6
O95235	O95235	KI20A_HUMAN	KIF20A	Kinesin-like protein KIF20A
Q8N3C0	Q8N3C0	ASCC3_HUMAN	ASCC3	Activating signal cointegrator 1 complex subunit 3
Q9UHF1	Q9UHF1	EGFL7_HUMAN	EGFL7	Epidermal growth factor-like protein 7
P00352	P00352	AL1A1_HUMAN	ALDH1A1	Aldehyde dehydrogenase 1A1
O15213	O15213	WDR46_HUMAN	WDR46	WD repeat-containing protein 46
P25789	P25789;H0YL69;H0YLC2;H0YMA1;H0YMZ1;H0YLS6;H0YMI6	PSA4_HUMAN	PSMA4	Proteasome subunit alpha type-4
P14735	P14735;A0A3B3ISG5;A0A7I2V2P6;A0A7I2V2S1;A0A7I2V3K9;A0A7I2V4Q3;B3KSB8	IDE_HUMAN	IDE	Insulin-degrading enzyme
P01111	P01111	RASN_HUMAN	NRAS	GTPase NRas
Q9Y5B9	Q9Y5B9	SP16H_HUMAN	SUPT16H	FACT complex subunit SPT16
O95747	O95747	OXSR1_HUMAN	OXSR1	Serine/threonine-protein kinase OSR1
Q9Y2T2	Q9Y2T2	AP3M1_HUMAN	AP3M1	AP-3 complex subunit mu-1
P45880	P45880;A0A0A0MR02	VDAC2_HUMAN	VDAC2	Voltage-dependent anion-selective channel protein 2
Q13526	Q13526;K7EMU7;K7EN45	PIN1_HUMAN	PIN1	Peptidyl-prolyl cis-trans isomerase NIMA-interacting 1
Q86VP6	Q86VP6;A0A0C4DGH5	CAND1_HUMAN	CAND1	Cullin-associated NEDD8-dissociated protein 1
O14672	O14672;H0YNC5	ADA10_HUMAN	ADAM10	Disintegrin and metalloproteinase domain-containing protein 10
O95396	O95396	MOCS3_HUMAN	MOCS3	Adenylyltransferase and sulfurtransferase MOCS3
Q9Y5Y6	Q9Y5Y6	ST14_HUMAN	ST14	Suppressor of tumorigenicity 14 protein
Q9H223	Q9H223;Q9NZN3	EHD4_HUMAN	EHD4	EH domain-containing protein 4
Q03135	Q03135;E9PCT5	CAV1_HUMAN	CAV1	Caveolin-1
P54886	P54886	P5CS_HUMAN	ALDH18A1	Delta-1-pyrroline-5-carboxylate synthase
Q01831	Q01831;E7EUB5	XPC_HUMAN	XPC	DNA repair protein complementing XP-C cells
P62263	P62263;A0A2R8Y811;E5RH77	RS14_HUMAN	RPS14	40S ribosomal protein S14
P05787	P05787	K2C8_HUMAN	KRT8	Keratin, type II cytoskeletal 8
O43795	O43795;Q9UBC5;E9PDF6;G3V342	MYO1B_HUMAN	MYO1B	Unconventional myosin-Ib
Q9Y678	Q9Y678	COPG1_HUMAN	COPG1	Coatomer subunit gamma-1
P01023	P01023	A2MG_HUMAN	A2M	Alpha-2-macroglobulin
Q5HYI8	Q5HYI8;C9JXM3;F8WAX9;F8WDC7;F8WF50;H7C533	RABL3_HUMAN	RABL3	Rab-like protein 3
Q9NPD8	Q9NPD8;A0A8V8TN93;A0A8V8TNE2	UBE2T_HUMAN	UBE2T	Ubiquitin-conjugating enzyme E2 T
P23396	P23396;E9PL09;F2Z2S8;H0YCJ7;H0YF32	RS3_HUMAN	RPS3	40S ribosomal protein S3
P05023	P05023	AT1A1_HUMAN	ATP1A1	Sodium/potassium-transporting ATPase subunit alpha-1
P48047	P48047;A0A494C0K9;H7C086;H7C0C1	ATPO_HUMAN	ATP5PO	ATP synthase subunit O, mitochondrial
P39748	P39748;I3L3E9	FEN1_HUMAN	FEN1	Flap endonuclease 1
O60264	O60264;P28370;B7ZLQ5;A0A0A0MRP6	SMCA5_HUMAN	SMARCA5	SWI/SNF-related matrix-associated actin-dependent regulator of chromatin subfamily A member 5
Q96BY2;Q96PV4	Q96BY2;Q96PV4	MOAP1_HUMAN;PNMA5_HUMAN	MOAP1;PNMA5	Modulator of apoptosis 1
Q9UNF0	Q9UNF0	PACN2_HUMAN	PACSIN2	Protein kinase C and casein kinase substrate in neurons protein 2
A8MWA4;Q6ZN79	A8MWA4;Q6ZN79;J3KPU9;U3KQ42	Z705A_HUMAN;Z705E_HUMAN	ZNF705A;ZNF705EP	Putative zinc finger protein 705EP
Q15772	Q15772	SPEG_HUMAN	SPEG	Striated muscle preferentially expressed protein kinase
P14324	P14324;A0A087WVN4;A0A087X1D8;A0A087WTP2	FPPS_HUMAN	FDPS	Farnesyl pyrophosphate synthase
O43156	O43156	TTI1_HUMAN	TTI1	TELO2-interacting protein 1 homolog
P08195	P08195;F5GZS6;A0A7P0T8F1;A0A7P0T8U7;A0A7P0T9F7;A0A7P0TAN7;A0A7P0TAS6;A0A7P0TBF8;A0A7P0Z4A0;A0A7P0Z4P5;F5GZI0;F5H056	4F2_HUMAN	SLC3A2	4F2 cell-surface antigen heavy chain
P52434	P52434;C9JLU1	RPAB3_HUMAN	POLR2H	DNA-directed RNA polymerases I, II, and III subunit RPABC3
Q9Y617	Q9Y617	SERC_HUMAN	PSAT1	Phosphoserine aminotransferase
O75131	O75131;H0YB26	CPNE3_HUMAN	CPNE3	Copine-3
Q9UN37	O75351;Q9UN37;I3L4J1	VPS4A_HUMAN	VPS4A	Vacuolar protein sorting-associated protein 4A
P13010	P13010	XRCC5_HUMAN	XRCC5	X-ray repair cross-complementing protein 5
P17301	P17301;E7EMF1;E7ESP4;E9PB77	ITA2_HUMAN	ITGA2	Integrin alpha-2
Q86SQ4	Q86SQ4;F5H2L1	AGRG6_HUMAN	ADGRG6	Adhesion G-protein coupled receptor G6
O94907;Q9UBU2	O94907;Q9UBU2;D6RCC2;D6RGF1	DKK1_HUMAN;DKK2_HUMAN	DKK1;DKK2	Dickkopf-related protein 1
P00749	P00749;E7ET40	UROK_HUMAN	PLAU	Urokinase-type plasminogen activator
Q04756	Q04756;D6RAR4	HGFA_HUMAN	HGFAC	Hepatocyte growth factor activator
Q14498	Q14498;A0A0U1RQH7;G3XAC6;H0Y4X3	RBM39_HUMAN	RBM39	RNA-binding protein 39
P09651	P09651;A0A2R8Y4L2;A0A7I2V2L6;A0A7I2V3R8;A0A7I2V3W0;F8VZ49;F8W6I7;A0A7I2V334;A0A7I2V5H0;A0A7I2V5T1;A0A7I2YQX9;F8VTQ5;H0YH80	ROA1_HUMAN	HNRNPA1	Heterogeneous nuclear ribonucleoprotein A1
M0QXJ0	M0QXJ0	M0QXJ0_HUMAN	ZSCAN18	Zinc finger and SCAN domain containing 18 (Fragment)
P68371	P68371;Q3ZCM7;A0A075B724	TBB4B_HUMAN	TUBB4B	Tubulin beta-4B chain
P35241	P35241;A0A2R8Y5S7;A0A2R8Y7M3	RADI_HUMAN	RDX	Radixin
P61081	P61081;M0QX69	UBC12_HUMAN	UBE2M	NEDD8-conjugating enzyme Ubc12
P15880	P15880;E9PQD7;H0YEN5	RS2_HUMAN	RPS2	40S ribosomal protein S2
O00139	O00139;A0A6Q8PFA6;A0A6Q8PG37;A0A6Q8PGH7;A0A6Q8PH57;D6R9M0	KIF2A_HUMAN	KIF2A	Kinesin-like protein KIF2A
P07358	P07358;A0A8Q3SI88;A0A8Q3WL56;A0A8Q3WM97	CO8B_HUMAN	C8B	Complement component C8 beta chain
P51884	P51884	LUM_HUMAN	LUM	Lumican
P02794	P02794;E9PKY7;E9PQR3;E9PRK8;E9PK45;E9PKM5	FRIH_HUMAN	FTH1	Ferritin heavy chain
P51570	P51570;K7EII7	GALK1_HUMAN	GALK1	Galactokinase
Q92572	Q92572	AP3S1_HUMAN	AP3S1	AP-3 complex subunit sigma-1
P21980	P21980	TGM2_HUMAN	TGM2	Protein-glutamine gamma-glutamyltransferase 2
Q02878	Q02878;F8VR69;F8VZ45;U3KQR5	RL6_HUMAN	RPL6	60S ribosomal protein L6
Q96PZ0	Q96PZ0;E7EUH7;H0Y863	PUS7_HUMAN	PUS7	Pseudouridylate synthase 7 homolog
Q969P0	Q969P0;C9J8Z4	IGSF8_HUMAN	IGSF8	Immunoglobulin superfamily member 8
Q8NC51	Q8NC51	PAIRB_HUMAN	SERBP1	Plasminogen activator inhibitor 1 RNA-binding protein
A0A087WWU8	J3KN67;A0A087WWU8	A0A087WWU8_HUMAN	TPM3	Tropomyosin 3
P35270	P35270	SPRE_HUMAN	SPR	Sepiapterin reductase
P35573	P35573	GDE_HUMAN	AGL	Glycogen debranching enzyme
P49321	P49321;E9PI86;E9PPQ8;E9PPR5	NASP_HUMAN	NASP	Nuclear autoantigenic sperm protein
Q00577	Q00577	PURA_HUMAN	PURA	Transcriptional activator protein Pur-alpha
Q14512	Q14512	FGFP1_HUMAN	FGFBP1	Fibroblast growth factor-binding protein 1
Q9H7Z7	Q9H7Z7;A0A7I2V5T7;A0A7I2V5X6;X6RJ95	PGES2_HUMAN	PTGES2	Prostaglandin E synthase 2
P98172	P98172	EFNB1_HUMAN	EFNB1	Ephrin-B1
Q38SD2	Q38SD2;H0YEW1	LRRK1_HUMAN	LRRK1	Leucine-rich repeat serine/threonine-protein kinase 1
P40925	P40925;A0A5K1VW95;C9JF79;C9JRL4;B9A041	MDHC_HUMAN	MDH1	Malate dehydrogenase, cytoplasmic
P30260	P30260;G5EA36;I3L394	CDC27_HUMAN	CDC27	Cell division cycle protein 27 homolog
P29692	P29692;A0A087X1X7;E9PRY8;E9PI39;E9PK01;E9PK06;E9PL12;E9PL71;E9PPR1;E9PQ49;E9PQZ1	EF1D_HUMAN	EEF1D	Elongation factor 1-delta
Q9H2H9	Q9H2H9;F8VX04;F8VX12	S38A1_HUMAN	SLC38A1	Sodium-coupled neutral amino acid symporter 1
Q13907	Q13907;A0A8Q3WKR8	IDI1_HUMAN	IDI1	Isopentenyl-diphosphate Delta-isomerase 1
P54289	P54289;H0Y715	CA2D1_HUMAN	CACNA2D1	Voltage-dependent calcium channel subunit alpha-2/delta-1
P68133	P68032;P68133;A0A804HKV3;A6NL76	ACTS_HUMAN	ACTA1	Actin, alpha skeletal muscle
P53999	P53999	TCP4_HUMAN	SUB1	Activated RNA polymerase II transcriptional coactivator p15
P54136	P54136	SYRC_HUMAN	RARS1	Arginine--tRNA ligase, cytoplasmic
O94979	O94979;D6REX3;H7BXG7;H0Y8W8;H0YAF5	SC31A_HUMAN	SEC31A	Protein transport protein Sec31A
Q9BQL6	Q9BQL6	FERM1_HUMAN	FERMT1	Fermitin family homolog 1
Q99879	Q99879	H2B1M_HUMAN	H2BC14	Histone H2B type 1-M
O60506	O43390;O60506;A0A6Q8PH31;A0A6Q8PHG0;A0A7I2V309;A0A7I2V346;A0A7I2V4Z0;A0A7I2YQN2;A0A7I2YQV8;B4DT28;B7Z645	HNRPQ_HUMAN	SYNCRIP	Heterogeneous nuclear ribonucleoprotein Q
P62826	P62826;B5MDF5;F5H018;H0YFC6;J3KQE5	RAN_HUMAN	RAN	GTP-binding nuclear protein Ran
Q92841	Q92841;A0A1X7SBZ2;A0A5H1ZRQ2	DDX17_HUMAN	DDX17	Probable ATP-dependent RNA helicase DDX17
Q9H0E2	Q9H0E2;E7EN89	TOLIP_HUMAN	TOLLIP	Toll-interacting protein
P26006	P26006	ITA3_HUMAN	ITGA3	Integrin alpha-3
Q8NB90	Q8NB90;A0A6Q8PGU6	SPAT5_HUMAN	SPATA5	Ribosome biogenesis protein SPATA5
P61769	P61769;F5H6I0;H0YLF3	B2MG_HUMAN	B2M	Beta-2-microglobulin
P16422	P16422;B5MCA4	EPCAM_HUMAN	EPCAM	Epithelial cell adhesion molecule
P62937	P62937;C9J5S7;F8WE65;A0A7I2V5J5	PPIA_HUMAN	PPIA	Peptidyl-prolyl cis-trans isomerase A
P07738	P07738	PMGE_HUMAN	BPGM	Bisphosphoglycerate mutase
P50454	P50454;E9PJH8;E9PPV6;E9PR70;E9PKH2	SERPH_HUMAN	SERPINH1	Serpin H1
P78344	P78344;D3DQV9;H0Y3P2;E9PKF8	IF4G2_HUMAN	EIF4G2	Eukaryotic translation initiation factor 4 gamma 2
P04075	P04075;H3BR68;J3KPS3	ALDOA_HUMAN	ALDOA	Fructose-bisphosphate aldolase A
P12109	P12109;A0A087X0S5	CO6A1_HUMAN	COL6A1	Collagen alpha-1(VI) chain
Q99497	K7EN27;Q99497;K7ELW0	PARK7_HUMAN	PARK7	Parkinson disease protein 7
Q7L576	Q7L576;Q96F07;E7EVJ5;A0A087WVZ5;A0A8V8TNU3;E7EW33;H0YL50;H7C229	CYFP1_HUMAN	CYFIP1	Cytoplasmic FMR1-interacting protein 1
O15031	O15031;E2PU09	PLXB2_HUMAN	PLXNB2	Plexin-B2
P34897	P34897;H0YIZ0	GLYM_HUMAN	SHMT2	Serine hydroxymethyltransferase, mitochondrial
P05783	P05783	K1C18_HUMAN	KRT18	Keratin, type I cytoskeletal 18
O43143	O43143	DHX15_HUMAN	DHX15	ATP-dependent RNA helicase DHX15
Q15063	Q15063;B1ALD9	POSTN_HUMAN	POSTN	Periostin
O00567	O00567;A0A494C128;H0Y653;H0YDU4	NOP56_HUMAN	NOP56	Nucleolar protein 56
Q9Y490	Q9Y490	TLN1_HUMAN	TLN1	Talin-1
Q15758	Q15758;M0QXM4	AAAT_HUMAN	SLC1A5	Neutral amino acid transporter B(0)
P23381	P23381;H0YJP3	SYWC_HUMAN	WARS1	Tryptophan--tRNA ligase, cytoplasmic
P31947	P31947	1433S_HUMAN	SFN	14-3-3 protein sigma
P62249	P62249;M0R1M5;M0R3H0;Q6IPX4	RS16_HUMAN	RPS16	40S ribosomal protein S16
Q9H299	Q9H299;Q5T123	SH3L3_HUMAN	SH3BGRL3	SH3 domain-binding glutamic acid-rich-like protein 3
Q92522	Q92522	H1X_HUMAN	H1-10	Histone H1.10
P13533	P13533	MYH6_HUMAN	MYH6	Myosin-6
O00560	O00560;G5EA09;B4DHN5;E9PBU7	SDCB1_HUMAN	SDCBP	Syntenin-1
Q9Y6E2	Q9Y6E2;B5MCE7;B5MCH7;E7ETZ4;Q75MG1	5MP1_HUMAN	BZW2	eIF5-mimic protein 1
O95336	O95336;M0R261	6PGL_HUMAN	PGLS	6-phosphogluconolactonase
Q9NRY6	Q9NRY6;I3L161;I3L3X5	PLS3_HUMAN	PLSCR3	Phospholipid scramblase 3
O43490	O43490	PROM1_HUMAN	PROM1	Prominin-1
Q13641	Q13641	TPBG_HUMAN	TPBG	Trophoblast glycoprotein
P29317	P29317	EPHA2_HUMAN	EPHA2	Ephrin type-A receptor 2
Q9H4M9	Q9H4M9;Q9NZN3;A0A024R571;C9J2Z4;C9JC03;C9JDQ8	EHD1_HUMAN	EHD1	EH domain-containing protein 1
P51784	P51784;Q13107;Q9Y4E8;G5E9A6	UBP11_HUMAN	USP11	Ubiquitin carboxyl-terminal hydrolase 11
P62861	P62861;E9PR30	RS30_HUMAN	FAU	FAU ubiquitin-like and ribosomal protein S30
P17174	P17174	AATC_HUMAN	GOT1	Aspartate aminotransferase, cytoplasmic
P02788	P02788;E7ER44;E7EQB2	TRFL_HUMAN	LTF	Lactotransferrin
P21399	P21399	ACOHC_HUMAN	ACO1	Cytoplasmic aconitate hydratase
P62854	P62854;Q5JNZ5	RS26_HUMAN	RPS26	40S ribosomal protein S26
P12429	P12429;D6RA82;D6RCA8;D6RFG5	ANXA3_HUMAN	ANXA3	Annexin A3
Q9BQ52	Q9BQ52;G5E9D5;V9GZ72;J3QL08;J3QLK4;J3QRS2;V9GYS7;V9GYU5	RNZ2_HUMAN	ELAC2	Zinc phosphodiesterase ELAC protein 2
A0A1B0GVH7	A0A1B0GVH7	IQCM_HUMAN	IQCM	IQ domain-containing protein M
P11413	P11413;E7EUI8;A0A8Q3SIN6;A0A8Q3SIS5;A0A8Q3SJB9;A0A8Q3WL95	G6PD_HUMAN	G6PD	Glucose-6-phosphate 1-dehydrogenase
Q12797	Q12797	ASPH_HUMAN	ASPH	Aspartyl/asparaginyl beta-hydroxylase
P09211	P09211	GSTP1_HUMAN	GSTP1	Glutathione S-transferase P
P15924	P15924	DESP_HUMAN	DSP	Desmoplakin
O15160	O15160;A0A2R8Y5D3;A0A2R8YEZ4;E7EQB9;A0A2R8Y8D6;H0Y723	RPAC1_HUMAN	POLR1C	DNA-directed RNA polymerases I and III subunit RPAC1
P25398	P25398	RS12_HUMAN	RPS12	40S ribosomal protein S12
P23229	P23229;A0A8C8KBL6	ITA6_HUMAN	ITGA6	Integrin alpha-6
P02656	P02656;B0YIW2	APOC3_HUMAN	APOC3	Apolipoprotein C-III
Q9Y2L5	Q9Y2L5;J3KSL8;J3QQJ5;J3QSA1	TPPC8_HUMAN	TRAPPC8	Trafficking protein particle complex subunit 8
O00203	O00203;Q13367;A0A0S2Z4Z4;A0A2R8Y2A8;A0A590UJ60;A0A590UJW5;A0A590UKC4;A0A5F9UJV3;A0A8Q3SHP3;A0A8Q3SHR2;A0A8Q3SHS3;A0A8Q3SHS6;A0A8Q3SHU2;A0A8Q3SHW6;A0A8Q3SI03;A0A8Q3SIM7;A0A8Q3SIS1;A0A8Q3WKF8;A0A8Q3WKI5;A0A8Q3WKJ9;A0A8Q3WKK0;A0A8Q3WKN2;A0A8Q3WL34;A0A590UJ44;A0A590UK69;F5GWU4;F5GYB0	AP3B1_HUMAN	AP3B1	AP-3 complex subunit beta-1
P26599	O95758;P26599;A0A0U1RRM4;A0A6Q8PEX4;A0A7I2V4H6;A0A7I2V621;A6NLN1;K7EKJ7;K7ELW5;K7ES59;X6R242	PTBP1_HUMAN	PTBP1	Polypyrimidine tract-binding protein 1
P12314;Q92637	P12314;Q92637	FCGR1_HUMAN;FCGRB_HUMAN	FCGR1A;FCGR1BP	High affinity immunoglobulin gamma Fc receptor I
P55209	P55209;B7Z9C2;F5H4R6;F8VRJ2;F8VV59;F8VVB5;F8VY35;F8W020;F8W0J6;F8W118;F8W543;H0YH88;H0YHC3;H0YIV4	NP1L1_HUMAN	NAP1L1	Nucleosome assembly protein 1-like 1
O15498	O15498;A0A7I2V3A1;A0A7I2V3V7;A0A7I2V4L6	YKT6_HUMAN	YKT6	Synaptobrevin homolog YKT6
Q9H0B6	Q9H0B6;A8MX29;E9PM83;E9PQ02;C9JHT2;E9PI24;E9PP09	KLC2_HUMAN	KLC2	Kinesin light chain 2
Q15643	Q15643;H0YJ97	TRIPB_HUMAN	TRIP11	Thyroid receptor-interacting protein 11
P01112	P01112;A0A804HJ06;A0A8C8MQR2	RASH_HUMAN	HRAS	GTPase HRas
P56537	P56537;B7ZBH1	IF6_HUMAN	EIF6	Eukaryotic translation initiation factor 6
Q14517	Q14517	FAT1_HUMAN	FAT1	Protocadherin Fat 1
P23142	P23142	FBLN1_HUMAN	FBLN1	Fibulin-1
O60763	O60763	USO1_HUMAN	USO1	General vesicular transport factor p115
P52292	P52292;A0A7I2V351;A0A7I2V487;A0A7I2YQE1;A0A7I2V3Z3	IMA1_HUMAN	KPNA2	Importin subunit alpha-1
Q9Y3A5	Q9Y3A5;A0A8V8TLR8;A0A8V8TLS5;A0A8V8TMR6;A0A8V8TN15;F8WE72	SBDS_HUMAN	SBDS	Ribosome maturation protein SBDS
P30520	P30520	PURA2_HUMAN	ADSS2	Adenylosuccinate synthetase isozyme 2
O76021	O76021;J3QSV6;I3L3C4	RL1D1_HUMAN	RSL1D1	Ribosomal L1 domain-containing protein 1
P24666	P24666;D3YTI2;G5E9R5;F2Z2Q9	PPAC_HUMAN	ACP1	Low molecular weight phosphotyrosine protein phosphatase
P63000	P15153;P60763;P63000;B1AH77;B1AH78;B1AH80;J3KSC4;J3QLK0	RAC1_HUMAN	RAC1	Ras-related C3 botulinum toxin substrate 1
P02768	P02768;A0A0C4DGB6;H0YA55;H7C013	ALBU_HUMAN	ALB	Albumin
Q9Y2J4	Q9Y2J4	AMOL2_HUMAN	AMOTL2	Angiomotin-like protein 2
P55263	P55263;A0A5F9ZGZ8;A0A5F9ZH31;A0A5F9ZHJ1;A0A5K1VW54;A0A5K1VW94	ADK_HUMAN	ADK	Adenosine kinase
O43175	O43175;A0A286YF22;A0A2C9F2M7;A0A286YER3;A0A286YFA2;A0A286YFB2;A0A286YFC8;A0A286YFL2;A0A286YFM8	SERA_HUMAN	PHGDH	D-3-phosphoglycerate dehydrogenase
O00462	O00462;E9PFW2;A0A2R8Y524;A0A2R8YEC9;A0A2R8Y211;A0A2R8Y4U7;A0A2R8Y7A0;A0A2R8YCE9;A0A2R8YE79	MANBA_HUMAN	MANBA	Beta-mannosidase
P51991	P51991;A0A7I2V2R3;A0A7I2V402;A0A7I2V4G0;A0A7I2V4J6;A0A7I2V5D8	ROA3_HUMAN	HNRNPA3	Heterogeneous nuclear ribonucleoprotein A3
P31350	P31350;A0A286YFD6;A0A7P0SBL1	RIR2_HUMAN	RRM2	Ribonucleoside-diphosphate reductase subunit M2
P46781	P46781;A8MXK4;B5MCT8;C9JM19;F2Z3C0	RS9_HUMAN	RPS9	40S ribosomal protein S9
P48147	P48147;A0A499FJL1	PPCE_HUMAN	PREP	Prolyl endopeptidase
Q16181	Q16181;Q6ZU15;A0A024RA87;E7EPK1;E7ES33;G3V1Q4;A0A0U1RRE1;A0A0U1RRH9	SEPT7_HUMAN	SEPTIN7	Septin-7
Q15084	Q15084	PDIA6_HUMAN	PDIA6	Protein disulfide-isomerase A6
Q02818	Q02818	NUCB1_HUMAN	NUCB1	Nucleobindin-1
P31949	P31949	S10AB_HUMAN	S100A11	Protein S100-A11
Q9Y3U8	Q9Y3U8;J3QSB5	RL36_HUMAN	RPL36	60S ribosomal protein L36
P33176	O60282;P33176;Q12840;A0A0G2JMZ6;A0A6Q8PEZ8;A0A6Q8PGJ3;A0A7I2V3N5;A0A7I2V3V4;A0A7I2V492;A0A7I2V4K6;A0A7I2V581;J3KNA1	KINH_HUMAN	KIF5B	Kinesin-1 heavy chain
Q96S97	Q96S97;A0A494C017;A0A499FIY8;C9JC07;C9JJV6;C9JZL8	MYADM_HUMAN	MYADM	Myeloid-associated differentiation marker
Q93096	Q93096;A0A0D9SGK2	TP4A1_HUMAN	PTP4A1	Protein tyrosine phosphatase type IVA 1
Q08380	Q08380	LG3BP_HUMAN	LGALS3BP	Galectin-3-binding protein
C9J0J7;G5E9Q6	G5E9Q6;C9J0J7	C9J0J7_HUMAN;G5E9Q6_HUMAN	PFN2	Profilin
P30626	P30626;C9J0K6	SORCN_HUMAN	SRI	Sorcin
P27707	P27707;D6RCP9;D6RFG8	DCK_HUMAN	DCK	Deoxycytidine kinase
Q9Y3T9	Q9Y3T9	NOC2L_HUMAN	NOC2L	Nucleolar complex protein 2 homolog
Q9Y3I0	Q9Y3I0	RTCB_HUMAN	RTCB	RNA-splicing ligase RtcB homolog
O75396	O75396	SC22B_HUMAN	SEC22B	Vesicle-trafficking protein SEC22b
Q14624	Q14624;B7ZKJ8;H7C0L5	ITIH4_HUMAN	ITIH4	Inter-alpha-trypsin inhibitor heavy chain H4
B9A064	B9A064;A0A0B4J231	IGLL5_HUMAN	IGLL5	Immunoglobulin lambda-like polypeptide 5
P62879	P62879;C9JIS1;C9JXA5;C9JZN1	GBB2_HUMAN	GNB2	Guanine nucleotide-binding protein G(I)/G(S)/G(T) subunit beta-2
Q9Y5X9	Q9Y5X9;J3QQQ0	LIPE_HUMAN	LIPG	Endothelial lipase
Q96HR9	Q96HR9	REEP6_HUMAN	REEP6	Receptor expression-enhancing protein 6
Q14240	Q14240;E7EQG2	IF4A2_HUMAN	EIF4A2	Eukaryotic initiation factor 4A-II
P20674	P20674;H3BNX8;H3BRM5;H3BV69	COX5A_HUMAN	COX5A	Cytochrome c oxidase subunit 5A, mitochondrial
P59998	P59998;A0A0A6YYG9;F8WCF6;F8WDD7;H7C0A3	ARPC4_HUMAN	ARPC4	Actin-related protein 2/3 complex subunit 4
Q86X55	Q86X55;K7EK20;K7EPK1	CARM1_HUMAN	CARM1	Histone-arginine methyltransferase CARM1
P48729	P48729;A0A5F9W493;U3KPX3;A0A590UJ43;D6REM4;E7ETM0;H0Y9X2;U3KQK7	KC1A_HUMAN	CSNK1A1	Casein kinase I isoform alpha
P26196	P26196	DDX6_HUMAN	DDX6	Probable ATP-dependent RNA helicase DDX6
P30041	P30041	PRDX6_HUMAN	PRDX6	Peroxiredoxin-6
P05161	P05161;A0A096LNZ9;A0A096LPJ4	ISG15_HUMAN	ISG15	Ubiquitin-like protein ISG15
Q9H0H5	Q9H0H5;F8VRD2;H0YIK5	RGAP1_HUMAN	RACGAP1	Rac GTPase-activating protein 1
O00757;P09467	O00757;P09467;A0A3B3IUC7	F16P1_HUMAN;F16P2_HUMAN	FBP1;FBP2	Fructose-1,6-bisphosphatase isozyme 2
O15143	O15143;A0A1W2PNV4;C9JEY1;C9K057;F8VXW2	ARC1B_HUMAN	ARPC1B	Actin-related protein 2/3 complex subunit 1B
P14174	P14174	MIF_HUMAN	MIF	Macrophage migration inhibitory factor
B1ANS9	B1ANS9;A0A0C4DG52;H0Y6L4	WDR64_HUMAN	WDR64	WD repeat-containing protein 64
P05387	P05387	RLA2_HUMAN	RPLP2	60S acidic ribosomal protein P2
P23634	P23634	AT2B4_HUMAN	ATP2B4	Plasma membrane calcium-transporting ATPase 4
Q9UMN6	Q9UMN6;A0A669KBI7;A0A8I5KWS6;A0A669KBD5;A0A8I5KR41;A0A8I5KY89	KMT2B_HUMAN	KMT2B	Histone-lysine N-methyltransferase 2B
P50502	P50502;Q8IZP2;F6VDH7;H7C3I1	F10A1_HUMAN	ST13	Hsc70-interacting protein
Q9NQR4	Q9NQR4;F8WF70;H7C579	NIT2_HUMAN	NIT2	Omega-amidase NIT2
P04004	P04004	VTNC_HUMAN	VTN	Vitronectin
Q8WXH0	Q8WXH0;A0A0C4DGK3;G3V5X4;G3V4T3	SYNE2_HUMAN	SYNE2	Nesprin-2
P13929	P13929	ENOB_HUMAN	ENO3	Beta-enolase
P56545	P56545	CTBP2_HUMAN	CTBP2	C-terminal-binding protein 2
P09622	P09622;E9PEX6	DLDH_HUMAN	DLD	Dihydrolipoyl dehydrogenase, mitochondrial
Q5XKL5	Q5XKL5;A0A8V8SD95;E9PEZ5	BTBD8_HUMAN	BTBD8	BTB/POZ domain-containing protein 8
Q99459	Q99459	CDC5L_HUMAN	CDC5L	Cell division cycle 5-like protein
P15121	P15121;E9PCX2;E9PEF9	ALDR_HUMAN	AKR1B1	Aldo-keto reductase family 1 member B1
Q13418	Q13418;A0A0A0MTH3	ILK_HUMAN	ILK	Integrin-linked protein kinase
Q9UBQ0	Q9UBQ0;F8VXU5	VPS29_HUMAN	VPS29	Vacuolar protein sorting-associated protein 29
Q00325	Q00325;F8VVM2	MPCP_HUMAN	SLC25A3	Phosphate carrier protein, mitochondrial
P11021	P11021;A0A7P0TAI0	BIP_HUMAN	HSPA5	Endoplasmic reticulum chaperone BiP
O75533	O75533	SF3B1_HUMAN	SF3B1	Splicing factor 3B subunit 1
P11234	P11233;P11234;C9J6B1;C9JPE8;C9JQB3;C9JYR1;F8WEQ6;H7C3P7	RALB_HUMAN	RALB	Ras-related protein Ral-B
O43633	O43633;M0QXX8;M0R1L7;M0R1T5	CHM2A_HUMAN	CHMP2A	Charged multivesicular body protein 2a
P09661	P09661;H0YKK0;H0YMA0	RU2A_HUMAN	SNRPA1	U2 small nuclear ribonucleoprotein A'
P53621	P53621;A0A3B3IS84;A0A3B3ISC6;A0A3B3IT15;A0A3B3IU89	COPA_HUMAN	COPA	Coatomer subunit alpha
P30086	P30086	PEBP1_HUMAN	PEBP1	Phosphatidylethanolamine-binding protein 1
Q9H3N1	Q9H3N1;G3V448	TMX1_HUMAN	TMX1	Thioredoxin-related transmembrane protein 1
Q8N1G4	Q8N1G4	LRC47_HUMAN	LRRC47	Leucine-rich repeat-containing protein 47
O94776	O94776	MTA2_HUMAN	MTA2	Metastasis-associated protein MTA2
B1AHL2	B1AHL2	B1AHL2_HUMAN	FBLN1	Fibulin-1
O75436	O75436	VP26A_HUMAN	VPS26A	Vacuolar protein sorting-associated protein 26A
Q14315	Q14315	FLNC_HUMAN	FLNC	Filamin-C
P08648	P08648	ITA5_HUMAN	ITGA5	Integrin alpha-5
O75955	O75955;A0A140T907;A0A140T9R1;A0A140T9W4;A0A140T9X0;A2AB09	FLOT1_HUMAN	FLOT1	Flotillin-1
Q13200	Q13200	PSMD2_HUMAN	PSMD2	26S proteasome non-ATPase regulatory subunit 2
P62312	P62312	LSM6_HUMAN	LSM6	U6 snRNA-associated Sm-like protein LSm6
P01889	P01889;P10321;A0A140T912;A0A140T951;A0A140T9H5;A0A140T9J9;A0A140T9M0;A0A140T9W2;A0A1W2PNZ7;A0A1W2PP29;A0A1W2PP77;A0A1W2PR11;A0A1W2PRX1;A0A1W2PRZ0;A2AEA2;O19617;O78179;Q53YP1;Q5QT33;Q5SS57;A0A140T921;A0A140T930;A0A140T937;A0A140T942;A0A140T962;A0A140T9B3;A0A140T9D4;A0A140T9E1;A0A140T9L3;A0A140T9M5;A0A140T9T1;A0A140T9U0;A0A140T9U8;A0A140TA05;A0A140TA21;A0A8Q3SIV3	HLAB_HUMAN	HLA-B	HLA class I histocompatibility antigen, B alpha chain
P63244	P63244;D6R9L0;D6R9Z1;D6RFX4;H0Y8W2;H0YAM7;J3KPE3;D6RBD0;D6RFZ9;D6RHH4;H0YAF8	RACK1_HUMAN	RACK1	Receptor of activated protein C kinase 1
P19623	P19623;K7EKM4	SPEE_HUMAN	SRM	Spermidine synthase
Q05639	Q05639;A0A2U3TZH3;A0A2R8Y488;A0A2R8Y660;A0A2R8YDN5	EF1A2_HUMAN	EEF1A2	Elongation factor 1-alpha 2
P18074	P18074;A8MX75;A0A804HK53;A0A804HL97;E7EVE9;K7EIT8;A0A804HK75;B4E0F6;K7ENL1	ERCC2_HUMAN	ERCC2	General transcription and DNA repair factor IIH helicase subunit XPD
O75674	O75674;I3L1Q1;I3L367;I3L3T4;I3L4G0;I3L4I4;I3L4N3;I3NI44;J3KQU4	TM1L1_HUMAN	TOM1L1	TOM1-like protein 1
P52272	P52272;A0A087X0X3;M0R019;M0R0N3;M0R2T0	HNRPM_HUMAN	HNRNPM	Heterogeneous nuclear ribonucleoprotein M
P07477;Q9BYE2	P07477;Q9BYE2;A6XGL3;E7EQ64	TMPSD_HUMAN;TRY1_HUMAN	PRSS1;TMPRSS13	Serine protease 1
P62701	P62701;P22090;Q8TD47;C9JEH7	RS4X_HUMAN	RPS4X	40S ribosomal protein S4, X isoform
Q7Z406	Q7Z406;M0QY43	MYH14_HUMAN	MYH14	Myosin-14
Q12860	Q12860	CNTN1_HUMAN	CNTN1	Contactin-1
P47895	P47895;H0YKF9	AL1A3_HUMAN	ALDH1A3	Aldehyde dehydrogenase family 1 member A3
P46776	P46776;E9PJD9;E9PLL6;E9PLX7	RL27A_HUMAN	RPL27A	60S ribosomal protein L27a
P05141	P05141;P12235;P12236;Q9H0C2;V9GYG0	ADT2_HUMAN	SLC25A5	ADP/ATP translocase 2
P09525	P09525;Q6P452	ANXA4_HUMAN	ANXA4	Annexin A4
Q96JB6	Q96JB6	LOXL4_HUMAN	LOXL4	Lysyl oxidase homolog 4
Q8IZP0	Q8IZP0;A0A0A0MRT6;B6VEX4	ABI1_HUMAN	ABI1	Abl interactor 1
P61247	P61247;E9PFI5;H0Y8L7;H0Y9Y4;D6RI02	RS3A_HUMAN	RPS3A	40S ribosomal protein S3a
Q14019	Q14019;H3BT58	COTL1_HUMAN	COTL1	Coactosin-like protein
Q8NDY3	Q8NDY3;A0A0U1RQK4	ARHL1_HUMAN	ADPRHL1	Inactive ADP-ribosyltransferase ARH2
P04350	P04350	TBB4A_HUMAN	TUBB4A	Tubulin beta-4A chain
Q8NDW4	Q8NDW4	ZN248_HUMAN	ZNF248	Zinc finger protein 248
P22314	P22314	UBA1_HUMAN	UBA1	Ubiquitin-like modifier-activating enzyme 1
Q13185	Q13185	CBX3_HUMAN	CBX3	Chromobox protein homolog 3
Q01650	Q01650	LAT1_HUMAN	SLC7A5	Large neutral amino acids transporter small subunit 1
Q9NVA2	Q14141;Q9NVA2;B1AMS2;D6RER5;D6RGI3;D6RDU5;H0Y961	SEP11_HUMAN	SEPTIN11	Septin-11
P17844	P17844;A0A0G2JLI4;J3KTA4;A0A7I2V2S0;A0A7I2V507;A0A7I2V5F5;J3KRZ1;J3QSF1	DDX5_HUMAN	DDX5	Probable ATP-dependent RNA helicase DDX5
Q8IZF0	Q8IZF0;A0A3B3ISV8;A0A6Q8PF19;A0A6Q8PFS9;A0A6Q8PHH0	NALCN_HUMAN	NALCN	Sodium leak channel NALCN
P61289	P61289;B3KQ25;K7ESG5;K9J957	PSME3_HUMAN	PSME3	Proteasome activator complex subunit 3
Q08209	P16298;Q08209;E7ETC2;Q5F2F8;Q5F2G0	PP2BA_HUMAN	PPP3CA	Protein phosphatase 3 catalytic subunit alpha
P50851	P50851;A0A494BZW2;A0A494C1L5;A0A8V8TM79;E9PEM5	LRBA_HUMAN	LRBA	Lipopolysaccharide-responsive and beige-like anchor protein
P35249	P35249;C9JZI1;C9J8M3;C9JXZ7	RFC4_HUMAN	RFC4	Replication factor C subunit 4
P62314	P62314;J3QLI9	SMD1_HUMAN	SNRPD1	Small nuclear ribonucleoprotein Sm D1
P20042	P20042	IF2B_HUMAN	EIF2S2	Eukaryotic translation initiation factor 2 subunit 2
A5D8V6	A5D8V6;F5H4Q5	VP37C_HUMAN	VPS37C	Vacuolar protein sorting-associated protein 37C
P15559	P15559;H3BNV2	NQO1_HUMAN	NQO1	NAD(P)H dehydrogenase [quinone] 1
P48509	P48509;E9PRJ3;K4DIA7;E9PMR4	CD151_HUMAN	CD151	CD151 antigen
Q12929	Q12929;A0A2R8Y4W2;A0A2R8YE63	EPS8_HUMAN	EPS8	Epidermal growth factor receptor kinase substrate 8
Q15185	Q15185;A0A087WYT3;B4DDC6	TEBP_HUMAN	PTGES3	Prostaglandin E synthase 3
O95297	O95297	MPZL1_HUMAN	MPZL1	Myelin protein zero-like protein 1
P49591	P49591;Q5T5C7	SYSC_HUMAN	SARS1	Serine--tRNA ligase, cytoplasmic
P13861	P13861;H7C330	KAP2_HUMAN	PRKAR2A	cAMP-dependent protein kinase type II-alpha regulatory subunit
Q14568	Q14568	HS902_HUMAN	HSP90AA2P	Heat shock protein HSP 90-alpha A2
P35613	P35613;A0A087WUV8;A0A7P0TA85;A0A7P0TB04;A0A7P0T8A7;I3L192;R4GMX5;R4GN83	BASI_HUMAN	BSG	Basigin
P38646	P38646;A0A7I2V2G2;A0A7I2V2S7;A0A7I2YQB2;D6RCD7	GRP75_HUMAN	HSPA9	Stress-70 protein, mitochondrial
Q8NI36	Q8NI36;A0A0A0MTB8	WDR36_HUMAN	WDR36	WD repeat-containing protein 36
Q9Y316	Q9Y316	MEMO1_HUMAN	MEMO1	Protein MEMO1
P07437	P04350;P07437;P68371;Q5JP53;Q5ST81	TBB5_HUMAN	TUBB	Tubulin beta chain
P60953	P60953	CDC42_HUMAN	CDC42	Cell division control protein 42 homolog
P60866	P60866;A0A7P0S5H5;E5RIP1;E5RJX2	RS20_HUMAN	RPS20	40S ribosomal protein S20
P02533	P02533	K1C14_HUMAN	KRT14	Keratin, type I cytoskeletal 14
P22059	P22059	OSBP1_HUMAN	OSBP	Oxysterol-binding protein 1
Q96S55	Q96S55	WRIP1_HUMAN	WRNIP1	ATPase WRNIP1
Q16629	Q16629;C9JAB2;A0A0B4J1Z1	SRSF7_HUMAN	SRSF7	Serine/arginine-rich splicing factor 7
P31943	P31943;G8JLB6;H0YB39	HNRH1_HUMAN	HNRNPH1	Heterogeneous nuclear ribonucleoprotein H
P01130	P01130;H0YM92;H0YMD1;J3KMZ9;H0YMQ3	LDLR_HUMAN	LDLR	Low-density lipoprotein receptor
P22223	P22223	CADH3_HUMAN	CDH3	Cadherin-3
Q9H9T3	Q9H9T3;B4DKA4	ELP3_HUMAN	ELP3	Elongator complex protein 3
P10586	P10586;P23468;A0A0U1RQU1;F5GWR7;Q3KPI9;A2A437	PTPRF_HUMAN	PTPRF	Receptor-type tyrosine-protein phosphatase F
O43193	O43193	MTLR_HUMAN	MLNR	Motilin receptor
P06703	P06703;R4GN98	S10A6_HUMAN	S100A6	Protein S100-A6
Q9NZN1	Q9NZN1	IRPL1_HUMAN	IL1RAPL1	Interleukin-1 receptor accessory protein-like 1
P0DP23;P0DP24;P0DP25	P0DP23;P0DP24;P0DP25;A0A590UJI2;E7EMB3;G3V361;Q96HY3	CALM1_HUMAN;CALM2_HUMAN;CALM3_HUMAN	CALM1;CALM2;CALM3	Calmodulin-1
P39023	P39023;B5MCW2;G5E9G0;H7C3M2;H7C422	RL3_HUMAN	RPL3	60S ribosomal protein L3
Q9HAB3	Q9HAB3;A0A6Q8PG35;A0A6Q8PGB9;A0A6Q8PHF8;E9PKE4	S52A2_HUMAN	SLC52A2	Solute carrier family 52, riboflavin transporter, member 2
O75487	O75487	GPC4_HUMAN	GPC4	Glypican-4
Q7KZ85	Q7KZ85	SPT6H_HUMAN	SUPT6H	Transcription elongation factor SPT6
P27708	P27708;F8VPD4;H7BZB3	PYR1_HUMAN	CAD	CAD protein
O14950;P19105	O14950;P19105;P24844;J3KTJ1;J3QRS3	ML12A_HUMAN;ML12B_HUMAN	MYL12A;MYL12B	Myosin regulatory light chain 12B
Q13126	Q13126;B4DUC8;J3QSB7	MTAP_HUMAN	MTAP	S-methyl-5'-thioadenosine phosphorylase
Q6P5R6	Q6P5R6;C9JYQ9;H0Y8C2	RL22L_HUMAN	RPL22L1	60S ribosomal protein L22-like 1
P49354	P49354;E9PQP6;H0YCW1	FNTA_HUMAN	FNTA	Protein farnesyltransferase/geranylgeranyltransferase type-1 subunit alpha
Q14697	Q14697;F5H6X6	GANAB_HUMAN	GANAB	Neutral alpha-glucosidase AB
P13521	P13521;C9JDT0;C9JQI2	SCG2_HUMAN	SCG2	Secretogranin-2
P02792	P02792	FRIL_HUMAN	FTL	Ferritin light chain
Q92520	Q92520	FAM3C_HUMAN	FAM3C	Protein FAM3C
Q8IYD2	Q8IYD2;U3KQC2;U3KQH1	KLD8A_HUMAN	KLHDC8A	Kelch domain-containing protein 8A
Q9Y3Z3	Q9Y3Z3;A0A2R8YCS7	SAMH1_HUMAN	SAMHD1	Deoxynucleoside triphosphate triphosphohydrolase SAMHD1
Q6UX71	Q6UX71	PXDC2_HUMAN	PLXDC2	Plexin domain-containing protein 2
Q15021	Q15021;E7EN77	CND1_HUMAN	NCAPD2	Condensin complex subunit 1
P33992	P33992;B1AHB1	MCM5_HUMAN	MCM5	DNA replication licensing factor MCM5
Q5VY09	Q5VY09	IER5_HUMAN	IER5	Immediate early response gene 5 protein
P04843	P04843;B7Z4L4	RPN1_HUMAN	RPN1	Dolichyl-diphosphooligosaccharide--protein glycosyltransferase subunit 1
Q15287	Q15287;H3BMM9;H3BMS0;H3BTC0;H3BV80	RNPS1_HUMAN	RNPS1	RNA-binding protein with serine-rich domain 1
Q9BY44	Q9BY44;F8WAE5;C9IZE1;F8WAT3;F8WF18	EIF2A_HUMAN	EIF2A	Eukaryotic translation initiation factor 2A
P02461	P02461	CO3A1_HUMAN	COL3A1	Collagen alpha-1(III) chain
P06899;Q16778	O60814;P06899;P57053;P62807;Q16778	H2B1J_HUMAN;H2B2E_HUMAN	H2BC11;H2BC21	Histone H2B type 1-J
P22087	P22087;M0QXL5;M0R0P1;M0R1H0;M0R299;M0R2B0;M0R2Q4;M0R2U2	FBRL_HUMAN	FBL	rRNA 2'-O-methyltransferase fibrillarin
Q969Q0	P83881;Q969Q0;H0Y3V9;H0Y5B4;H7BY91;H7BZ11	RL36L_HUMAN	RPL36AL	60S ribosomal protein L36a-like
Q12788	Q12788	TBL3_HUMAN	TBL3	Transducin beta-like protein 3
P62714;P67775	P62714;P67775;B3KQ51;A0A8V8TQA1;A0A8V8TQU8;A0A8V8TRB3;H0YBN9	PP2AA_HUMAN;PP2AB_HUMAN	PPP2CA;PPP2CB	Serine/threonine-protein phosphatase 2A catalytic subunit beta isoform
Q9NUV7	Q9NUV7	SPTC3_HUMAN	SPTLC3	Serine palmitoyltransferase 3
Q9UKK9	Q9UKK9;A6NFX8	NUDT5_HUMAN	NUDT5	ADP-sugar pyrophosphatase
P18206	P18206	VINC_HUMAN	VCL	Vinculin
Q9NPH2	Q9NPH2;J3QS51	INO1_HUMAN	ISYNA1	Inositol-3-phosphate synthase 1
P35579	P35579;A0A8I5KWT8	MYH9_HUMAN	MYH9	Myosin-9
P23284	P23284;A0A7P0TB45;A0A7P0Z497	PPIB_HUMAN	PPIB	Peptidyl-prolyl cis-trans isomerase B
P30566	P30566;A0A096LNY6;A0A0A6YY92;A0A1B0GTJ7;A0A1B0GWJ0;A0A7P0T8E4;A0A7P0Z472;A0A7P0T9A7;A0A096LNY5	PUR8_HUMAN	ADSL	Adenylosuccinate lyase
Q96EE3	Q96EE3;K7ELV2;K7ENI5	SEH1_HUMAN	SEH1L	Nucleoporin SEH1
Q02241	Q02241;A0A2U3TZL8;H7BYN4;A0A7I2V5Y5	KIF23_HUMAN	KIF23	Kinesin-like protein KIF23
P22466	P22466	GALA_HUMAN	GAL	Galanin peptides
Q02543	Q02543;M0R0P7;M0R117;M0R1A7;M0R3D6	RL18A_HUMAN	RPL18A	60S ribosomal protein L18a
P14678;P63162	P14678;P63162;J3QLE5	RSMB_HUMAN;RSMN_HUMAN	SNRPB;SNRPN	Small nuclear ribonucleoprotein-associated proteins B and B'
P13645	P13645;A0A1B0GVI3	K1C10_HUMAN	KRT10	Keratin, type I cytoskeletal 10
P05546	P05546	HEP2_HUMAN	SERPIND1	Heparin cofactor 2
P54819	P54819;F8W1A4;A0A5F9ZHP2;A0A5K1VW67;F8VY04;F8VZG5;G3V213	KAD2_HUMAN	AK2	Adenylate kinase 2, mitochondrial
Q15413	Q15413;A0A087X080;A0A0U1RRH1;A0A0X1KG73	RYR3_HUMAN	RYR3	Ryanodine receptor 3
Q15029	Q15029	U5S1_HUMAN	EFTUD2	116 kDa U5 small nuclear ribonucleoprotein component
O43390	O43390;A0A286YEZ8;A0A6Q8PH35;B4DT28	HNRPR_HUMAN	HNRNPR	Heterogeneous nuclear ribonucleoprotein R
P23527	P23527;Q5QNW6;Q93079	H2B1O_HUMAN	H2BC17	Histone H2B type 1-O
Q9NUP9	Q9NUP9	LIN7C_HUMAN	LIN7C	Protein lin-7 homolog C
P61224;P62834	P61224;P62834;E7ESV4;F5GWU8;F5GX62;F5GYB5;F5GYH7;F5H004;F5H077;F5H0B7;F5H491;F5H4H0;F5H500;F5H6R7;F5H7Y6	RAP1A_HUMAN;RAP1B_HUMAN	RAP1A;RAP1B	Ras-related protein Rap-1b
Q8TEA7	Q8TEA7	TBCK_HUMAN	TBCK	TBC domain-containing protein kinase-like protein
O43242	O43242	PSMD3_HUMAN	PSMD3	26S proteasome non-ATPase regulatory subunit 3
P04070	P04070;E7END6;E7ENR9;E7EU72;E7EVH6	PROC_HUMAN	PROC	Vitamin K-dependent protein C
Q8WWY3	Q8WWY3;E7EVX8	PRP31_HUMAN	PRPF31	U4/U6 small nuclear ribonucleoprotein Prp31
Q8N201	Q8N201	INT1_HUMAN	INTS1	Integrator complex subunit 1
O75351	O75351	VPS4B_HUMAN	VPS4B	Vacuolar protein sorting-associated protein 4B
Q9NUI1	Q9NUI1;A0A0J9YWI0;A0A0J9YXZ6;A0A0J9YY83;G3V0I9;Q4VXZ8	DECR2_HUMAN	DECR2	Peroxisomal 2,4-dienoyl-CoA reductase [(3E)-enoyl-CoA-producing]
Q12846	Q12846	STX4_HUMAN	STX4	Syntaxin-4
Q99436	Q99436;Q5TBG5	PSB7_HUMAN	PSMB7	Proteasome subunit beta type-7
Q13740	Q13740;F5GXJ9;H7C543	CD166_HUMAN	ALCAM	CD166 antigen
P12931	P12931	SRC_HUMAN	SRC	Proto-oncogene tyrosine-protein kinase Src
P05388	P05388;F8VWS0;F8VZS0;F8W1K8	RLA0_HUMAN	RPLP0	60S acidic ribosomal protein P0
Q13310	Q13310;A0A7I2V4L7;A0A7I2V598;A0A7I2V5W9;B1ANR0;H0Y5F5;H0YEU6	PABP4_HUMAN	PABPC4	Polyadenylate-binding protein 4
P02452	P02452	CO1A1_HUMAN	COL1A1	Collagen alpha-1(I) chain
A0A0A0MRM8	A0A0A0MRM8	A0A0A0MRM8_HUMAN	MYO6	Unconventional myosin-VI
P29992	P29992	GNA11_HUMAN	GNA11	Guanine nucleotide-binding protein subunit alpha-11
Q86XX4	Q86XX4;A0A804HL50	FRAS1_HUMAN	FRAS1	Extracellular matrix organizing protein FRAS1
P10515	P10515;A0A7P0Z4G4;E9PEJ4;H0YDD4;A0A7P0T997;A0A7P0TA47;A0A7P0TAG1;A0A7P0TAX2;A0A7P0TBE2;A0A7P0TBK2	ODP2_HUMAN	DLAT	Dihydrolipoyllysine-residue acetyltransferase component of pyruvate dehydrogenase complex, mitochondrial
Q9UJZ1	Q9UJZ1	STML2_HUMAN	STOML2	Stomatin-like protein 2, mitochondrial
Q9NQW7	Q9NQW7;Q5T6H2;Q5T6H3;Q5T6H7	XPP1_HUMAN	XPNPEP1	Xaa-Pro aminopeptidase 1
P63092;Q5JWF2	P63092;Q5JWF2;A0A0A0MR13;A0A590UJF0;A0A590UJQ9;A0A590UJS2;A0A590UJY2;A0A7I2V5R6;B0AZR9;Q5JWE9;A0A590UK28;A0A804HIH4	GNAS1_HUMAN;GNAS2_HUMAN	GNAS	Guanine nucleotide-binding protein G(s) subunit alpha isoforms short
P43034	P43034;A0A6Q8PFU3;A0A6Q8PFT2;I3L3N5	LIS1_HUMAN	PAFAH1B1	Platelet-activating factor acetylhydrolase IB subunit beta
P02538	P02538;P04259;P12035;P48668	K2C6A_HUMAN	KRT6A	Keratin, type II cytoskeletal 6A
P49757	P49757;G3V3M5;G3V3R1	NUMB_HUMAN	NUMB	Protein numb homolog
Q7Z6B0	Q7Z6B0;H0YGB4	CCD91_HUMAN	CCDC91	Coiled-coil domain-containing protein 91
Q8NCA5	Q8NCA5;A0A8I5KR56;A0A8I5KZA5;A0A8I5QKV5;B4DT23;E9PH82	FA98A_HUMAN	FAM98A	Protein FAM98A
Q96PD2	Q96PD2;C9JIW6	DCBD2_HUMAN	DCBLD2	Discoidin, CUB and LCCL domain-containing protein 2
Q13330	Q13330;Q9BTC8;E7EQY4;E7ESY4;F6RRE2;E7EV10;E9PCS8	MTA1_HUMAN	MTA1	Metastasis-associated protein MTA1
O95801	O95801	TTC4_HUMAN	TTC4	Tetratricopeptide repeat protein 4
P49411	P49411	EFTU_HUMAN	TUFM	Elongation factor Tu, mitochondrial
Q9Y240	Q9Y240	CLC11_HUMAN	CLEC11A	C-type lectin domain family 11 member A
Q9Y3F4	Q9Y3F4	STRAP_HUMAN	STRAP	Serine-threonine kinase receptor-associated protein
Q99829	Q99829;A6PVH9;B0QZ18;F2Z2V0;Q5JX44;Q5JX45;Q5JX52;Q5JX60;Q5JX61;E7ENH5;Q5JX56;Q5JX58;Q5JX59	CPNE1_HUMAN	CPNE1	Copine-1
O95630	O95630;C9JK83;F5H5B9;A0A804HHU9;A0A804HHV2;A0A804HI64;A0A804HIF8;A0A804HII8;A0A804HIJ2;A0A804HIV0;A0A804HJ64;A0A804HJS0;A0A804HKA6;A0A804HL27	STABP_HUMAN	STAMBP	STAM-binding protein
Q02790	Q02790	FKBP4_HUMAN	FKBP4	Peptidyl-prolyl cis-trans isomerase FKBP4
P09104	P09104;P13929;E5RGZ4;F5H0C8;K7EKN2;K7EPM1;E5RG95;E5RI09;F5H1C3	ENOG_HUMAN	ENO2	Gamma-enolase
Q9Y6A4	Q9Y6A4	CFA20_HUMAN	CFAP20	Cilia- and flagella-associated protein 20
Q6P2Q9	Q6P2Q9;I3L0J9	PRP8_HUMAN	PRPF8	Pre-mRNA-processing-splicing factor 8
P26447	P26447	S10A4_HUMAN	S100A4	Protein S100-A4
P78417	P78417;Q5TA02	GSTO1_HUMAN	GSTO1	Glutathione S-transferase omega-1
P07900	P07900	HS90A_HUMAN	HSP90AA1	Heat shock protein HSP 90-alpha
O95394	O95394;A0A494C0G1;A0A494C1E2;A0A494C1Q4;H0Y987;J3KN95;A0A087WT27;A0A8V8TLT8;A0A8V8TM25;A0A8V8TMH7;A0A8V8TMI1;A0A8V8TNH4;A0A8V8TNM1	AGM1_HUMAN	PGM3	Phosphoacetylglucosamine mutase
P61313	P61313;A0A2R8Y738;A0A2R8YEM3;E7ENU7;E7EQV9;E7EX53	RL15_HUMAN	RPL15	60S ribosomal protein L15
P61160	P61160	ARP2_HUMAN	ACTR2	Actin-related protein 2
Q04912	Q04912;H7C3Z8	RON_HUMAN	MST1R	Macrophage-stimulating protein receptor
Q9BXJ4	Q9BXJ4;E9PGA6	C1QT3_HUMAN	C1QTNF3	Complement C1q tumor necrosis factor-related protein 3
Q15582	Q15582	BGH3_HUMAN	TGFBI	Transforming growth factor-beta-induced protein ig-h3
P61978	P61978;Q5T6W2	HNRPK_HUMAN	HNRNPK	Heterogeneous nuclear ribonucleoprotein K
Q01433	Q01433;A0A5F9UK94;A0A7P0Z4H6;A0A804CCZ3;A0A804H2H4;H0Y360;H0YF16;A0A590UJX5;A0A590UK85;A0A7P0TB79	AMPD2_HUMAN	AMPD2	AMP deaminase 2
Q9H0C8	Q9H0C8;E9PC05	ILKAP_HUMAN	ILKAP	Integrin-linked kinase-associated serine/threonine phosphatase 2C
P11216	P11216;H0Y4Z6	PYGB_HUMAN	PYGB	Glycogen phosphorylase, brain form
P62917	P62917;E9PKU4;E9PKZ0;G3V1A1	RL8_HUMAN	RPL8	60S ribosomal protein L8
Q9BXJ9	Q9BXJ9;A0A0B4J1W3;A0A8V8TPI7;A0A8V8TQ34;A0A8V8TQT7	NAA15_HUMAN	NAA15	N-alpha-acetyltransferase 15, NatA auxiliary subunit
P34896	P34896;J3KRK5;J3KRZ5	GLYC_HUMAN	SHMT1	Serine hydroxymethyltransferase, cytosolic
Q86VE9	Q86VE9;A0A0J9YYI4	SERC5_HUMAN	SERINC5	Serine incorporator 5
P17858	P17858	PFKAL_HUMAN	PFKL	ATP-dependent 6-phosphofructokinase, liver type
P62753	P62753;A2A3R5	RS6_HUMAN	RPS6	40S ribosomal protein S6
A0A0C4DFX0	A0A0C4DFX0	A0A0C4DFX0_HUMAN	NOL6	Nucleolar protein 6
Q9UHD1	Q9UHD1;E9PIZ4;E9PPQ5;E9PSD5	CHRD1_HUMAN	CHORDC1	Cysteine and histidine-rich domain-containing protein 1
Q9UGT4	Q9UGT4	SUSD2_HUMAN	SUSD2	Sushi domain-containing protein 2
P26639	P26639	SYTC_HUMAN	TARS1	Threonine--tRNA ligase 1, cytoplasmic
P09543	P09543;C9K0L8;K7ERC4;K7ERZ0;K7EN66	CN37_HUMAN	CNP	2',3'-cyclic-nucleotide 3'-phosphodiesterase
Q9BVK6	Q9BVK6	TMED9_HUMAN	TMED9	Transmembrane emp24 domain-containing protein 9
P20340	P20340;F5H3K7	RAB6A_HUMAN	RAB6A	Ras-related protein Rab-6A
P55072	P55072;C9JUP7;A0A7I2V540;A0A7P0T8A3;A0A7P0T8Q5;A0A7P0TAQ1;A0A7P0TAW3;A0A7P0Z4C6	TERA_HUMAN	VCP	Transitional endoplasmic reticulum ATPase
O43684	O43684;J3QT28	BUB3_HUMAN	BUB3	Mitotic checkpoint protein BUB3
Q8TEQ6	Q8TEQ6	GEMI5_HUMAN	GEMIN5	Gem-associated protein 5
P04264	P04259;P04264	K2C1_HUMAN	KRT1	Keratin, type II cytoskeletal 1
P23246	P23246;A0A8Q3WMA7	SFPQ_HUMAN	SFPQ	Splicing factor, proline- and glutamine-rich
P11940	P11940;Q4VXU2;A0A087WTT1;A0A6Q8JFT6;A0A7I2V4N4;A0A7I2YQ88;A0A7I2YQE4;E7EQV3;E7ERJ7;H0YAR2;A0A6I8PLA1;A0A6I8PS38;H0YAP2	PABP1_HUMAN	PABPC1	Polyadenylate-binding protein 1
Q5W0Z9	Q5W0Z9;B4DRN8	ZDH20_HUMAN	ZDHHC20	Palmitoyltransferase ZDHHC20
P37837	P37837;F2Z393	TALDO_HUMAN	TALDO1	Transaldolase
O94832	O94832;J3KRL0;J3QRN6;K7EIG7	MYO1D_HUMAN	MYO1D	Unconventional myosin-Id
P15169	P15169	CBPN_HUMAN	CPN1	Carboxypeptidase N catalytic chain
O15067	O15067	PUR4_HUMAN	PFAS	Phosphoribosylformylglycinamidine synthase
O43396	O43396;K7EKG2;K7EPB7	TXNL1_HUMAN	TXNL1	Thioredoxin-like protein 1
Q96SB4	Q96SB4;H3BLV9	SRPK1_HUMAN	SRPK1	SRSF protein kinase 1
Q15397	Q15397	PUM3_HUMAN	PUM3	Pumilio homolog 3
Q9BSA4	Q9BSA4;B4DKD1	TTYH2_HUMAN	TTYH2	Protein tweety homolog 2
Q13509	Q13509;A0A0B4J269;G3V2A3;G3V542	TBB3_HUMAN	TUBB3	Tubulin beta-3 chain
Q00653	Q00653	NFKB2_HUMAN	NFKB2	Nuclear factor NF-kappa-B p100 subunit
Q9H9H4	Q9H9H4;F5H1F6;F5H4M0	VP37B_HUMAN	VPS37B	Vacuolar protein sorting-associated protein 37B
A6NHR9	A6NHR9;A0A8I5KQZ7;A0A8I5KRS9;A0A8I5KW02;J3KTL8	SMHD1_HUMAN	SMCHD1	Structural maintenance of chromosomes flexible hinge domain-containing protein 1
Q99961	Q99961;Q99962;M0QYE0;M0R0I3	SH3G1_HUMAN	SH3GL1	Endophilin-A2
Q16891	Q16891;B9A067;D6RAW4	MIC60_HUMAN	IMMT	MICOS complex subunit MIC60
Q7L2E3	Q7L2E3;H7BXY3	DHX30_HUMAN	DHX30	ATP-dependent RNA helicase DHX30
Q12904	Q12904;A0A5F9ZHC5;A0A804HJ47;A0A8C8KIA0;A0A8C8MUD1	AIMP1_HUMAN	AIMP1	Aminoacyl tRNA synthase complex-interacting multifunctional protein 1
P46940	P46940;A0A0J9YXZ5	IQGA1_HUMAN	IQGAP1	Ras GTPase-activating-like protein IQGAP1
Q9ULX3	Q9ULX3;H3BUR4	NOB1_HUMAN	NOB1	RNA-binding protein NOB1
P49257	P49257	LMAN1_HUMAN	LMAN1	Protein ERGIC-53
O95407	O95407	TNF6B_HUMAN	TNFRSF6B	Tumor necrosis factor receptor superfamily member 6B
Q9NP79	Q9NP79;A0A087WY55;Q5TGM0	VTA1_HUMAN	VTA1	Vacuolar protein sorting-associated protein VTA1 homolog
P35443	P35443;P49747;E7ES19;G3XAP6	TSP4_HUMAN	THBS4	Thrombospondin-4
P04114	P04114;A8MUN2;A0A669KB70	APOB_HUMAN	APOB	Apolipoprotein B-100
P35908	P35908	K22E_HUMAN	KRT2	Keratin, type II cytoskeletal 2 epidermal
O00541	O00541;B5MCF9;B3KXD6	PESC_HUMAN	PES1	Pescadillo homolog
Q13601	Q13601	KRR1_HUMAN	KRR1	KRR1 small subunit processome component homolog
P35527	P35527;K7EQQ3	K1C9_HUMAN	KRT9	Keratin, type I cytoskeletal 9
Q7Z794	Q7Z794	K2C1B_HUMAN	KRT77	Keratin, type II cytoskeletal 1b
P30613	P30613;F8W6W2	KPYR_HUMAN	PKLR	Pyruvate kinase PKLR
P68402	P68402;J3KNE3	PA1B2_HUMAN	PAFAH1B2	Platelet-activating factor acetylhydrolase IB subunit alpha2
P40429	P40429;A0A7I2V2L9;A0A7I2V5L3;M0QYS1;Q6NVV1;Q8J015	RL13A_HUMAN	RPL13A	60S ribosomal protein L13a
Q9NZN4	Q9NZN4	EHD2_HUMAN	EHD2	EH domain-containing protein 2
Q9BQS2;X6R8R1	Q9BQS2;A0A096LNH4;D6RF99;H3BLX3;X6R8R1	ST15B_HUMAN;SYT15_HUMAN	SYT15;SYT15B	Synaptotagmin-15
O95816	O95816	BAG2_HUMAN	BAG2	BAG family molecular chaperone regulator 2
O15085	O15085	ARHGB_HUMAN	ARHGEF11	Rho guanine nucleotide exchange factor 11
Q9UI10	Q9UI10;E7ERK9	EI2BD_HUMAN	EIF2B4	Translation initiation factor eIF-2B subunit delta
P31930	P31930	QCR1_HUMAN	UQCRC1	Cytochrome b-c1 complex subunit 1, mitochondrial
P13647	P04259;P13647;P48668;F8W0C6	K2C5_HUMAN	KRT5	Keratin, type II cytoskeletal 5
H0YB32	H0YB32	H0YB32_HUMAN	CCDC69	Coiled-coil domain containing 69 (Fragment)
Q04446	Q04446;E9PGM4	GLGB_HUMAN	GBE1	1,4-alpha-glucan-branching enzyme
P11142	P11142;P54652;E9PK54;E9PKE3;E9PLF4;E9PN25;E9PN89;E9PPY6;E9PQK7;E9PQQ4	HSP7C_HUMAN	HSPA8	Heat shock cognate 71 kDa protein
P00390	P00390	GSHR_HUMAN	GSR	Glutathione reductase, mitochondrial
P78424	P78424;A0A6E1XZL4	PO6F2_HUMAN	POU6F2	POU domain, class 6, transcription factor 2
P62873	P16520;P62873;P62879;B1AKQ8;C9JIS1;C9JXA5;C9JZN1;E7EP32;E9PCP0;F5H0S8;F5H100;F5H8J8;F6UT28;F6X3N5	GBB1_HUMAN	GNB1	Guanine nucleotide-binding protein G(I)/G(S)/G(T) subunit beta-1
P00338	P00338	LDHA_HUMAN	LDHA	L-lactate dehydrogenase A chain
Q8N122	Q8N122;A0A8V8TMD9	RPTOR_HUMAN	RPTOR	Regulatory-associated protein of mTOR
A0A0B4J2D5;P0DPI2	A0A0B4J2D5;P0DPI2	GAL3A_HUMAN;GAL3B_HUMAN	GATD3;GATD3B	Putative glutamine amidotransferase-like class 1 domain-containing protein 3B, mitochondrial
Q07955	Q07955;J3KTL2;J3KSW7;J3QQV5	SRSF1_HUMAN	SRSF1	Serine/arginine-rich splicing factor 1
A0A590UJM0	A0A2R8Y6J6;A0A590UJM0	A0A590UJM0_HUMAN	SCN10A	Sodium channel protein
P46778	P46778;M0R181	RL21_HUMAN	RPL21	60S ribosomal protein L21
P53396	P53396	ACLY_HUMAN	ACLY	ATP-citrate synthase
O75954	O75954;B5MD23;A0A3B3IST1	TSN9_HUMAN	TSPAN9	Tetraspanin-9
O95239	O95239;Q2VIQ3	KIF4A_HUMAN	KIF4A	Chromosome-associated kinesin KIF4A
P33778	P33778;Q99877;U3KQK0	H2B1B_HUMAN	H2BC3	Histone H2B type 1-B
Q8N1Y9	Q8N1Y9	YI025_HUMAN		Putative uncharacterized protein FLJ37218
Q15435	Q15435;H7C003	PP1R7_HUMAN	PPP1R7	Protein phosphatase 1 regulatory subunit 7
Q00796	Q00796;A0A6I8PIS1	DHSO_HUMAN	SORD	Sorbitol dehydrogenase
Q5T2T1	Q5T2T1;S4R337;U5GXS2	MPP7_HUMAN	MPP7	MAGUK p55 subfamily member 7
O75312	O75312;H7BZM7;H7C0E5	ZPR1_HUMAN	ZPR1	Zinc finger protein ZPR1
Q562R1	Q562R1	ACTBL_HUMAN	ACTBL2	Beta-actin-like protein 2
O95833	O95833	CLIC3_HUMAN	CLIC3	Chloride intracellular channel protein 3
P59190	P59190;A0A2R8Y7G7;A0A2R8YFB8;G3V196;G3V562;J3QSF4	RAB15_HUMAN	RAB15	Ras-related protein Rab-15
Q00839	Q00839;A0A1W2PP34;A0A1W2PP35;A0A1W2PPH7;A0A1W2PPL4;A0A1W2PPS1;A0A1W2PQ74;A0A1W2PQL0;A0A1W2PRZ7;A0A1X7SBS1;Q5RI18	HNRPU_HUMAN	HNRNPU	Heterogeneous nuclear ribonucleoprotein U
P13797	P13797	PLST_HUMAN	PLS3	Plastin-3
O75607	O75607	NPM3_HUMAN	NPM3	Nucleoplasmin-3
P36578	P36578;H3BM89;H3BTP7	RL4_HUMAN	RPL4	60S ribosomal protein L4
Q9BT78	Q9BT78;D6RD63;D6RFN0	CSN4_HUMAN	COPS4	COP9 signalosome complex subunit 4
Q9UEW8	Q9UEW8;A0A8V8TKT5	STK39_HUMAN	STK39	STE20/SPS1-related proline-alanine-rich protein kinase
Q3ZCW2	Q3ZCW2	LEGL_HUMAN	LGALSL	Galectin-related protein
P21941	P21941	MATN1_HUMAN	MATN1	Cartilage matrix protein
O60716	O60716;A0A669KB05;A0A669KB62;C9JZR2;H0YC95	CTND1_HUMAN	CTNND1	Catenin delta-1
Q9BZE4	Q9BZE4	GTPB4_HUMAN	GTPBP4	GTP-binding protein 4
P07814	P07814	SYEP_HUMAN	EPRS1	Bifunctional glutamate/proline--tRNA ligase
Q14692	Q14692	BMS1_HUMAN	BMS1	Ribosome biogenesis protein BMS1 homolog
O00161	O00161;H3BM38;H3BR18;H3BNE1;H3BPJ0	SNP23_HUMAN	SNAP23	Synaptosomal-associated protein 23
Q58FF8	Q58FF8	H90B2_HUMAN	HSP90AB2P	Putative heat shock protein HSP 90-beta 2
Q99715	Q99715;D6RGG3;H0Y4P7	COCA1_HUMAN	COL12A1	Collagen alpha-1(XII) chain
Q9Y4B6	Q9Y4B6	DCAF1_HUMAN	DCAF1	DDB1- and CUL4-associated factor 1
P42025	P42025	ACTY_HUMAN	ACTR1B	Beta-centractin
P61326;Q96A72	P61326;Q96A72;F5H6N1	MGN2_HUMAN;MGN_HUMAN	MAGOH;MAGOHB	Protein mago nashi homolog
Q9P2E9	Q9P2E9;A0A087WU26;F8W7S5	RRBP1_HUMAN	RRBP1	Ribosome-binding protein 1
P18124	P18124;A8MUD9	RL7_HUMAN	RPL7	60S ribosomal protein L7
Q6P280	Q6P280;A0A0C4DFR4;K7ES80	ZN529_HUMAN	ZNF529	Zinc finger protein 529
Q9BQA1	Q9BQA1	MEP50_HUMAN	WDR77	Methylosome protein 50
Q9Y266	Q9Y266	NUDC_HUMAN	NUDC	Nuclear migration protein nudC
O14745	O14745	NHRF1_HUMAN	NHERF1	Na(+)/H(+) exchange regulatory cofactor NHE-RF1
Q9H307	Q9H307	PININ_HUMAN	PNN	Pinin
P30153	P30153;C9J9C1	2AAA_HUMAN	PPP2R1A	Serine/threonine-protein phosphatase 2A 65 kDa regulatory subunit A alpha isoform
P07305	P07305	H10_HUMAN	H1-0	Histone H1.0
Q9H944	Q9H944;A0A804HK38;A6PVP4;B7ZBQ3;B7ZBQ1	MED20_HUMAN	MED20	Mediator of RNA polymerase II transcription subunit 20
P11277	P11277	SPTB1_HUMAN	SPTB	Spectrin beta chain, erythrocytic
P18621	P18621;A0A0A6YYL6;A0A087WWH0;A0A087WXM6;A0A087WY81;J3KRB3;J3KRX5;J3KSJ0;J3QQT2;J3QS96	RL17_HUMAN	RPL17	60S ribosomal protein L17
O95163	O95163;A0A6Q8PEX6;A0A6Q8PF66;A0A6Q8PF69;A0A6Q8PFB7;A0A6Q8PFH9;A0A6Q8PFN8;A0A6Q8PG86;A0A6Q8PGR0;A0A6Q8PGW3;A0A6Q8PH48;A0A6Q8PHA0;A0A6Q8PHC9;A0A6Q8PHF4;A0A6Q8PHI5;F5H2T0	ELP1_HUMAN	ELP1	Elongator complex protein 1
P53985	P53985;Q5T8R3;Q5T8R5	MOT1_HUMAN	SLC16A1	Monocarboxylate transporter 1
Q96CW5	Q96CW5;A0A3B3ITE3	GCP3_HUMAN	TUBGCP3	Gamma-tubulin complex component 3
P01137	A0A499FJK2;P01137;A0A7I2YQL8;A0A7I2V5Z9	TGFB1_HUMAN	TGFB1	Transforming growth factor beta-1 proprotein
Q92839	Q92839;G3V1S7;M0QXH4;M0R2V0	HYAS1_HUMAN	HAS1	Hyaluronan synthase 1
P61019	P61019;Q8WUD1;A0A3B3ITL1;E9PE37;E9PKL7;H0YD31	RAB2A_HUMAN	RAB2A	Ras-related protein Rab-2A
Q9P2R3	Q9P2R3	ANFY1_HUMAN	ANKFY1	Rabankyrin-5
P52209	P52209;K7EM49;K7EPF6;K7EMN2	6PGD_HUMAN	PGD	6-phosphogluconate dehydrogenase, decarboxylating
Q14683	Q14683;G8JLG1;A0A6Q8PHC3	SMC1A_HUMAN	SMC1A	Structural maintenance of chromosomes protein 1A
Q9UNL2	Q9UNL2;C9JA28	SSRG_HUMAN	SSR3	Translocon-associated protein subunit gamma
Q15459	Q15459;H7C1L2	SF3A1_HUMAN	SF3A1	Splicing factor 3A subunit 1
P41250	P41250;A0A6Q8PFZ6;A0A6Q8PGZ8;A0A6Q8PHI7;H7C443;A0A6Q8PGA8;A0A6Q8PGI6;A0A6Q8PGW4;A0A6Q8PHH9	GARS_HUMAN	GARS1	Glycine--tRNA ligase
Q9NP72	Q9NP72;A0A804HIB9;A0A8C8NLQ3;B7Z4P9;H0Y6T8	RAB18_HUMAN	RAB18	Ras-related protein Rab-18
Q14145	Q14145	KEAP1_HUMAN	KEAP1	Kelch-like ECH-associated protein 1
Q16401	Q16401	PSMD5_HUMAN	PSMD5	26S proteasome non-ATPase regulatory subunit 5
Q16625	Q16625;A0A0G2JMZ8	OCLN_HUMAN	OCLN	Occludin
P16402	P10412;P16401;P16402;P16403;Q02539	H13_HUMAN	H1-3	Histone H1.3
P25786	P25786;F5GX11	PSA1_HUMAN	PSMA1	Proteasome subunit alpha type-1
Q04206	Q04206;A0A087X0W8;E9PKH5;Q2TAM5	TF65_HUMAN	RELA	Transcription factor p65
P49721	P49721	PSB2_HUMAN	PSMB2	Proteasome subunit beta type-2
P53618	P53618;E9PP73	COPB_HUMAN	COPB1	Coatomer subunit beta
P08697	P08697;A0A0G2JPA8;C9JMH6;A0A0J9YWQ3;A0A0J9YY65;C9JPV4	A2AP_HUMAN	SERPINF2	Alpha-2-antiplasmin
P28072	P28072;A0A087X2I4;I3L3X7	PSB6_HUMAN	PSMB6	Proteasome subunit beta type-6
P15170	P15170	ERF3A_HUMAN	GSPT1	Eukaryotic peptide chain release factor GTP-binding subunit ERF3A
P62081	P62081;A0A2R8Y623;B5MCP9	RS7_HUMAN	RPS7	40S ribosomal protein S7
P46782	P46782;M0R0F0;M0R0R2	RS5_HUMAN	RPS5	40S ribosomal protein S5
P62195	P62195;J3KRP2;J3QQM1;J3QSA9	PRS8_HUMAN	PSMC5	26S proteasome regulatory subunit 8
Q9H6S3	Q9H6S3;A0A3B3ISQ4;H0YD62;H0YF37	ES8L2_HUMAN	EPS8L2	Epidermal growth factor receptor kinase substrate 8-like protein 2
P29373	P29373;Q5SYZ4	RABP2_HUMAN	CRABP2	Cellular retinoic acid-binding protein 2
Q9Y285	Q9Y285;K7ER00	SYFA_HUMAN	FARSA	Phenylalanine--tRNA ligase alpha subunit
O00445	O00445	SYT5_HUMAN	SYT5	Synaptotagmin-5
P0C0L4	P0C0L4;P0C0L5;A0A0G2JL54;A0A0G2JPR0;A0A140TA29;A0A140TA32;A0A140TA44;A0A140TA49;F5GXS0;A0A8V8TLP6	CO4A_HUMAN	C4A	Complement C4-A
Q92542	Q92542;A0A8V8TNI3;A0A8V8TNV7;A0A8V8TNI9;A0A8V8TNU8;A0A8V8TPR8;H0Y6T7;Q5T209	NICA_HUMAN	NCSTN	Nicastrin
O76094	O76094;D6RDY6;R4GNC1	SRP72_HUMAN	SRP72	Signal recognition particle subunit SRP72
Q13308	Q13308;F8WDG7;Q86X91	PTK7_HUMAN	PTK7	Inactive tyrosine-protein kinase 7
O00264	O00264	PGRC1_HUMAN	PGRMC1	Membrane-associated progesterone receptor component 1
P10301	P10301	RRAS_HUMAN	RRAS	Ras-related protein R-Ras
P05026	P05026;A0A8I5KNT2;B7Z9S8	AT1B1_HUMAN	ATP1B1	Sodium/potassium-transporting ATPase subunit beta-1
P27694	P27694	RFA1_HUMAN	RPA1	Replication protein A 70 kDa DNA-binding subunit
P56385	P56385	ATP5I_HUMAN	ATP5ME	ATP synthase subunit e, mitochondrial
P19784	P19784;H3BNI9	CSK22_HUMAN	CSNK2A2	Casein kinase II subunit alpha'
Q6ZMU5	Q6ZMU5	TRI72_HUMAN	TRIM72	Tripartite motif-containing protein 72
P11387	P11387;A0A7P0T852	TOP1_HUMAN	TOP1	DNA topoisomerase 1
P43652	P43652	AFAM_HUMAN	AFM	Afamin
P35052	P35052;H7C410;H7BZL4;H7C024	GPC1_HUMAN	GPC1	Glypican-1
P46379	P46379;A0A024RCR6;A0A0G2JK23;A0A0G2JL47;A0A7I2V508;A0A7P0MQS5	BAG6_HUMAN	BAG6	Large proline-rich protein BAG6
Q9UG63	Q9UG63;C9JHK9;C9JZV3	ABCF2_HUMAN	ABCF2	ATP-binding cassette sub-family F member 2
Q9NPG4	Q9NPG4	PCD12_HUMAN	PCDH12	Protocadherin-12
Q9Y5J1	Q9Y5J1	UTP18_HUMAN	UTP18	U3 small nucleolar RNA-associated protein 18 homolog
Q8WVC0	Q8WVC0	LEO1_HUMAN	LEO1	RNA polymerase-associated protein LEO1
P49588	P49588;A0A6Q8PF33;A0A6Q8PFY2;A0A6Q8PGB5;A0A6Q8PGE8;A0A6Q8PGN5;A0A6Q8PGR9;H3BPK7	SYAC_HUMAN	AARS1	Alanine--tRNA ligase, cytoplasmic
Q15382	Q15382;F8WBL3	RHEB_HUMAN	RHEB	GTP-binding protein Rheb
P61970	P61970;A0A8V8TPY3;A0A8V8TR25;H3BRV9	NTF2_HUMAN	NUTF2	Nuclear transport factor 2
P48739	P48739	PIPNB_HUMAN	PITPNB	Phosphatidylinositol transfer protein beta isoform
P14618	P14618;A0A804F6T5;H3BTN5;A0A804F729;A0A8V8TMM5;A0A8V8TNX9;B4DNK4;H3BQ34	KPYM_HUMAN	PKM	Pyruvate kinase PKM
P50914	P50914;E7EPB3	RL14_HUMAN	RPL14	60S ribosomal protein L14
P62942	P62942;A0A7I2V3S6;A0A087WTS4;A0A087WV48;A0A087WZM5;Q1JUQ3;Q5W0X3	FKB1A_HUMAN	FKBP1A	Peptidyl-prolyl cis-trans isomerase FKBP1A
Q14558	Q14558;B4DP31	KPRA_HUMAN	PRPSAP1	Phosphoribosyl pyrophosphate synthase-associated protein 1
Q8TED0	Q8TED0;H0Y8P4	UTP15_HUMAN	UTP15	U3 small nucleolar RNA-associated protein 15 homolog
P05067	E9PG40;P05067;H7C0V9	A4_HUMAN	APP	Amyloid-beta precursor protein
Q9NS15	Q9NS15;A0A8I5KYV1;E9PKW1	LTBP3_HUMAN	LTBP3	Latent-transforming growth factor beta-binding protein 3
Q14980	Q14980;H0YFY6	NUMA1_HUMAN	NUMA1	Nuclear mitotic apparatus protein 1
Q29RF7	Q29RF7;H0Y9L6	PDS5A_HUMAN	PDS5A	Sister chromatid cohesion protein PDS5 homolog A
Q16881	Q16881;A0A182DWI3;E9PIR7;A0A0B4J225;E9PIZ5;E9PKD3;E9PKI4;E9PLT3;E9PQI3	TRXR1_HUMAN	TXNRD1	Thioredoxin reductase 1, cytoplasmic
Q9NR12	Q9NR12	PDLI7_HUMAN	PDLIM7	PDZ and LIM domain protein 7
A0A140T913;A0A140T933;A0A140T955;A0A140T9I0;A0A140T9X5;A0A1W2PPQ2;A0A1W2PRT9;Q53Z42	P10321;A0A140T913;A0A140T9H5;A0A140T9I0;A0A140T9X5;A0A1W2PRT9;A2AEA2;O19617;Q53Z42;A0A140T921;A0A140T933;A0A140T955;A0A140T9U8;A0A1W2PPQ2	A0A140T913_HUMAN;A0A140T933_HUMAN;A0A140T955_HUMAN;A0A140T9I0_HUMAN;A0A140T9X5_HUMAN;A0A1W2PPQ2_HUMAN;A0A1W2PRT9_HUMAN;Q53Z42_HUMAN	HLA-A	HLA class I histocompatibility antigen, A alpha chain
P52565	P52565;J3KRE2;J3KRY1;J3KS60;J3KTF8;J3QQX2	GDIR1_HUMAN	ARHGDIA	Rho GDP-dissociation inhibitor 1
P35609	P35609;A0A494C1A0;A0A804HI95	ACTN2_HUMAN	ACTN2	Alpha-actinin-2
Q9Y230	Q9Y230	RUVB2_HUMAN	RUVBL2	RuvB-like 2
P07948	P07948;P08631;H0Y3C5;J3KPD6	LYN_HUMAN	LYN	Tyrosine-protein kinase Lyn
P07355	A6NMY6;P07355;H0YL33;H0YM50;H0YMD0;H0YMU9;H0YMW4;H0YN28;H0YN42;H0YNP5	ANXA2_HUMAN	ANXA2	Annexin A2
P23258;Q9NRH3	P23258;Q9NRH3;A0A7P0T9G6;K7EIS0;K7EKE5	TBG1_HUMAN;TBG2_HUMAN	TUBG1;TUBG2	Tubulin gamma-1 chain
Q6DKJ4	Q6DKJ4;I3L4V6	NXN_HUMAN	NXN	Nucleoredoxin
P60660	P60660;B7Z6Z4;F8VPF3;F8W1R7;G3V1V0;G8JLA2;J3KND3	MYL6_HUMAN	MYL6	Myosin light polypeptide 6
Q99828	Q99828;A0A3B3ISY8	CIB1_HUMAN	CIB1	Calcium and integrin-binding protein 1
P53990	P53990;H3BMU1;H3BUI0;J3KR23	IST1_HUMAN	IST1	IST1 homolog
P83731	P83731;C9JNW5;C9JXB8	RL24_HUMAN	RPL24	60S ribosomal protein L24
Q9NZB2	Q9NZB2	F120A_HUMAN	FAM120A	Constitutive coactivator of PPAR-gamma-like protein 1
Q96H20	Q96H20	SNF8_HUMAN	SNF8	Vacuolar-sorting protein SNF8
Q9H3U1	Q9H3U1;A0A1W2PNX8	UN45A_HUMAN	UNC45A	Protein unc-45 homolog A
O95445	O95445;Q5SRP5	APOM_HUMAN	APOM	Apolipoprotein M
Q96IU4	Q96IU4;F8W9U3;B4DQI4	ABHEB_HUMAN	ABHD14B	Putative protein-lysine deacylase ABHD14B
P51149	P51149;A0A6Q8PG52;A0A6Q8PH84;C9IZZ0;C9J4S4;C9J4V0;C9J592;C9J7D1;C9J8S3	RAB7A_HUMAN	RAB7A	Ras-related protein Rab-7a
O60832	O60832;A0A8Q3SIS9;A0A8Q3SIY6;A0A8Q3SJE8;A0A8Q3WLC8;A0A8Q3WLD1;A0A8Q3WLG7;C9IYT0;A0A8Q3SIX2;A0A8Q3WLE4;A0A8Q3WLW8;H7C2Q2	DKC1_HUMAN	DKC1	H/ACA ribonucleoprotein complex subunit DKC1
Q96EY5	Q96EY5;E9PLL0;E9PQA6	MB12A_HUMAN	MVB12A	Multivesicular body subunit 12A
Q7Z6Z7	Q7Z6Z7;H0Y659	HUWE1_HUMAN	HUWE1	E3 ubiquitin-protein ligase HUWE1
Q14566	Q14566	MCM6_HUMAN	MCM6	DNA replication licensing factor MCM6
Q99460	Q99460;A0A087WW66;A0A7I2V479;A0A7I2V523;A0A7I2V641;A0A7P0MW50	PSMD1_HUMAN	PSMD1	26S proteasome non-ATPase regulatory subunit 1
P10644	P10644;K7EM13;K7EPB2	KAP0_HUMAN	PRKAR1A	cAMP-dependent protein kinase type I-alpha regulatory subunit
P26373	P26373;H3BUK8;J3KS98	RL13_HUMAN	RPL13	60S ribosomal protein L13
P61353	P61353;K7ELC7	RL27_HUMAN	RPL27	60S ribosomal protein L27
O94985	O94985;A0A3B3ITY6	CSTN1_HUMAN	CLSTN1	Calsyntenin-1
Q13243	Q13243;B4DJK0;B4DUA4;G3V5K8	SRSF5_HUMAN	SRSF5	Serine/arginine-rich splicing factor 5
Q9HAU4	Q9HAU4;J3QQM4	SMUF2_HUMAN	SMURF2	E3 ubiquitin-protein ligase SMURF2
Q14139	Q14139;B7Z7P0	UBE4A_HUMAN	UBE4A	Ubiquitin conjugation factor E4 A
P69849;Q15155;Q5JPE7	Q15155;Q5JPE7;P69849;A0A0G2JN29;A0A0G2JP90;A0A7I2V2Z5;A0A7I2V3P4;A0A7I2V4D7;A0A7I2V4T6;A0A7I2V6B0;J3KN36	NOMO1_HUMAN;NOMO2_HUMAN;NOMO3_HUMAN	NOMO1;NOMO2;NOMO3	BOS complex subunit NOMO3
Q8N729	Q8N729;H3BT17	NPW_HUMAN	NPW	Neuropeptide W
O43491	O43491;E9PHY5;E9PII3;E9PK52;Q6R5J7;E9PPC9;Q6ZSX4	E41L2_HUMAN	EPB41L2	Band 4.1-like protein 2
Q9H9Y2	Q9H9Y2	RPF1_HUMAN	RPF1	Ribosome production factor 1
Q9BQG0	Q9BQG0;I3L1L3	MBB1A_HUMAN	MYBBP1A	Myb-binding protein 1A
P09417	P09417;B7Z415;D6RGG7;D6RHJ7	DHPR_HUMAN	QDPR	Dihydropteridine reductase
Q7Z5G4	Q7Z5G4;A0A8I5KXE5;A0A8Q3WKQ1;A0A8Q3WLM5	GOGA7_HUMAN	GOLGA7	Golgin subfamily A member 7
P48556	P48556;A0A8V8TQ44;R4GMR5	PSMD8_HUMAN	PSMD8	26S proteasome non-ATPase regulatory subunit 8
P08133	P08133;A0A0S2Z377	ANXA6_HUMAN	ANXA6	Annexin A6
P12268	P12268;E7ETK5;H0Y4R1;A0A7I2V2T3;A0A7I2YQK5	IMDH2_HUMAN	IMPDH2	Inosine-5'-monophosphate dehydrogenase 2
P32969	P32969;A0A2R8Y5Y7;D6RAN4	RL9_HUMAN	RPL9	60S ribosomal protein L9
Q9Y3B3	Q9Y3B3;A0A0A6YYA0	TMED7_HUMAN	TMED7	Transmembrane emp24 domain-containing protein 7
F8W0P7	F8W0P7	F8W0P7_HUMAN	ATP5F1B	ATP synthase F1 subunit beta (Fragment)
O14786	O14786;E9PEP6;Q5JWQ6;Q5T7F0;E7EX60;Q5JWQ4	NRP1_HUMAN	NRP1	Neuropilin-1
Q00341	Q00341;A0A024R4E5;H0Y394;H7BZC3;H7C2D1	VIGLN_HUMAN	HDLBP	Vigilin
O75081;Q06455	O75081;Q06455;A0A087WWT6;A0A0A0MSU1	MTG16_HUMAN;MTG8_HUMAN	CBFA2T3;RUNX1T1	Protein CBFA2T3
O14792	O14792	HS3S1_HUMAN	HS3ST1	Heparan sulfate glucosamine 3-O-sulfotransferase 1
P35080	P35080;C9JQ45;G5E9Q6;C9J0J7;C9J712	PROF2_HUMAN	PFN2	Profilin-2
Q969U7	Q969U7;A0A8V8TMU0;A0A8V8TMV1;A0A8V8TNA9;A0A8V8TP80;K7ENR6	PSMG2_HUMAN	PSMG2	Proteasome assembly chaperone 2
P30043	P30043;A0A2R8YEP4	BLVRB_HUMAN	BLVRB	Flavin reductase (NADPH)
P51148	P51148	RAB5C_HUMAN	RAB5C	Ras-related protein Rab-5C
P78310	P78310	CXAR_HUMAN	CXADR	Coxsackievirus and adenovirus receptor
P49915	P49915	GUAA_HUMAN	GMPS	GMP synthase [glutamine-hydrolyzing]
P40937	P40937;E9PEP3;F5H5S0	RFC5_HUMAN	RFC5	Replication factor C subunit 5
P48163	P48163	MAOX_HUMAN	ME1	NADP-dependent malic enzyme
P19320	P19320	VCAM1_HUMAN	VCAM1	Vascular cell adhesion protein 1
P28290	P28290;E9PHV5	ITPI2_HUMAN	ITPRID2	Protein ITPRID2
P84103	P84103	SRSF3_HUMAN	SRSF3	Serine/arginine-rich splicing factor 3
Q12792	Q12792;Q6IBS0;H0Y858;F8VS81;A0A7I2V2U8;A0A7I2V5B1;A0A7I2V5D3;D6RG15	TWF1_HUMAN	TWF1	Twinfilin-1
P08243	P08243	ASNS_HUMAN	ASNS	Asparagine synthetase [glutamine-hydrolyzing]
P02771	P02771;J3KMX3	FETA_HUMAN	AFP	Alpha-fetoprotein
P53041	P53041;A8MU39;H0YDU8	PPP5_HUMAN	PPP5C	Serine/threonine-protein phosphatase 5
P84098	P84098;A0A7I2V2L0;A0A7I2V4U6;A0A7I2V512;A0A7I2V638;A0A7I2YQG2;J3KTE4;J3QR09	RL19_HUMAN	RPL19	60S ribosomal protein L19
P0C0S8;P20671;Q16777;Q6FI13;Q96KK5;Q99878;Q9BTM1	P0C0S8;P20671;Q16777;Q6FI13;Q96KK5;Q99878;Q9BTM1;A0A0U1RR32;A0A0U1RRH7;H0YFX9	H2A1D_HUMAN;H2A1H_HUMAN;H2A1J_HUMAN;H2A1_HUMAN;H2A2A_HUMAN;H2A2C_HUMAN;H2AJ_HUMAN	H2AC11;H2AC12;H2AC14;H2AC18;H2AC20;H2AC7;H2AJ	Histone H2A type 1
P04406	P04406;E7EUT5	G3P_HUMAN	GAPDH	Glyceraldehyde-3-phosphate dehydrogenase
A4FU69	A4FU69;H0Y843	EFCB5_HUMAN	EFCAB5	EF-hand calcium-binding domain-containing protein 5
Q3ZCM7	Q3ZCM7;A0A075B736;Q5SQY0	TBB8_HUMAN	TUBB8	Tubulin beta-8 chain
Q8WV24	Q8WV24;R4GND3	PHLA1_HUMAN	PHLDA1	Pleckstrin homology-like domain family A member 1
Q96QD8	Q96QD8	S38A2_HUMAN	SLC38A2	Sodium-coupled neutral amino acid symporter 2
Q96TA1	Q96TA1	NIBA2_HUMAN	NIBAN2	Protein Niban 2
P13639	P13639	EF2_HUMAN	EEF2	Elongation factor 2
Q9Y2L1	Q9Y2L1;G3V1J5	RRP44_HUMAN	DIS3	Exosome complex exonuclease RRP44
Q12905	Q12905;B4DY09	ILF2_HUMAN	ILF2	Interleukin enhancer-binding factor 2
P31150	P31150	GDIA_HUMAN	GDI1	Rab GDP dissociation inhibitor alpha
P49189	P49189	AL9A1_HUMAN	ALDH9A1	4-trimethylaminobutyraldehyde dehydrogenase
Q99447	Q99447;I3L1C4;I3L1L9;I3L1R7;I3L2Q1	PCY2_HUMAN	PCYT2	Ethanolamine-phosphate cytidylyltransferase
O15144	O15144	ARPC2_HUMAN	ARPC2	Actin-related protein 2/3 complex subunit 2
Q14978	Q14978;A0A0A0MRM9	NOLC1_HUMAN	NOLC1	Nucleolar and coiled-body phosphoprotein 1
P06730	P06730;D6RBW1;H0Y8J7	IF4E_HUMAN	EIF4E	Eukaryotic translation initiation factor 4E
P41091	P41091;Q2VIR3	IF2G_HUMAN	EIF2S3	Eukaryotic translation initiation factor 2 subunit 3
P21579	P21579;J3KQA0	SYT1_HUMAN	SYT1	Synaptotagmin-1
Q14515	Q14515	SPRL1_HUMAN	SPARCL1	SPARC-like protein 1
O43776	O43776;K7EIU7;K7EMQ6;K7EPK2;K7EQ35	SYNC_HUMAN	NARS1	Asparagine--tRNA ligase, cytoplasmic
Q9UL25	Q9UL25	RAB21_HUMAN	RAB21	Ras-related protein Rab-21
Q14008	Q14008;E9PQH5	CKAP5_HUMAN	CKAP5	Cytoskeleton-associated protein 5
Q01581	Q01581	HMCS1_HUMAN	HMGCS1	Hydroxymethylglutaryl-CoA synthase, cytoplasmic
Q9BS26	Q9BS26;A0A8I5KTR3;A0A8I5KU76;A0A8I5KVZ0;A0A8I5KW59	ERP44_HUMAN	ERP44	Endoplasmic reticulum resident protein 44
P62424	P62424;Q5T8U3	RL7A_HUMAN	RPL7A	60S ribosomal protein L7a
Q9NTK5	Q9NTK5;J3KQ32	OLA1_HUMAN	OLA1	Obg-like ATPase 1
P11279	P11279	LAMP1_HUMAN	LAMP1	Lysosome-associated membrane glycoprotein 1
Q9Y2A7	Q9Y2A7	NCKP1_HUMAN	NCKAP1	Nck-associated protein 1
Q9UNX4	Q9UNX4	WDR3_HUMAN	WDR3	WD repeat-containing protein 3
P62995	P62995	TRA2B_HUMAN	TRA2B	Transformer-2 protein homolog beta
P19387	P19387;H3BRR2	RPB3_HUMAN	POLR2C	DNA-directed RNA polymerase II subunit RPB3
P21281	P21281;H0YC04	VATB2_HUMAN	ATP6V1B2	V-type proton ATPase subunit B, brain isoform
P09496	P09496;C9J8P9	CLCA_HUMAN	CLTA	Clathrin light chain A
Q08431	Q08431;A0A8Q3SI86;A0A8Q3SIX6;A0A8Q3SIZ9;A0A8Q3WKS4;H0YKB5;H0YKS8	MFGM_HUMAN	MFGE8	Lactadherin
P21926	P21926;A0A087WU13;A0A7I2V3T7;F5GXT1;G8JLH6;A0A2R8Y478;A0A7I2V3T0;A6NNI4	CD9_HUMAN	CD9	CD9 antigen
Q14258	Q14258;A0A3B3IUA7	TRI25_HUMAN	TRIM25	E3 ubiquitin/ISG15 ligase TRIM25
P28070	P28070	PSB4_HUMAN	PSMB4	Proteasome subunit beta type-4
P50552	P50552;K7ENL7;K7ENR7	VASP_HUMAN	VASP	Vasodilator-stimulated phosphoprotein
P31040	P31040;D6RFM5;A0A494C1T6	SDHA_HUMAN	SDHA	Succinate dehydrogenase [ubiquinone] flavoprotein subunit, mitochondrial
P27695	P27695;A0A0C4DGK8;G3V359;G3V3C7;G3V3M6;G3V5M0;G3V5Q1;H7C4A8;G3V5D9	APEX1_HUMAN	APEX1	DNA-(apurinic or apyrimidinic site) endonuclease
A0A8I5KQ21;A0A8I5KUB5	A0A8I5KQ21;A0A8I5KUB5	A0A8I5KQ21_HUMAN;A0A8I5KUB5_HUMAN	KRAS	KRAS proto-oncogene, GTPase
Q92526	Q92526	TCPW_HUMAN	CCT6B	T-complex protein 1 subunit zeta-2
Q99805	Q99805	TM9S2_HUMAN	TM9SF2	Transmembrane 9 superfamily member 2
Q15334	Q15334;A0A087WW77	L2GL1_HUMAN	LLGL1	Lethal(2) giant larvae protein homolog 1
P14550	P14550;Q5T621;V9GYG2;V9GYP9	AK1A1_HUMAN	AKR1A1	Aldo-keto reductase family 1 member A1
P04049	P04049;P10398;P15056;A0A2R8Y8E0;A0A2U3TZI2;H7C560;A0A0S2Z4L5;A0A2R8Y492;A0A8I5KQV4;A0A8I5KSB0;A0A8I5KSV6;A0A8I5KTA5;A0A8I5QKZ6;A0A8I5KWF7;H7C155;H7C4S5	RAF1_HUMAN	RAF1	RAF proto-oncogene serine/threonine-protein kinase
A0FGR8	A0FGR8;A0A499FIX8;H7BXI1	ESYT2_HUMAN	ESYT2	Extended synaptotagmin-2
Q8NBZ7	Q8NBZ7	UXS1_HUMAN	UXS1	UDP-glucuronic acid decarboxylase 1
P11717	P11717	MPRI_HUMAN	IGF2R	Cation-independent mannose-6-phosphate receptor
Q8NFJ5	Q8NFJ5;A0A3B3ITN8;F5GWG3	RAI3_HUMAN	GPRC5A	Retinoic acid-induced protein 3
Q9GZZ1	Q9GZZ1;B0AZT5;C9J5D1;E7EQ69	NAA50_HUMAN	NAA50	N-alpha-acetyltransferase 50
Q8WZ42	Q8WZ42;A0A0A0MRA3;A0A0A0MTS7	TITIN_HUMAN	TTN	Titin
Q9NZM1	Q9NZM1	MYOF_HUMAN	MYOF	Myoferlin
P56192	P56192	SYMC_HUMAN	MARS1	Methionine--tRNA ligase, cytoplasmic
Q9NQH7	Q9NQH7	XPP3_HUMAN	XPNPEP3	Xaa-Pro aminopeptidase 3
P53675	P53675;A0A087WX41	CLH2_HUMAN	CLTCL1	Clathrin heavy chain 2
P13798	P13798;C9JIF9;H0YFE5;H7C1U0	ACPH_HUMAN	APEH	Acylamino-acid-releasing enzyme
Q8NDZ4	Q8NDZ4	DIK2A_HUMAN	DIPK2A	Divergent protein kinase domain 2A
Q5JS13	Q5JS13;H0Y6A2	RGPS1_HUMAN	RALGPS1	Ras-specific guanine nucleotide-releasing factor RalGPS1
Q53S08;Q9H0N0	Q9H0N0;Q53S08	RAB6C_HUMAN;RAB6D_HUMAN	RAB6C;RAB6D	Ras-related protein Rab-6D
P49720	P49720;A0A087WUL2	PSB3_HUMAN	PSMB3	Proteasome subunit beta type-3
P07195	P00338;P07195;P07864;Q6ZMR3;A0A3B3IS95;A0A5F9ZHM4;A8MW50;F5H155;F5H245;F5H5G7;G3XAP5	LDHB_HUMAN	LDHB	L-lactate dehydrogenase B chain
Q15369	Q15369;A0A8I5KYG1;A0A8J9AD82;E5RHG8;R4GMY8	ELOC_HUMAN	ELOC	Elongin-C
P13807	P13807	GYS1_HUMAN	GYS1	Glycogen [starch] synthase, muscle
Q9Y371	Q9Y371;A0A087WW40	SHLB1_HUMAN	SH3GLB1	Endophilin-B1
Q9NUU7;Q9UMR2	Q9NUU7;Q9UMR2;F6QDS0;H3BQK0;I3L0H8;I3L352	DD19A_HUMAN;DD19B_HUMAN	DDX19A;DDX19B	ATP-dependent RNA helicase DDX19A
P06737	P06737;P11216;P11217;E9PK47	PYGL_HUMAN	PYGL	Glycogen phosphorylase, liver form
Q9BV40	Q9BV40;C9JXZ5	VAMP8_HUMAN	VAMP8	Vesicle-associated membrane protein 8
Q04760	Q04760	LGUL_HUMAN	GLO1	Lactoylglutathione lyase
P63096	P63096;A0A3B3ITM0	GNAI1_HUMAN	GNAI1	Guanine nucleotide-binding protein G(i) subunit alpha-1
Q00266	Q00266	METK1_HUMAN	MAT1A	S-adenosylmethionine synthase isoform type-1
O95876	O95876;E9PFG9	FRITZ_HUMAN	WDPCP	WD repeat-containing and planar cell polarity effector protein fritz homolog
O15162	O15162;C9J7K9;C9J9P4;H7C5I5	PLS1_HUMAN	PLSCR1	Phospholipid scramblase 1
P40939	P40939;A0A2R8Y4F5;H0YFD6	ECHA_HUMAN	HADHA	Trifunctional enzyme subunit alpha, mitochondrial
P10646	P10646	TFPI1_HUMAN	TFPI	Tissue factor pathway inhibitor
Q15366	Q15366;H3BSS4;F8VZX2;H3BRU6	PCBP2_HUMAN	PCBP2	Poly(rC)-binding protein 2
P17931	P17931	LEG3_HUMAN	LGALS3	Galectin-3
Q9Y696	Q9Y696	CLIC4_HUMAN	CLIC4	Chloride intracellular channel protein 4
P16401	P16401	H15_HUMAN	H1-5	Histone H1.5
Q8NE71	Q8NE71;A0A0G2JJB9;H0YGW7;Q5STZ8	ABCF1_HUMAN	ABCF1	ATP-binding cassette sub-family F member 1
Q96FW1	Q96FW1;F5GYN4;F5H6Q1;F5H3F0	OTUB1_HUMAN	OTUB1	Ubiquitin thioesterase OTUB1
O15511	O15511;B1ALC0	ARPC5_HUMAN	ARPC5	Actin-related protein 2/3 complex subunit 5
P07384	P07384;E9PIA9;E9PJA6;E9PJJ3;E9PLC9;E9PLX0;E9PMC6;E9PQB3;E9PRM1;E9PSA6	CAN1_HUMAN	CAPN1	Calpain-1 catalytic subunit
Q7Z2W4	Q7Z2W4;C9J6P4;A0A7P0T8C6	ZCCHV_HUMAN	ZC3HAV1	Zinc finger CCCH-type antiviral protein 1
Q9UNH7	Q9UNH7;A0A0A0MRI2	SNX6_HUMAN	SNX6	Sorting nexin-6
Q9H4B7	Q9H4B7	TBB1_HUMAN	TUBB1	Tubulin beta-1 chain
Q9H497	Q9H497;F2Z3J4;Q5W0C9	TOR3A_HUMAN	TOR3A	Torsin-3A
Q9UHB9	Q9UHB9	SRP68_HUMAN	SRP68	Signal recognition particle subunit SRP68
Q02809	Q02809	PLOD1_HUMAN	PLOD1	Procollagen-lysine,2-oxoglutarate 5-dioxygenase 1
P61026	P61026	RAB10_HUMAN	RAB10	Ras-related protein Rab-10
P24821	P24821;E9PC84;F5H7V9;J3QSU6	TENA_HUMAN	TNC	Tenascin
O15264	O15264;P45983;P45984;P53778;P53779;Q15759;Q16539;A0A1P0B7D2;A0A286YEN5;A0A286YEQ0;A0A286YEQ7;A0A286YES0;A0A286YES9;A0A286YEV3;A0A286YEW9;A0A286YEX7;A0A286YEY0;A0A286YF19;A0A286YF35;A0A286YF62;A0A286YF83;A0A286YF85;A0A286YF97;A0A286YFA6;A0A286YFB6;A0A286YFC0;A0A286YFD7;A0A286YFI3;A0A286YFJ4;A0A286YFJ6;A0A286YFM6;A0A286YFN2;D6RCB1;D6RJF9;D7R525;F8W9R5;J3KNK1;A0A1W2PRF2;A0A286YEV8;A0A286YF02;A0A286Y…	MK13_HUMAN	MAPK13	Mitogen-activated protein kinase 13
Q08J23	Q08J23	NSUN2_HUMAN	NSUN2	RNA cytosine C(5)-methyltransferase NSUN2
P62304	P62304	RUXE_HUMAN	SNRPE	Small nuclear ribonucleoprotein E
Q9UGV2	Q9UGV2;F8WBF9;Q5TH30	NDRG3_HUMAN	NDRG3	Protein NDRG3
P83881	P83881;H0Y3V9;H0Y5B4;H7BY91;H7BZ11;J3KQN4	RL36A_HUMAN	RPL36A	60S ribosomal protein L36a
P62820	P62820;E7END7	RAB1A_HUMAN	RAB1A	Ras-related protein Rab-1A
P36551	P36551;H0YA22	HEM6_HUMAN	CPOX	Oxygen-dependent coproporphyrinogen-III oxidase, mitochondrial
O14818	O14818;H0Y586	PSA7_HUMAN	PSMA7	Proteasome subunit alpha type-7
P62910	P62910;D3YTB1;F8W727	RL32_HUMAN	RPL32	60S ribosomal protein L32
Q10567	Q10567;C9J1E7	AP1B1_HUMAN	AP1B1	AP-1 complex subunit beta-1
Q9UQB8	Q9UQB8;I3L4C2;I3L0M4;I3L113;I3L125;I3L1C8;I3L2M4;I3L327;I3L526	BAIP2_HUMAN	BAIAP2	Brain-specific angiogenesis inhibitor 1-associated protein 2
Q9BY76	Q9BY76;M0R2X8	ANGL4_HUMAN	ANGPTL4	Angiopoietin-related protein 4
P26232	P26232	CTNA2_HUMAN	CTNNA2	Catenin alpha-2
O60701	O60701	UGDH_HUMAN	UGDH	UDP-glucose 6-dehydrogenase
P53004	P53004	BIEA_HUMAN	BLVRA	Biliverdin reductase A
Q12816	Q12816;A0A087X070;B1AKE8;G5E9N2	TROP_HUMAN	TRO	Trophinin
Q9H6R4	Q9H6R4;A0A0C4DFX0	NOL6_HUMAN	NOL6	Nucleolar protein 6
Q9BTT0	Q9BTT0;E9PLC4;Q5TB19	AN32E_HUMAN	ANP32E	Acidic leucine-rich nuclear phosphoprotein 32 family member E
P48645	P48645;A0A0B4J202;D6RBC9;E9PDJ7	NMU_HUMAN	NMU	Neuromedin-U
Q04637	O43432;Q04637;E7EUU4;E7EX73;E9PGM1;A0A0A0MSA7;A0A0U1RQK7;A0A7I2Y1C3;A0A804HJV5;A0A8I5KT99;A0A8I5KV92;A0A8I5QJH9;A0A8J9G7U8;C9JF13	IF4G1_HUMAN	EIF4G1	Eukaryotic translation initiation factor 4 gamma 1
Q5JTH9	Q5JTH9;A0A087X0G0	RRP12_HUMAN	RRP12	RRP12-like protein
P63151	P63151;E5RIY1	2ABA_HUMAN	PPP2R2A	Serine/threonine-protein phosphatase 2A 55 kDa regulatory subunit B alpha isoform
Q9UPU7	Q9UPU7	TBD2B_HUMAN	TBC1D2B	TBC1 domain family member 2B
P0DMV8;P0DMV9	P0DMV8;P0DMV9;A0A0G2JIW1;V9GZ37	HS71A_HUMAN;HS71B_HUMAN	HSPA1A;HSPA1B	Heat shock 70 kDa protein 1A
O15355	O15355	PPM1G_HUMAN	PPM1G	Protein phosphatase 1G
Q9ULK4	Q9ULK4;Q5JWT2	MED23_HUMAN	MED23	Mediator of RNA polymerase II transcription subunit 23
Q14703	Q14703	MBTP1_HUMAN	MBTPS1	Membrane-bound transcription factor site-1 protease
P29144	P29144;A0A494C0U1;A0A494C1B8;Q5VZU9	TPP2_HUMAN	TPP2	Tripeptidyl-peptidase 2
Q9UHI6	Q9UHI6;A0A7P0T9T8;A0A7P0TB94	DDX20_HUMAN	DDX20	Probable ATP-dependent RNA helicase DDX20
Q9BTW9	Q9BTW9;A0A804HHW7;A0A804HI02;A0A804HI57;A0A804HIN6;A0A804HIU1;A0A804HJ32;A0A804HJ57;A0A804HJU6;A0A804HJY5;A0A804HKT8;A0A804HL62;A0A804HLF8;A0A804HLI2;J3KR97;A0A0J9YVR1;A0A0J9YWI5;A0A0J9YXU4;I3L120	TBCD_HUMAN	TBCD	Tubulin-specific chaperone D
A0A804HID7	A0A804HID7	A0A804HID7_HUMAN	MANEA	Mannosidase endo-alpha
P62829	P62829;J3KT29;J3KTJ3;C9JD32;J3QQT9	RL23_HUMAN	RPL23	60S ribosomal protein L23
O14841	O14841	OPLA_HUMAN	OPLAH	5-oxoprolinase
Q15493	Q15493	RGN_HUMAN	RGN	Regucalcin
Q13595	Q13595	TRA2A_HUMAN	TRA2A	Transformer-2 protein homolog alpha
Q9UGI8	Q9UGI8;F8W7T0	TES_HUMAN	TES	Testin
O75643	O75643	U520_HUMAN	SNRNP200	U5 small nuclear ribonucleoprotein 200 kDa helicase
Q9NZL9	Q9NZL9;A0A8Q3SIE5;A0A8Q3WK74;A0A8Q3WK80;A0A8Q3WK84;A0A8Q3WKR9;A0A8Q3WLC0;A0A8Q3WLP1;E5RJR3	MAT2B_HUMAN	MAT2B	Methionine adenosyltransferase 2 subunit beta
P02765	P02765	FETUA_HUMAN	AHSG	Alpha-2-HS-glycoprotein
Q8N4C6	Q8N4C6;C9J066;E9PN67;H9KV85	NIN_HUMAN	NIN	Ninein
Q9Y2G3	Q9Y2G3;H7C4W6	AT11B_HUMAN	ATP11B	Phospholipid-transporting ATPase IF
Q9Y262	Q9Y262;B0QY89;B0QY90;H0Y7E6	EIF3L_HUMAN	EIF3L	Eukaryotic translation initiation factor 3 subunit L
Q96BD0	Q96BD0;E1P5H9	SO4A1_HUMAN	SLCO4A1	Solute carrier organic anion transporter family member 4A1
Q9UKS6	Q9UKS6;A0A0C4DGG1;E9PIY1	PACN3_HUMAN	PACSIN3	Protein kinase C and casein kinase substrate in neurons protein 3
Q9NR45	Q9NR45	SIAS_HUMAN	NANS	Sialic acid synthase
Q7Z7M9	Q7Z7M9	GALT5_HUMAN	GALNT5	Polypeptide N-acetylgalactosaminyltransferase 5
Q15262	Q15262;E9PGC5;Q5TG12;H0YDP9	PTPRK_HUMAN	PTPRK	Receptor-type tyrosine-protein phosphatase kappa
P02647	P02647;F8W696	APOA1_HUMAN	APOA1	Apolipoprotein A-I
Q9UBT2	Q9UBT2;K7EPL2	SAE2_HUMAN	UBA2	SUMO-activating enzyme subunit 2
P35250	P35250;A0A087WVY3;H7C5P4	RFC2_HUMAN	RFC2	Replication factor C subunit 2
Q14344	Q14344	GNA13_HUMAN	GNA13	Guanine nucleotide-binding protein subunit alpha-13
Q9Y315	Q9Y315;E9PML7;E9PPM8;E9PMH9;E9PPK3;G3V158	DEOC_HUMAN	DERA	Deoxyribose-phosphate aldolase
O60341	O60341;A0A8I5KRB8;A0A8I5KRX9;A0A8I5KSH0;A0A8I5KT29;A0A8I5KV76;A0A8I5KVZ4;A0A8I5KXU4;A0A8I5QJJ5;A0A8I5QKM3;R4GMQ1;A0A8I5KQU6;A0A8I5KRF4;A0A8I5QJR3;A0A8I5KPV0;A0A8I5KRC9;A0A8I5KTR5	KDM1A_HUMAN	KDM1A	Lysine-specific histone demethylase 1A
P68871	P68871;A0A2R8Y7R2;F8W6P5	HBB_HUMAN	HBB	Hemoglobin subunit beta
P54578	P54578;A6NJA2	UBP14_HUMAN	USP14	Ubiquitin carboxyl-terminal hydrolase 14
O14493;O15551;O95484;P56747	O14493;O15551;O95484;P56747	CLD3_HUMAN;CLD4_HUMAN;CLD6_HUMAN;CLD9_HUMAN	CLDN3;CLDN4;CLDN6;CLDN9	Claudin-4
P84085	P84085;C9J1Z8	ARF5_HUMAN	ARF5	ADP-ribosylation factor 5
P08754	P08754	GNAI3_HUMAN	GNAI3	Guanine nucleotide-binding protein G(i) subunit alpha-3
P31153	P31153	METK2_HUMAN	MAT2A	S-adenosylmethionine synthase isoform type-2
P62241	P62241;Q5JR95	RS8_HUMAN	RPS8	40S ribosomal protein S8
O14744	O14744;G3V2L6;G3V580;G3V5L5	ANM5_HUMAN	PRMT5	Protein arginine N-methyltransferase 5
O95573	O95573;A0A7P0T8L6;A0A7P0TA76;A0A7P0TBB1	ACSL3_HUMAN	ACSL3	Fatty acid CoA ligase Acsl3
Q14152	Q14152	EIF3A_HUMAN	EIF3A	Eukaryotic translation initiation factor 3 subunit A
P31946	P31946	1433B_HUMAN	YWHAB	14-3-3 protein beta/alpha
Q13435	Q13435;E9PPJ0;H0YEX5	SF3B2_HUMAN	SF3B2	Splicing factor 3B subunit 2
Q4G0T1	Q4G0T1	SRCRM_HUMAN	SCART1	Scavenger receptor cysteine-rich domain-containing protein SCART1
Q9NUQ9	Q9NUQ9;A0A8V8TMP7	CYRIB_HUMAN	CYRIB	CYFIP-related Rac1 interactor B
P61513	P61513;E9PEL3;G5E9R3;Q6P4E4	RL37A_HUMAN	RPL37A	60S ribosomal protein L37a
Q96JD6	Q96JD6;G3V1C1	AKCL2_HUMAN	AKR1E2	1,5-anhydro-D-fructose reductase
P10643	P10643;A0A8Q3SIM0	CO7_HUMAN	C7	Complement component C7
Q7L014	Q7L014;A0A0C4DG89;D6RJA6	DDX46_HUMAN	DDX46	Probable ATP-dependent RNA helicase DDX46
I3L4N8;K7EM38	I3L4N8;K7EM38	I3L4N8_HUMAN;K7EM38_HUMAN	ACTG1	Actin gamma 1
P27361	P27361;E9PBK7;E9PJF0;E9PQW4;B3KR49;E9PRH7;H0YEX6	MK03_HUMAN	MAPK3	Mitogen-activated protein kinase 3
P68431;P84243;Q71DI3	P68431;P84243;Q16695;Q6NXT2;Q71DI3;K7EK07	H31_HUMAN;H32_HUMAN;H33_HUMAN	H3-3A;H3C1;H3C15	Histone H3.1
P41252	P41252;A0A0A0MSX9;A0A804HHW9;A0A804HIV9;A0A804HJ36;A0A804HJN6;A0A804HL54;J3KR24	SYIC_HUMAN	IARS1	Isoleucine--tRNA ligase, cytoplasmic
P62847	P62847;E7ETK0;A0A2R8Y849;A0A2R8Y8A0;A0A2R8YD14	RS24_HUMAN	RPS24	40S ribosomal protein S24
Q15041	Q15041;H3BN98;H3BPJ2	AR6P1_HUMAN	ARL6IP1	ADP-ribosylation factor-like protein 6-interacting protein 1
O43707	O43707;F5GXS2;H7C144;A0A8V8TL71	ACTN4_HUMAN	ACTN4	Alpha-actinin-4
Q8WUX1	Q8WUX1;C9JHH7;C9JJU1;C9JMY2;C9JNK4;C9JWG4	S38A5_HUMAN	SLC38A5	Sodium-coupled neutral amino acid transporter 5
Q99536	Q99536;K7ESA3	VAT1_HUMAN	VAT1	Synaptic vesicle membrane protein VAT-1 homolog
P18564	P18564;A0A087WXP3;E9PEE8	ITB6_HUMAN	ITGB6	Integrin beta-6
P61764	P61764;A0A0D9SG72;A0A1B0GTP9;A0A1B0GVQ5;A0A1B0GWF2;A0A2R8Y5D4;A0A096LP52	STXB1_HUMAN	STXBP1	Syntaxin-binding protein 1
P29218	P29218;E5RGY4;E5RHE9;E5RIP7;H0YBL1;E5RG13;E5RG94;E5RI82;E5RIF4	IMPA1_HUMAN	IMPA1	Inositol monophosphatase 1
P62244	P62244;I3L3P7;H3BVC7	RS15A_HUMAN	RPS15A	40S ribosomal protein S15a
P14625	P14625;A0A087WT78;A0A7P0T823;A0A7P0T917;A0A7P0TAE1;A0A7P0TAT8;A0A7P0TAY2;A0A7P0TBC2;H0YIV0	ENPL_HUMAN	HSP90B1	Endoplasmin
Q9UL46	Q9UL46;A0A087X1Z3;H0YM70	PSME2_HUMAN	PSME2	Proteasome activator complex subunit 2
Q06828	Q06828;A0A3B3IRN5	FMOD_HUMAN	FMOD	Fibromodulin
P27635	P27635;Q96L21;F8W7C6;X1WI28;A6QRI9;B8A6G2	RL10_HUMAN	RPL10	60S ribosomal protein L10
P42224	P42224;J3KPM9;A0A669KB52;A0A669KB53;A0A669KB56;A0A669KB68;A0A669KBA4;A0A669KBI6;A0A669KB17;A0A669KB75;A0A8V8TLI6;A0A8V8TN81;D2KFR9;E7ENM1;E7EPD2	STAT1_HUMAN	STAT1	Signal transducer and activator of transcription 1-alpha/beta
Q96CW1	Q96CW1;A0A087WY71;A0A8I5KWD3;C9JGT8;C9JJD3;C9JPV8;C9JTK4;E9PFW3;H7C4C3	AP2M1_HUMAN	AP2M1	AP-2 complex subunit mu
P23470	P23470	PTPRG_HUMAN	PTPRG	Receptor-type tyrosine-protein phosphatase gamma
Q13151	Q13151	ROA0_HUMAN	HNRNPA0	Heterogeneous nuclear ribonucleoprotein A0
P62191	P62191	PRS4_HUMAN	PSMC1	26S proteasome regulatory subunit 4
Q2TAY7	Q2TAY7	SMU1_HUMAN	SMU1	WD40 repeat-containing protein SMU1
P49407	P49407;H0YET9	ARRB1_HUMAN	ARRB1	Beta-arrestin-1
Q12906	Q12906	ILF3_HUMAN	ILF3	Interleukin enhancer-binding factor 3
P06396	P06396;A0A0A0MS51;A0A0A0MT01;A0A8V8TND7	GELS_HUMAN	GSN	Gelsolin
P48506	P48506;A0A0C4DGB2;A0A2R8YEL6;B4E2I4;E1CEI4	GSH1_HUMAN	GCLC	Glutamate--cysteine ligase catalytic subunit
Q9UHD8	Q9UHD8;A0A6Q8PHC2;K7EIE4;K7EK18;K7EL40;K7EQD7;K7ER52	SEPT9_HUMAN	SEPTIN9	Septin-9
Q13347	Q13347;A0A7I2V2M3;A0A7I2V3N2;A0A7I2V3U3;A0A7I2V5V8;A0A7I2V607;A0A7I2V613;A0A7I2V640;A0A7I2V685;A0A7I2YQC8;A0A7I2YQF8;A0A7I2YQI2;A0A7I2YQT9;A0A7I2YQU2;A0A7P0MRT9;A0A7I2V4C2	EIF3I_HUMAN	EIF3I	Eukaryotic translation initiation factor 3 subunit I
Q99985	Q99985	SEM3C_HUMAN	SEMA3C	Semaphorin-3C
P52907	P47755;P52907	CAZA1_HUMAN	CAPZA1	F-actin-capping protein subunit alpha-1
Q3MHD2	Q3MHD2	LSM12_HUMAN	LSM12	Protein LSM12
P19338	P19338;C9JLB1;H7BY16;A0A7I2V2U7;A0A7I2V349;A0A7I2V3F3;A0A7I2V428;A0A7I2V506;A0A7I2V5M5	NUCL_HUMAN	NCL	Nucleolin
P05386	P05386	RLA1_HUMAN	RPLP1	60S acidic ribosomal protein P1
P62888	P62888;A0A0C4DH44;E5RI99;E5RJH3	RL30_HUMAN	RPL30	60S ribosomal protein L30
Q9UKM9	Q9UKM9;Q5QPL9;Q5QPM0;Q5QPM1	RALY_HUMAN	RALY	RNA-binding protein Raly
Q9ULV4	Q9ULV4;B4E3S0;F8VRE9;F8VSA4;F8VTT6;F8VUX3;F8VV53;F8VVB7;F8W1H8	COR1C_HUMAN	CORO1C	Coronin-1C
P33993	P33993	MCM7_HUMAN	MCM7	DNA replication licensing factor MCM7
O15460	O15460	P4HA2_HUMAN	P4HA2	Prolyl 4-hydroxylase subunit alpha-2
O15269	O15269;A0A8I5QKQ8	SPTC1_HUMAN	SPTLC1	Serine palmitoyltransferase 1
Q8IZ52	Q8IZ52;A0A8I5QJC8;F8W6H2	CHSS2_HUMAN	CHPF	Chondroitin sulfate synthase 2
Q8TAT6	Q8TAT6	NPL4_HUMAN	NPLOC4	Nuclear protein localization protein 4 homolog
P62136	P36873;P62136;A0A7I2V4F7;F8VR82;F8VYE8;F8W0W8	PP1A_HUMAN	PPP1CA	Serine/threonine-protein phosphatase PP1-alpha catalytic subunit
Q8NEZ2	Q8NEZ2;H0YBN0	VP37A_HUMAN	VPS37A	Vacuolar protein sorting-associated protein 37A
Q16576	Q16576;E9PC52;Q5JNZ6	RBBP7_HUMAN	RBBP7	Histone-binding protein RBBP7
Q9BXP5	Q9BXP5;H7C3A1;H7C1K0	SRRT_HUMAN	SRRT	Serrate RNA effector molecule homolog
P27797	P27797;A0A7P0T861;K7EJB9;K7EL50	CALR_HUMAN	CALR	Calreticulin
Q9UKK3	Q9UKK3	PARP4_HUMAN	PARP4	Protein mono-ADP-ribosyltransferase PARP4
P49419	P49419;A0A1B0GTJ4;A0A1B0GUA1;A0A1B0GUY0;A0A1B0GV49;A0A1B0GW77;A0A1B0GW82;A0A0J9YWF7;A0A1B0GTG2;A0A1B0GTY9	AL7A1_HUMAN	ALDH7A1	Alpha-aminoadipic semialdehyde dehydrogenase
P00505	P00505	AATM_HUMAN	GOT2	Aspartate aminotransferase, mitochondrial
O00571	O00571;O15523;A0A0D9SF53;A0A0D9SFB3;A0A2R8Y4A4;A0A2R8Y645;A0A2R8YCW1;A0A2R8YF78;A0A2R8YFR4;A0A2R8YFS5;A0A2U3TZJ9;F6S8Q4;A0A0D9SG12;A0A2R8Y5G6;A0A2R8Y7T2;A0A2R8YDH3;A0A2R8YDT5;C9J081;C9J8G5;A0A2R8Y4D2	DDX3X_HUMAN	DDX3X	ATP-dependent RNA helicase DDX3X
P19429	P19429;A0A590UJN1;K7EN02	TNNI3_HUMAN	TNNI3	Troponin I, cardiac muscle
Q9Y5K6	Q9Y5K6	CD2AP_HUMAN	CD2AP	CD2-associated protein
P49773	P49773	HINT1_HUMAN	HINT1	Adenosine 5'-monophosphoramidase HINT1
P60981	P60981;F6RFD5	DEST_HUMAN	DSTN	Destrin
Q01813	Q01813;A0A7I2V3Z0;A0A8V8TMY4;B1APP6	PFKAP_HUMAN	PFKP	ATP-dependent 6-phosphofructokinase, platelet type
Q9Y2W1	Q9Y2W1;A0A3B3ITZ9	TR150_HUMAN	THRAP3	Thyroid hormone receptor-associated protein 3
P46087	P46087	NOP2_HUMAN	NOP2	Probable 28S rRNA (cytosine(4447)-C(5))-methyltransferase
P62906	P62906	RL10A_HUMAN	RPL10A	60S ribosomal protein L10a
Q9BSJ2	Q9BSJ2;A0A804HI27;A0A804HJ08;A0A804HJH7;A0A804HJQ4;A0A804HJS9;A0A804HK74;A0A804HL95;F2Z2B9	GCP2_HUMAN	TUBGCP2	Gamma-tubulin complex component 2
Q5SSJ5	Q5SSJ5;B0QZK4;Q5SWC8	HP1B3_HUMAN	HP1BP3	Heterochromatin protein 1-binding protein 3
P61981	P61981	1433G_HUMAN	YWHAG	14-3-3 protein gamma
P06748	P06748;A0A7I2V5S2;A0A7I2YQC0;A0A7I2V2X9;A0A7I2V3G5;A0A7I2V3U2;A0A7I2V433;A0A7I2V4G8;A0A7I2V579;E5RGW4	NPM_HUMAN	NPM1	Nucleophosmin
Q99816	Q99816;J3QKS4;J3QRU6	TS101_HUMAN	TSG101	Tumor susceptibility gene 101 protein
Q14563	Q13214;Q14563;Q99985;A0A0C4DGV8	SEM3A_HUMAN	SEMA3A	Semaphorin-3A
O14908	O14908;K7EM11;K7ESN1	GIPC1_HUMAN	GIPC1	PDZ domain-containing protein GIPC1
Q04941	Q04941	PLP2_HUMAN	PLP2	Proteolipid protein 2
Q14166	Q14166	TTL12_HUMAN	TTLL12	Tubulin--tyrosine ligase-like protein 12
P31689	P31689	DNJA1_HUMAN	DNAJA1	DnaJ homolog subfamily A member 1
Q92896	Q92896;H3BM42	GSLG1_HUMAN	GLG1	Golgi apparatus protein 1
O94874	O94874	UFL1_HUMAN	UFL1	E3 UFM1-protein ligase 1
P23368	P23368;A0A1W2PPH1;A0A1W2PQ37;A0A1W2PQF8;A0A1W2PQH3;A0A1W2PQT3;A0A1W2PQY8;A0A1W2PR68	MAOM_HUMAN	ME2	NAD-dependent malic enzyme, mitochondrial
Q15286	Q15286;Q15771;E9PI18;E9PJQ5;E9PMJ1;E9PNB9;E9PQ07;E9PRF7;E9PS06;F5H157	RAB35_HUMAN	RAB35	Ras-related protein Rab-35
Q9BQE3	P0DPH7;P0DPH8;P68363;P68366;Q6PEY2;Q71U36;Q9BQE3;Q9NY65;C9J2C0;F5H5D3;A0A7P0T945;V9GZ17	TBA1C_HUMAN	TUBA1C	Tubulin alpha-1C chain
P43686	P43686	PRS6B_HUMAN	PSMC4	26S proteasome regulatory subunit 6B
Q9UQE7	Q9UQE7	SMC3_HUMAN	SMC3	Structural maintenance of chromosomes protein 3
P55786	P55786;A0A7I2V389;A0A7I2V3W8;E9PLK3;H0YDG0	PSA_HUMAN	NPEPPS	Puromycin-sensitive aminopeptidase
Q14103	Q14103;H0Y8G5;H0YA96	HNRPD_HUMAN	HNRNPD	Heterogeneous nuclear ribonucleoprotein D0
O60841	O60841;A0A087WUT6	IF2P_HUMAN	EIF5B	Eukaryotic translation initiation factor 5B
Q6P158	Q6P158;A0A087WZ11	DHX57_HUMAN	DHX57	Putative ATP-dependent RNA helicase DHX57
P04083	P04083	ANXA1_HUMAN	ANXA1	Annexin A1
Q92626	Q92626;H7C1W1	PXDN_HUMAN	PXDN	Peroxidasin homolog
Q9BY43	Q9BY43;E9PSI1;E9PQ80;E9PQI5	CHM4A_HUMAN	CHMP4A	Charged multivesicular body protein 4a
O15240	O15240	VGF_HUMAN	VGF	Neurosecretory protein VGF
O95433	O95433;G3V438;H0YJU2	AHSA1_HUMAN	AHSA1	Activator of 90 kDa heat shock protein ATPase homolog 1
Q9UQ35	Q9UQ35	SRRM2_HUMAN	SRRM2	Serine/arginine repetitive matrix protein 2
P16070	P16070;H0Y2P0;H0Y5E4;H0YCV9;H0YD17;H0YDW7;H0YDX6;H0YD90;H0YEV3;H0YEU1	CD44_HUMAN	CD44	CD44 antigen
O60508	O60508;Q5SRN1	PRP17_HUMAN	CDC40	Pre-mRNA-processing factor 17
P08574	P08574	CY1_HUMAN	CYC1	Cytochrome c1, heme protein, mitochondrial
Q92552	Q92552;G5EA06;A0A8Q3SHR4;A0A8Q3WK88;A0A8Q3WKF1;A0A8Q3WKH0;A0A8Q3WKI2;A0A8Q3WKI8;A0A8Q3WKS8;A0A8Q3WKZ8;A0A8Q3WL16;A0A8Q3WLL6;A0A8Q3WLW2;D6RH20	RT27_HUMAN	MRPS27	28S ribosomal protein S27, mitochondrial
P41240	P41240	CSK_HUMAN	CSK	Tyrosine-protein kinase CSK
P60900	P60900;G3V295;G3V5Z7	PSA6_HUMAN	PSMA6	Proteasome subunit alpha type-6
P00491	P00491;G3V5M2;A0A8V8TL37	PNPH_HUMAN	PNP	Purine nucleoside phosphorylase
P60510	P60510;H3BTA2;H3BV22	PP4C_HUMAN	PPP4C	Serine/threonine-protein phosphatase 4 catalytic subunit
P05455	P05455;E7ERC4;E9PFL9;E9PGX9	LA_HUMAN	SSB	Lupus La protein
P33527	P33527;A0A0A0MS99;A0A7I2V2E0;I3L4X2	MRP1_HUMAN	ABCC1	Multidrug resistance-associated protein 1
P15153	P15153;B1AH77;B1AH78;B1AH80	RAC2_HUMAN	RAC2	Ras-related C3 botulinum toxin substrate 2
P02751	P02751;H0Y7Z1	FINC_HUMAN	FN1	Fibronectin
P50542	P50542;B4E0T2;F5H5C0	PEX5_HUMAN	PEX5	Peroxisomal targeting signal 1 receptor
P24928	P24928;A0A6Q8PGB0	RPB1_HUMAN	POLR2A	DNA-directed RNA polymerase II subunit RPB1
O00487	O00487	PSDE_HUMAN	PSMD14	26S proteasome non-ATPase regulatory subunit 14
Q92621	Q92621	NU205_HUMAN	NUP205	Nuclear pore complex protein Nup205
Q9NXH8	Q9NXH8	TOR4A_HUMAN	TOR4A	Torsin-4A
P18433	P18433	PTPRA_HUMAN	PTPRA	Receptor-type tyrosine-protein phosphatase alpha
Q93008	Q93008	USP9X_HUMAN	USP9X	Probable ubiquitin carboxyl-terminal hydrolase FAF-X
Q9H4A4	Q9H4A4;A6NKB8;A0A087WU27;A0A087WUS4	AMPB_HUMAN	RNPEP	Aminopeptidase B
P02760	P02760;S4R471	AMBP_HUMAN	AMBP	Protein AMBP
P28074	P28074	PSB5_HUMAN	PSMB5	Proteasome subunit beta type-5
P43243	P43243;A0A0R4J2E8;A8MXP9;B3KM87;D6R991;D6RAM9;D6RAY2;D6RBI2;D6RE02;D6REM6;D6RIA2;H0Y8T4	MATR3_HUMAN	MATR3	Matrin-3
P31939	P31939;C9JLK0	PUR9_HUMAN	ATIC	Bifunctional purine biosynthesis protein ATIC
P35659	P35659;A0A494C028;A0A494C198;B4DFG0;D6R9L5;H0Y8X0;H0Y993	DEK_HUMAN	DEK	Protein DEK
Q15631	Q15631;E9PGT1;A0A0J9YVW2;H7C1D4	TSN_HUMAN	TSN	Translin
C9JVQ0	C9JVQ0	C9JVQ0_HUMAN	SNRPG	Small nuclear ribonucleoprotein G
P27824	P27824;A0A7P0T840;A0A7P0T8G1;A0A7P0T937;A0A7P0T9L0;A0A7P0TAE9;A0A7P0TAR9;A0A7P0TB65;A0A7P0Z484;A0A7P0Z4D6;D6RAU8;A0A7P0T8N1;A0A7P0TAN9;A0A7P0Z4H2;D6RAQ8;D6RD16	CALX_HUMAN	CANX	Calnexin
P31948	P31948	STIP1_HUMAN	STIP1	Stress-induced-phosphoprotein 1
P46777	P46777;A0A2R8Y6J3	RL5_HUMAN	RPL5	60S ribosomal protein L5
Q9UBS4	Q9UBS4;A0A7P0T9E8	DJB11_HUMAN	DNAJB11	DnaJ homolog subfamily B member 11
Q9NSD9	Q9NSD9	SYFB_HUMAN	FARSB	Phenylalanine--tRNA ligase beta subunit
P61201	P61201;B4DIH5	CSN2_HUMAN	COPS2	COP9 signalosome complex subunit 2
Q9BV44	Q9BV44;H7C3J3	THUM3_HUMAN	THUMPD3	tRNA (guanine(6)-N2)-methyltransferase THUMP3
P34932	P34932	HSP74_HUMAN	HSPA4	Heat shock 70 kDa protein 4
P0DPB6	P0DPB6;A0A0R4J2F3	RPAC2_HUMAN	POLR1D	DNA-directed RNA polymerases I and III subunit RPAC2
Q8N392	Q8N392	RHG18_HUMAN	ARHGAP18	Rho GTPase-activating protein 18
O43488	O43488;Q8NHP1;H3BLU7;H7C5H7	ARK72_HUMAN	AKR7A2	Aflatoxin B1 aldehyde reductase member 2
O14974	O14974;F8VZN8;A0A3B3ISH4;H0YHI8;H0YIS4	MYPT1_HUMAN	PPP1R12A	Protein phosphatase 1 regulatory subunit 12A
Q9NRW3	Q9NRW3	ABC3C_HUMAN	APOBEC3C	DNA dC->dU-editing enzyme APOBEC-3C
Q8N5I2	Q8N5I2;F2Z3I4;Q5T370;Q5T371	ARRD1_HUMAN	ARRDC1	Arrestin domain-containing protein 1
Q9UBQ7	Q9UBQ7;U3KQ56	GRHPR_HUMAN	GRHPR	Glyoxylate reductase/hydroxypyruvate reductase
P30740	P30740	ILEU_HUMAN	SERPINB1	Leukocyte elastase inhibitor
O75366	O75366	AVIL_HUMAN	AVIL	Advillin
P45974	P45974	UBP5_HUMAN	USP5	Ubiquitin carboxyl-terminal hydrolase 5
Q6NXG1	Q6NXG1;A0A2U3TZN9	ESRP1_HUMAN	ESRP1	Epithelial splicing regulatory protein 1
P36873	P36873;F8VR82;F8VYE8;F8W0W8;A0A087WYY5	PP1G_HUMAN	PPP1CC	Serine/threonine-protein phosphatase PP1-gamma catalytic subunit
Q9NW82	Q9NW82	WDR70_HUMAN	WDR70	WD repeat-containing protein 70
Q9UNM6	Q9UNM6;E9PL38;H0YD73;J3KNQ3	PSD13_HUMAN	PSMD13	26S proteasome non-ATPase regulatory subunit 13
Q96I25	Q96I25	SPF45_HUMAN	RBM17	Splicing factor 45
Q9H9Y6	Q9H9Y6;H7C0D9	RPA2_HUMAN	POLR1B	DNA-directed RNA polymerase I subunit RPA2
P25685	P25685;A0A7I2V3K7;A0A7I2YQW1	DNJB1_HUMAN	DNAJB1	DnaJ homolog subfamily B member 1
Q15691	Q15691	MARE1_HUMAN	MAPRE1	Microtubule-associated protein RP/EB family member 1
P37802	P37802;X6RJP6	TAGL2_HUMAN	TAGLN2	Transgelin-2
P09455	P09455;A0A0A0MTB9;H0YAK8	RET1_HUMAN	RBP1	Retinol-binding protein 1
O00232	O00232	PSD12_HUMAN	PSMD12	26S proteasome non-ATPase regulatory subunit 12
O96019	O94805;O96019	ACL6A_HUMAN	ACTL6A	Actin-like protein 6A
P08238	P07900;P08238;Q14568;Q58FF8	HS90B_HUMAN	HSP90AB1	Heat shock protein HSP 90-beta
P08567	P08567	PLEK_HUMAN	PLEK	Pleckstrin
Q10570	Q10570	CPSF1_HUMAN	CPSF1	Cleavage and polyadenylation specificity factor subunit 1
O14980	O14980;A0A7I2V2C5;A0A7I2V2H0;A0A7I2V2S3;A0A7I2V2Y6;A0A7I2V3J1;A0A7I2V3N0;A0A7I2V3P3;A0A7I2V3W6;A0A7I2V461;A0A7I2V4A3;A0A7I2YQP1;A0A7I2YQV4;A0A7I2YQX3;C9J673;C9JKM9	XPO1_HUMAN	XPO1	Exportin-1
Q14789	Q14789;A0A8J9C4H3;A0A8Q3SHI9;A0A8Q3SHP0;A0A8Q3WKE2;E7EU81;A0A8Q3SHH2;A0A8Q3SHH5;A0A8Q3SHM0;A0A8Q3SHQ4;A0A8Q3SHQ5;A0A8Q3SHQ9;A0A8Q3WK92;A0A8Q3WKA7;A0A8Q3WLC9;C9J8Q0;H0Y867;H7C5I7	GOGB1_HUMAN	GOLGB1	Golgin subfamily B member 1
Q9Y2K3	O95273;Q9Y2K3;A0A8I5KXJ3;A0A8I5KYE8;H3BQA6;H3BR23;H3BUF4	MYH15_HUMAN	MYH15	Myosin-15
O60568	O60568;H7C2V1	PLOD3_HUMAN	PLOD3	Multifunctional procollagen lysine hydroxylase and glycosyltransferase LH3
P62993	P62993	GRB2_HUMAN	GRB2	Growth factor receptor-bound protein 2
Q9UQB3	Q9UQB3;E9PHB5;D6RBA8;D6RC65;D6RHE9	CTND2_HUMAN	CTNND2	Catenin delta-2
Q15746	Q15746;A0A8I5KU53;A0A8I5KUP2;A0A8I5QKL9;A0A8I5KTQ1;A0A8I5KUB2	MYLK_HUMAN	MYLK	Myosin light chain kinase, smooth muscle
Q32MK0;Q86YV6;Q9H1R3	Q32MK0;Q9H1R3;Q86YV6;A0A2R8Y4U5;A0A8V8TMV3	MYLK2_HUMAN;MYLK3_HUMAN;MYLK4_HUMAN	MYLK2;MYLK3;MYLK4	Myosin light chain kinase 3
P69905	P69905;A0A2R8Y7C0	HBA_HUMAN	HBA1	Hemoglobin subunit alpha
P55010	P55010	IF5_HUMAN	EIF5	Eukaryotic translation initiation factor 5
P11766	P11766	ADHX_HUMAN	ADH5	Alcohol dehydrogenase class-3
Q96ST3	Q96ST3	SIN3A_HUMAN	SIN3A	Paired amphipathic helix protein Sin3a
P22102	P22102	PUR2_HUMAN	GART	Trifunctional purine biosynthetic protein adenosine-3
Q96PD5	Q96PD5	PGRP2_HUMAN	PGLYRP2	N-acetylmuramoyl-L-alanine amidase
Q16394	Q16394;H7C1H6	EXT1_HUMAN	EXT1	Exostosin-1
Q15365	Q15365	PCBP1_HUMAN	PCBP1	Poly(rC)-binding protein 1
A0A494C013;A0A494C1K3;A0A8I5KVB5	A0A494C1K3;A0A494C013;A0A494C0I1;A0A494C1N8;A0A8I5KVB5	A0A494C013_HUMAN;A0A494C1K3_HUMAN;A0A8I5KVB5_HUMAN	GTF2I	General transcription factor IIi
Q9NY33	Q9NY33;G3V180;G3V1D3;E9PKK8;E9PNX5;E9PPK9;E9PQ14	DPP3_HUMAN	DPP3	Dipeptidyl peptidase 3
P29401	P29401;E9PFF2	TKT_HUMAN	TKT	Transketolase
Q6EMK4	Q6EMK4	VASN_HUMAN	VASN	Vasorin
Q96M42	Q96M42	CU129_HUMAN	LINC00479	Putative uncharacterized protein encoded by LINC00479
P60228	P60228;A0A7I2V2H9;A0A7I2V2W0;A0A7I2V3I0;A0A7I2V3I2;A0A7I2V3S3;A0A7I2V4B4;A0A7I2V5P9;A0A7I2V5Z6;B3KW56;E5RGA2;E5RHS5	EIF3E_HUMAN	EIF3E	Eukaryotic translation initiation factor 3 subunit E
Q8N2S1	Q8N2S1;A0A0C4DH07;F8WAA0;M0QZX0	LTBP4_HUMAN	LTBP4	Latent-transforming growth factor beta-binding protein 4
P58876	O60814;P06899;P23527;P33778;P57053;P58876;P62807;Q16778;Q5QNW6;Q8N257;Q93079;Q96A08;Q99877;Q99879;Q99880;U3KQK0	H2B1D_HUMAN	H2BC5	Histone H2B type 1-D
Q04917	Q04917;A2IDB2	1433F_HUMAN	YWHAH	14-3-3 protein eta
P11047	P11047	LAMC1_HUMAN	LAMC1	Laminin subunit gamma-1
P25787	P25787;A0A024RA52;A0A7I2V2H3	PSA2_HUMAN	PSMA2	Proteasome subunit alpha type-2
P61956	P55854;P61956;Q6EEV6;A8MU27;A8MUA9	SUMO2_HUMAN	SUMO2	Small ubiquitin-related modifier 2
Q96AE4	Q96AE4;E9PEB5;C9JSZ1	FUBP1_HUMAN	FUBP1	Far upstream element-binding protein 1
Q92973	Q92973;A0A7P0Z4D3;S4R398	TNPO1_HUMAN	TNPO1	Transportin-1
P25325	P25325;B1AH49	THTM_HUMAN	MPST	3-mercaptopyruvate sulfurtransferase
Q9UDY8	Q9UDY8;A0A3B3IS32;A0A3B3IS82;K7EP42	MALT1_HUMAN	MALT1	Mucosa-associated lymphoid tissue lymphoma translocation protein 1
Q14764	Q14764	MVP_HUMAN	MVP	Major vault protein
O14617	O14617;A0A8V8TQW4	AP3D1_HUMAN	AP3D1	AP-3 complex subunit delta-1
P61011	P61011;A0A7I2V5K0;A0A7P0PJI2;G3V480;G3V4F7;A0A7I2V584	SRP54_HUMAN	SRP54	Signal recognition particle subunit SRP54
O43747	O43747	AP1G1_HUMAN	AP1G1	AP-1 complex subunit gamma-1
P05198	P05198;G3V4T5;H0YJS4	IF2A_HUMAN	EIF2S1	Eukaryotic translation initiation factor 2 subunit 1
Q99627	Q99627;E9PGT6	CSN8_HUMAN	COPS8	COP9 signalosome complex subunit 8
Q9BZZ5	Q9BZZ5;E9PQK6	API5_HUMAN	API5	Apoptosis inhibitor 5
Q01082	Q01082;A0A087WUZ3	SPTB2_HUMAN	SPTBN1	Spectrin beta chain, non-erythrocytic 1
P09669	P09669	COX6C_HUMAN	COX6C	Cytochrome c oxidase subunit 6C
P07996	P07996;P35442;A0A3B3ITK0;A0A7I2V585;A0A7I2YQ86;A0A7I2YQT6	TSP1_HUMAN	THBS1	Thrombospondin-1
Q15102	Q15102;M0R389	PA1B3_HUMAN	PAFAH1B3	Platelet-activating factor acetylhydrolase IB subunit alpha1
Q9ULA0	Q9ULA0;E5RIA4;E7EMB6;E7ETB3	DNPEP_HUMAN	DNPEP	Aspartyl aminopeptidase
P39060	P39060;H7BXV5	COIA1_HUMAN	COL18A1	Collagen alpha-1(XVIII) chain
P07954	P07954;A0A804HI24	FUMH_HUMAN	FH	Fumarate hydratase, mitochondrial
Q5KU26	Q5KU26	COL12_HUMAN	COLEC12	Collectin-12
O75874	O75874	IDHC_HUMAN	IDH1	Isocitrate dehydrogenase [NADP] cytoplasmic
Q9HC35	Q9HC35;B5MBZ0	EMAL4_HUMAN	EML4	Echinoderm microtubule-associated protein-like 4
Q07020	Q07020;F8VUA6;F8VYV2;G3V203;H0YHA7;J3QQ67;A0A075B7A0	RL18_HUMAN	RPL18	60S ribosomal protein L18
P16615	P16615;H7C5W9	AT2A2_HUMAN	ATP2A2	Sarcoplasmic/endoplasmic reticulum calcium ATPase 2
Q9NT62	Q9NT62	ATG3_HUMAN	ATG3	Ubiquitin-like-conjugating enzyme ATG3
P40121	P40121	CAPG_HUMAN	CAPG	Macrophage-capping protein
Q8IUE6	P16104;Q8IUE6;Q96QV6	H2A2B_HUMAN	H2AC21	Histone H2A type 2-B
P21291	P21291;E9PP21	CSRP1_HUMAN	CSRP1	Cysteine and glycine-rich protein 1
P11586	P11586;F5H2F4;V9GYY3;V9GZ78;A0A494C1T2;A0A8V8TKR5;A0A8V8TKS0;A0A8V8TKT4;A0A8V8TL50;A0A8V8TMA4;A0A8V8TMA9	C1TC_HUMAN	MTHFD1	C-1-tetrahydrofolate synthase, cytoplasmic
P24752	P24752;A0A5F9ZHL1;A0A5F9ZHD4;A0A5F9ZHJ0;A0A5F9ZHJ7;A0A5F9ZI66	THIL_HUMAN	ACAT1	Acetyl-CoA acetyltransferase, mitochondrial
Q13501	Q13501;E7EMC7;C9J6J8;D6RBF1;E3W990	SQSTM_HUMAN	SQSTM1	Sequestosome-1
Q96DG6	Q96DG6	CMBL_HUMAN	CMBL	Carboxymethylenebutenolidase homolog
Q9Y5L0	Q9Y5L0;C9J7E5	TNPO3_HUMAN	TNPO3	Transportin-3
Q9BQI0	Q9BQI0;Q5JUP3	AIF1L_HUMAN	AIF1L	Allograft inflammatory factor 1-like
Q00610	Q00610;A0A087WVQ6;K7EJJ5;A0A8V8TQ14;A0A8V8TQK1;A0A8V8TQK3;A0A8V8TR47;A0A8V8TRE8;A0A8V8TRF0	CLH1_HUMAN	CLTC	Clathrin heavy chain 1
Q13751	Q13751	LAMB3_HUMAN	LAMB3	Laminin subunit beta-3
Q9NPD3	Q9NPD3;E9PI41	EXOS4_HUMAN	EXOSC4	Exosome complex component RRP41
P42677	P42677;Q71UM5;C9JLI6;H0YMV8	RS27_HUMAN	RPS27	40S ribosomal protein S27
Q9Y2T3	Q9Y2T3;Q5SZC5	GUAD_HUMAN	GDA	Guanine deaminase
Q13155	Q13155;A8MU58	AIMP2_HUMAN	AIMP2	Aminoacyl tRNA synthase complex-interacting multifunctional protein 2
Q969V3	Q969V3;K7EMW4	NCLN_HUMAN	NCLN	BOS complex subunit NCLN
P30039	P30039;A0A0C4DFS0	PBLD_HUMAN	PBLD	Phenazine biosynthesis-like domain-containing protein
Q9NV31	Q9NV31	IMP3_HUMAN	IMP3	U3 small nucleolar ribonucleoprotein protein IMP3
Q9BUJ2	Q9BUJ2;A0A0A0MRA5;B7Z4B8;M0R3F1	HNRL1_HUMAN	HNRNPUL1	Heterogeneous nuclear ribonucleoprotein U-like protein 1
Q16851	Q16851;A0A087WYS1;A0A7I2YQ74;E7EUC7	UGPA_HUMAN	UGP2	UTP--glucose-1-phosphate uridylyltransferase
Q86VN1	Q86VN1;A0A3B3ISW7	VPS36_HUMAN	VPS36	Vacuolar protein-sorting-associated protein 36
Q16787	Q16787;A0A0A0MSA0;A0A0A0MTS5;A0A0A6YYF2;A0A3B3ITG1	LAMA3_HUMAN	LAMA3	Laminin subunit alpha-3
Q8WXR4	Q8WXR4;F5H2J1	MYO3B_HUMAN	MYO3B	Myosin-IIIb
P55039	P55039;A8MZF9;J3KRL5;J3QKV7;J3QKW7;J3QL90;J3QR71;J3QRI9	DRG2_HUMAN	DRG2	Developmentally-regulated GTP-binding protein 2
O60488	O60488;A0A804HI36	ACSL4_HUMAN	ACSL4	Long-chain-fatty-acid--CoA ligase 4
Q15645	Q15645	PCH2_HUMAN	TRIP13	Pachytene checkpoint protein 2 homolog
Q99873	Q99873;E9PKG1	ANM1_HUMAN	PRMT1	Protein arginine N-methyltransferase 1
Q96BJ8	Q96BJ8	ELMO3_HUMAN	ELMO3	Engulfment and cell motility protein 3
Q8N257	Q8N257	H2B3B_HUMAN	H2BC26	Histone H2B type 3-B
P55036	P55036;H0Y3Y9;Q5VWC4	PSMD4_HUMAN	PSMD4	26S proteasome non-ATPase regulatory subunit 4
P68400	P68400;Q8NEV1;A0A2R8Y4D6;A0A2R8Y4H0;A0A2R8Y5A0;A0A2R8YD58;A0A2R8YDP2;A0A2R8YF43;A0A2R8YFU2;E7EU96;A0A2R8Y3W6;A0A2R8Y797;A0A2R8Y7T1;A0A2R8YCC9;A0A2R8YCK2;A0A2R8YDY7;A0A2R8YEL7;A0A2R8YEW1;A0A2R8YF47;V9GY80;V9GYA2	CSK21_HUMAN	CSNK2A1	Casein kinase II subunit alpha
Q08945	Q08945	SSRP1_HUMAN	SSRP1	FACT complex subunit SSRP1
Q9Y624	Q9Y624;A0A087WY82	JAM1_HUMAN	F11R	Junctional adhesion molecule A
P07942	P07942;A0A7I2V2J0;A0A7I2V2R2;A0A7I2V2T9;A0A7I2V4J9;A0A7I2V5R0;A0A7I2V5X5;A0A7I2V682;C9J296;E7EPA6;G3XAI2;A0A7I2V3I5;A0A7I2V3J7;A0A7I2V407;A0A7I2V5T9	LAMB1_HUMAN	LAMB1	Laminin subunit beta-1
Q9UM54	Q9UM54;A0A0A0MRM8;A0A1Y0BRN3;A0A590UJ40;A0A0D9SGC1;A0A590UJ75;A0A590UK22;A0A590UK86;A0A590UKB0	MYO6_HUMAN	MYO6	Unconventional myosin-VI
P27348	P27348;E9PG15	1433T_HUMAN	YWHAQ	14-3-3 protein theta
Q86SE5	Q86SE5;B3KT61;E5RG71;E5RIX9	RALYL_HUMAN	RALYL	RNA-binding Raly-like protein
O00410	O00410;H0Y8C6	IPO5_HUMAN	IPO5	Importin-5
O75054	O75054	IGSF3_HUMAN	IGSF3	Immunoglobulin superfamily member 3
Q13033	Q13033	STRN3_HUMAN	STRN3	Striatin-3
Q99615	Q99615;A0A6I8PIK4;A0A6I8PLE7;A0A6I8PR89;A0A6I8PRZ0;A0A6I8PS32;A0A6I8PU73;A0A6I8PU89;A0A6I8PUC2;A0A6I8PUD4;K7EPP7;K7ER44	DNJC7_HUMAN	DNAJC7	DnaJ homolog subfamily C member 7
O43865;Q96HN2	O43865;Q96HN2;H0Y8B3	SAHH2_HUMAN;SAHH3_HUMAN	AHCYL1;AHCYL2	S-adenosylhomocysteine hydrolase-like protein 1
Q07666	Q07666;Q5VWX1;A0A6Q8PGH5	KHDR1_HUMAN	KHDRBS1	KH domain-containing, RNA-binding, signal transduction-associated protein 1
Q5VYK3	Q5VYK3;J3KN16;R4GMY1;A0A804HJA4;R4GMY3	ECM29_HUMAN	ECPAS	Proteasome adapter and scaffold protein ECM29
P51659	P51659;A0A2R8YD50;A0A2R8YDT8;A0A2R8YEG2;A0A2R8YF45;A0A804HIR1;A0A804HK65;A0A804HKT2;A0A804HKU2;A0A804HLJ0;E7EPL9;E7ER27	DHB4_HUMAN	HSD17B4	Peroxisomal multifunctional enzyme type 2
Q96GD0	Q96GD0	PLPP_HUMAN	PDXP	Chronophin
Q9GZZ9	Q9GZZ9;A0A804HJ86;C9J5W5;E7EQ61;E7EWE1;C9JRV9	UBA5_HUMAN	UBA5	Ubiquitin-like modifier-activating enzyme 5
P25788	P25788;G3V3W4;G3V5N4	PSA3_HUMAN	PSMA3	Proteasome subunit alpha type-3
Q92499	Q92499;A0A087X2G1;A0A087WZ71;A0A7I2V2M5;A0A7I2V421;A0A7I2V430;A0A7I2V4F0;A0A7I2V4J3;A0A7I2V5X8;A0A7I2YQ77	DDX1_HUMAN	DDX1	ATP-dependent RNA helicase DDX1
Q9Y289	Q9Y289	SC5A6_HUMAN	SLC5A6	Sodium-dependent multivitamin transporter
Q53H96	Q53H96;A0A0A0MQS1;F8WEI0	P5CR3_HUMAN	PYCR3	Pyrroline-5-carboxylate reductase 3
P51812	P51812;B1AXG1;B4DG22;B7ZB17;A0A2R8Y603	KS6A3_HUMAN	RPS6KA3	Ribosomal protein S6 kinase alpha-3
G3V1N2	G3V1N2	G3V1N2_HUMAN	HBA1	Alpha-globin
Q9UK80	Q9UK80;V9GY36	UBP21_HUMAN	USP21	Ubiquitin carboxyl-terminal hydrolase 21
O95347	O95347	SMC2_HUMAN	SMC2	Structural maintenance of chromosomes protein 2
Q96T76	Q96T76;H0Y746	MMS19_HUMAN	MMS19	MMS19 nucleotide excision repair protein homolog
P49736	P49736;H0Y8E6	MCM2_HUMAN	MCM2	DNA replication licensing factor MCM2
O15372	O15372;B3KS98;E5RJT0	EIF3H_HUMAN	EIF3H	Eukaryotic translation initiation factor 3 subunit H
Q8IZ83	Q8IZ83	A16A1_HUMAN	ALDH16A1	Aldehyde dehydrogenase family 16 member A1
Q9ULT8	Q9ULT8;A0A087X2H1;A0A8I5KU01;A0A8I5QJU2;H0YJD4;H0YJP0	HECD1_HUMAN	HECTD1	E3 ubiquitin-protein ligase HECTD1
Q04721	Q04721	NOTC2_HUMAN	NOTCH2	Neurogenic locus notch homolog protein 2
P04439	P01893;P04439;P10321;P30511;Q2L6G2;Q5SUL5;A0A0G2JIF2;A0A0G2JL56;A0A0G2JPD3;A0A140T8Y4;A0A140T912;A0A140T913;A0A140T9A9;A0A140T9G0;A0A140T9H3;A0A140T9H5;A0A140T9I0;A0A140T9J9;A0A140T9X5;A0A1W2PP77;A0A1W2PQS8;A0A1W2PR11;A0A1W2PR61;A0A1W2PRT9;A0A1W2PRX1;A0A1W2PRZ0;A0A1W2PS24;A0A1W2PSE7;A2AEA2;B0UXQ0;D5H3J5;D9J307;O19617;O78179;Q53Z42;Q5QT33;Q5RJ27;Q5SPM2;Q5SRN5;Q9GJ45;A0A0G2JH66;A0A0G2JI36;A0A0G2JNV…	HLAA_HUMAN	HLA-A	HLA class I histocompatibility antigen, A alpha chain
Q9Y287	Q9Y287;A0A3B3ITP9;A0A3B3IU60	ITM2B_HUMAN	ITM2B	Integral membrane protein 2B
Q13283	Q13283;Q9UN86;A0A7I2V2R0;A0A7I2V2S5;A0A7I2V3C4;A0A7I2V3E2;A0A7I2V4Y8;A0A7I2V5M7;A0A7I2V651;A0A7I2YQD9;A0A7I2YQN9;A0A7I2YQS2;A0A7I2YQU8;A0A7P0P2U7;D6R9A4;D6RAC7;D6RB17;D6RBR0;D6RBW8;D6RGJ4;E5RH00;E5RH42;E5RI46;E5RIF8;E5RJU8	G3BP1_HUMAN	G3BP1	Ras GTPase-activating protein-binding protein 1
P61586	P08134;P61586;P62745;U3KQV3;U3KQA9;A0A7I2V3G1;C9JNR4;C9JX21;E9PN11;E9PQH6;Q5JR05;Q5JR06;Q5JR07;Q5JR08	RHOA_HUMAN	RHOA	Transforming protein RhoA
P63267	P62736;P63267;P68032;P68133;A0A804HKV3;A6NL76;B8ZZJ2;C9JFL5;F6QUT6;F6UVQ4;F8WB63	ACTH_HUMAN	ACTG2	Actin, gamma-enteric smooth muscle
Q9UJH8	Q9UJH8;I3L2T3;J3KMW6	METRN_HUMAN	METRN	Meteorin
P43490	P43490;A0A7P0T895;A0A7P0T8L3;A0A7P0T9I9;A0A0C4DFS8;A0A7P0T862;A0A7P0T8D2;A0A7P0T931;A0A7P0T941;A0A7P0T973;A0A7P0TA73;A0A7P0TAS5;A0A7P0TBB7;A0A7P0Z466;B7Z8W6	NAMPT_HUMAN	NAMPT	Nicotinamide phosphoribosyltransferase
P02786	P02786;A0A8V8TLM6;A0A8V8TLN0;A0A8V8TM41;A0A8V8TM46;A0A8V8TN37;G3V0E5	TFR1_HUMAN	TFRC	Transferrin receptor protein 1
Q99714	Q99714;A0A804HHW5;Q5H928	HCD2_HUMAN	HSD17B10	3-hydroxyacyl-CoA dehydrogenase type-2
Q9Y295	Q9Y295	DRG1_HUMAN	DRG1	Developmentally-regulated GTP-binding protein 1
Q13363	P56545;Q13363;A0A087WYL1;D6RAX2;E7ESU7;H0Y8U5	CTBP1_HUMAN	CTBP1	C-terminal-binding protein 1
Q06124	Q06124;A0A1W2PPU4;A0A8I5KRZ3;A0A8I5QJ58;A0A8I5KVS6;A0A8I5KW48;A0A8I5QL30	PTN11_HUMAN	PTPN11	Tyrosine-protein phosphatase non-receptor type 11
Q9H2S9	Q9H2S9;F8VPL6	IKZF4_HUMAN	IKZF4	Zinc finger protein Eos
P05556	P05556;A0A7I2V2F9;E7EUI6;H7C4K3	ITB1_HUMAN	ITGB1	Integrin beta-1
Q92485	Q92485;F8VWW8	ASM3B_HUMAN	SMPDL3B	Acid sphingomyelinase-like phosphodiesterase 3b
Q12959	Q12959;A0A0C4DFT3;A0A590UJ08;A0A590UJ18;A0A590UJ25;A0A590UJ29;A0A590UJ64;A0A590UJ68;A0A590UJ81;A0A590UJC5;A0A590UJD9;A0A590UJL2;A0A590UJR4;A0A590UJR5;A0A590UJS9;A0A590UJX2;A0A590UK02;A0A590UK48;A0A590UK70;A0A590UK81;A0A590UKA8;C9JUA9;E7EQD7	DLG1_HUMAN	DLG1	Disks large homolog 1
Q08170	Q08170;A0A0D9SEM4	SRSF4_HUMAN	SRSF4	Serine/arginine-rich splicing factor 4
O94906	O94906	PRP6_HUMAN	PRPF6	Pre-mRNA-processing factor 6
Q9Y5X1	Q9Y5X1;A0A7P0T8C7;A0A7P0T8D4;A0A7P0T8S8;A0A7P0T8Z2;A0A7P0T8Z7;A0A7P0TBI9;A0A7P0Z4A2;A0A7P0Z4A5	SNX9_HUMAN	SNX9	Sorting nexin-9
O75116	O75116;A0A8V8TL82;E9PF63;A0A8V8TL90	ROCK2_HUMAN	ROCK2	Rho-associated protein kinase 2
Q96GQ7	Q96GQ7;A0A087X059;B7Z6D5	DDX27_HUMAN	DDX27	Probable ATP-dependent RNA helicase DDX27
Q15005	Q15005;E9PI68;E9PL01;E9PRB9	SPCS2_HUMAN	SPCS2	Signal peptidase complex subunit 2
Q99959	Q99959;A0A8V8TQD7	PKP2_HUMAN	PKP2	Plakophilin-2
P06756	P06756;A0A8V8TKF7;A0A8V8TKG0;A0A8V8TKI2;A0A8V8TKT8;A0A8V8TLN8;A0A8V8TLW9;A0A8V8TKU8;A0A8V8TLW4	ITAV_HUMAN	ITGAV	Integrin alpha-V
Q5MY95	Q5MY95	ENTP8_HUMAN	ENTPD8	Ectonucleoside triphosphate diphosphohydrolase 8
Q92614	Q92614;H0YEV9	MY18A_HUMAN	MYO18A	Unconventional myosin-XVIIIa
Q05209	Q05209;C9J1X8;F8WB51;H0YC15	PTN12_HUMAN	PTPN12	Tyrosine-protein phosphatase non-receptor type 12
O75400	O75400;F5H578;A0A7N4I394;A0A8Q3SIG7;A0A8V8TM61;A0A8V8TM87	PR40A_HUMAN	PRPF40A	Pre-mRNA-processing factor 40 homolog A
Q8TD19	Q8TD19;A0A7I2V454;A0A7I2V5R1	NEK9_HUMAN	NEK9	Serine/threonine-protein kinase Nek9
Q13753	Q13753	LAMC2_HUMAN	LAMC2	Laminin subunit gamma-2
P14635	P14635;D6RHI0;E9PC90	CCNB1_HUMAN	CCNB1	G2/mitotic-specific cyclin-B1
P62913	P62913;Q5VVC8	RL11_HUMAN	RPL11	60S ribosomal protein L11
Q9GZM7	Q9GZM7;F6SDV2	TINAL_HUMAN	TINAGL1	Tubulointerstitial nephritis antigen-like
Q5TEC6	P68431;P84243;Q16695;Q6NXT2;Q71DI3;Q5TEC6;A0A590UJJ6;B4DEB1;K7EK07;K7EMV3;K7EP01;K7ES00	H37_HUMAN	H3-7	Histone H3-7
Q96FQ6	Q96FQ6	S10AG_HUMAN	S100A16	Protein S100-A16
Q02750	Q02750;A0A8I5QJ96;B4DFY5;A0A8I5KRX5;A0A8I5KVF6;A0A8I5KXN4;A0A8I5KYB4;A0A8I5KYS7;A0A8I5QJC1;A0A8I5QJL9;A0A8I5QJP8	MP2K1_HUMAN	MAP2K1	Dual specificity mitogen-activated protein kinase kinase 1
O00303	O00303;H0YDT6	EIF3F_HUMAN	EIF3F	Eukaryotic translation initiation factor 3 subunit F
O00154	O00154;K7EKP8	BACH_HUMAN	ACOT7	Cytosolic acyl coenzyme A thioester hydrolase
Q86SQ7	Q86SQ7;A0A0C4DG71;A0A0G2JQM2;A0A0G2JR20;A0A0G2JR50	SDCG8_HUMAN	SDCCAG8	Serologically defined colon cancer antigen 8
O75844	O75844	FACE1_HUMAN	ZMPSTE24	CAAX prenyl protease 1 homolog
Q99808	Q99808	S29A1_HUMAN	SLC29A1	Equilibrative nucleoside transporter 1
Q13085	O00763;Q13085;A0A087X0W4;S4R3S7	ACACA_HUMAN	ACACA	Acetyl-CoA carboxylase 1
Q9NVP1	Q9NVP1	DDX18_HUMAN	DDX18	ATP-dependent RNA helicase DDX18
Q99797	Q99797	MIPEP_HUMAN	MIPEP	Mitochondrial intermediate peptidase
Q9UBQ5	Q9UBQ5;A0A087WVB9;K7ERF1;K7EK53	EIF3K_HUMAN	EIF3K	Eukaryotic translation initiation factor 3 subunit K
Q9H7B2	Q9H7B2;Q5VXN0	RPF2_HUMAN	RPF2	Ribosome production factor 2 homolog
Q12884	Q12884;B4DLR2;C9J131	SEPR_HUMAN	FAP	Prolyl endopeptidase FAP
O00339	O00339	MATN2_HUMAN	MATN2	Matrilin-2
P20339	P20339	RAB5A_HUMAN	RAB5A	Ras-related protein Rab-5A
Q9BUL8	Q9BUL8;C9J5C3;C9J6F3;C9J932;C9JND6;C9JSA3;F8WDF3;H7C5M9	PDC10_HUMAN	PDCD10	Programmed cell death protein 10
O75976	O75976;J3QQJ4	CBPD_HUMAN	CPD	Carboxypeptidase D
Q9Y6Y8	Q9Y6Y8	S23IP_HUMAN	SEC23IP	SEC23-interacting protein
P08865	P08865;A0A0C4DG17;A0A8I5KQE6;A0A8V8TLA4;A0A8V8TMP3;A0A8V8TMX1;C9J9K3	RSSA_HUMAN	RPSA	40S ribosomal protein SA
Q2VPK5	Q2VPK5;H3BSW6	CTU2_HUMAN	CTU2	Cytoplasmic tRNA 2-thiolation protein 2
P61962	P61962;A0A087WWI6;A0A8I5KQ63;A0A8I5KRG1;A0A8I5KT41;A0A8I5KTU5;A0A8I5QKQ1	DCAF7_HUMAN	DCAF7	DDB1- and CUL4-associated factor 7
Q13630	Q13630;E9PKL9;A0A0J9YX13;E9PLH9;E9PP14;E9PP60	FCL_HUMAN	GFUS	GDP-L-fucose synthase
P17612	P17612;P22694;A0A087WVC4;A0A8V8TL59;B1APF7;B1APF8;B1APF9;B1APG0;B1APG1;B1APG2;B1APG3;K7ERP6;Q15136	KAPCA_HUMAN	PRKACA	cAMP-dependent protein kinase catalytic subunit alpha
O00743	O00743	PPP6_HUMAN	PPP6C	Serine/threonine-protein phosphatase 6 catalytic subunit
P30419	P30419;A0A7I2V3U5;A0A7I2V3X4;A0A7I2V4Y5;A0A7I2V539;B7Z8J4;K7EN82	NMT1_HUMAN	NMT1	Glycylpeptide N-tetradecanoyltransferase 1
P62495	P62495;B7Z7P8;D6RCB3;D6RJE8;I3L492	ERF1_HUMAN	ETF1	Eukaryotic peptide chain release factor subunit 1
Q6L8Q7	Q6L8Q7;F6T1Q0	PDE12_HUMAN	PDE12	2',5'-phosphodiesterase 12
P09960	P09960	LKHA4_HUMAN	LTA4H	Leukotriene A-4 hydrolase
Q96FN4	Q96FN4;H3BUC8	CPNE2_HUMAN	CPNE2	Copine-2
Q99575	Q99575	POP1_HUMAN	POP1	Ribonucleases P/MRP protein subunit POP1
Q6PIU2	Q6PIU2;A0A0A0MTJ9	NCEH1_HUMAN	NCEH1	Neutral cholesterol ester hydrolase 1
Q99733	Q99733;A8MXH2;C9J6D1;E9PJJ2;E9PKI2;E9PNJ7;E9PNW0;E9PP22;E9PS34	NP1L4_HUMAN	NAP1L4	Nucleosome assembly protein 1-like 4
P22234	P22234;D6RF62;E9PBS1	PUR6_HUMAN	PAICS	Bifunctional phosphoribosylaminoimidazole carboxylase/phosphoribosylaminoimidazole succinocarboxamide synthetase
P09874	P09874;A0A7I2V3E1	PARP1_HUMAN	PARP1	Poly [ADP-ribose] polymerase 1
P61088	P61088;Q5JXB2;F8VQQ8	UBE2N_HUMAN	UBE2N	Ubiquitin-conjugating enzyme E2 N
P28066	P28066	PSA5_HUMAN	PSMA5	Proteasome subunit alpha type-5
Q06323	Q06323;H0YKK6;H0YLU2	PSME1_HUMAN	PSME1	Proteasome activator complex subunit 1
P40763	P40763;A0A7I2V2G1;A0A7I2V395;A0A7I2V3V0;A0A7I2V444;A0A7I2V4C8;A0A7I2V4R2;A0A7I2V4R3;A0A7I2V552;A0A7I2V5N9;A0A7I2YQD2;A0A7I2YQI1;A0A7I2YQR5;G8JLH9	STAT3_HUMAN	STAT3	Signal transducer and activator of transcription 3
O15371	O15371	EIF3D_HUMAN	EIF3D	Eukaryotic translation initiation factor 3 subunit D
O76071	O76071	CIAO1_HUMAN	CIAO1	Probable cytosolic iron-sulfur protein assembly protein CIAO1
P46060	P46060	RAGP1_HUMAN	RANGAP1	Ran GTPase-activating protein 1
O15230	O15230;A0A087WYH7	LAMA5_HUMAN	LAMA5	Laminin subunit alpha-5
P00740	P00740	FA9_HUMAN	F9	Coagulation factor IX
Q13275	Q13275;C9JPG5;C9J1V2;C9J4H5	SEM3F_HUMAN	SEMA3F	Semaphorin-3F
Q9H2K8	Q9H2K8	TAOK3_HUMAN	TAOK3	Serine/threonine-protein kinase TAO3
Q9GZR7	Q9GZR7;A0A087WXU8;A0A1W2PRR2;F5GYL3;G3V529	DDX24_HUMAN	DDX24	ATP-dependent RNA helicase DDX24
Q9GZS3	Q9GZS3;H0YM76;H0YMF9;H0YN81	SKI8_HUMAN	SKIC8	SKI8 subunit of superkiller complex protein
Q15046	Q15046;H3BPV7;J3KRL2	SYK_HUMAN	KARS1	Lysine--tRNA ligase
Q9UQ80	Q9UQ80;F8VR77	PA2G4_HUMAN	PA2G4	Proliferation-associated protein 2G4
Q9H0D6	Q9H0D6	XRN2_HUMAN	XRN2	5'-3' exoribonuclease 2
P61421	P61421;F5GYQ1;J3QL14	VA0D1_HUMAN	ATP6V0D1	V-type proton ATPase subunit d 1
Q96KB5	Q96KB5;E5RFX4	TOPK_HUMAN	PBK	Lymphokine-activated killer T-cell-originated protein kinase
P04066	P04066	FUCO_HUMAN	FUCA1	Tissue alpha-L-fucosidase
Q9HCS7	Q9HCS7	SYF1_HUMAN	XAB2	Pre-mRNA-splicing factor SYF1
O14773	O14773;A0A2R8YD45;A0A2R8YGD1;A0A2R8Y7U1;A0A804HJ17	TPP1_HUMAN	TPP1	Tripeptidyl-peptidase 1
O00468	O00468;A0A087X208;A0A494C0G5;A0A494C1I6	AGRIN_HUMAN	AGRN	Agrin
P08962	P08962;F8VWK8;F8W022;F8VNT9;F8VV56	CD63_HUMAN	CD63	CD63 antigen
Q8WUM0	Q8WUM0	NU133_HUMAN	NUP133	Nuclear pore complex protein Nup133
Q9H0A0	Q9H0A0;E9PMU0	NAT10_HUMAN	NAT10	RNA cytidine acetyltransferase
P42704	P42704;A0A804HHY9;A0A804HI14;A0A804HIG4;A0A804HIN4;A0A804HJZ1;A0A804HK30;A0A804HKI2;A0A804HKJ0;A0A804HKR3;A0A804HL40;A0A804HLG8	LPPRC_HUMAN	LRPPRC	Leucine-rich PPR motif-containing protein, mitochondrial
O60502	O60502	OGA_HUMAN	OGA	Protein O-GlcNAcase
Q96CN9	Q96CN9	GCC1_HUMAN	GCC1	GRIP and coiled-coil domain-containing protein 1
Q92888	Q92888;M0QZR4;A0A8V8TMH9;A0A8V8TP90;M0QYC1;M0QYS3;M0QZH8	ARHG1_HUMAN	ARHGEF1	Rho guanine nucleotide exchange factor 1
Q02539	Q02539	H11_HUMAN	H1-1	Histone H1.1
Q5VT25	Q5VT25;A0A0A0MRJ0;A0A0A0MRJ1;H0Y5V1	MRCKA_HUMAN	CDC42BPA	Serine/threonine-protein kinase MRCK alpha
P50750	P50750;X6RE90	CDK9_HUMAN	CDK9	Cyclin-dependent kinase 9
P55265	P55265;A0A3B3IRQ9;A0A3B3ISU1;A0A3B3ISX1;A0A7P0Z4F9;A0A7P0Z4K3	DSRAD_HUMAN	ADAR	Double-stranded RNA-specific adenosine deaminase
Q15043	Q15043;E5RFZ8;E5RGA7;E5RIP4;E5RJ40;E5RJG5	S39AE_HUMAN	SLC39A14	Metal cation symporter ZIP14
P12644	P12644;H0YLW3	BMP4_HUMAN	BMP4	Bone morphogenetic protein 4
Q08211	Q08211	DHX9_HUMAN	DHX9	ATP-dependent RNA helicase A
Q9UBL6	Q9UBL6;H0YEH8	CPNE7_HUMAN	CPNE7	Copine-7
P61254	P61254;J3QQQ9;J3QRC4;Q9UNX3;E5RIT6;J3KS10;J3QQV1;J3QRI7	RL26_HUMAN	RPL26	60S ribosomal protein L26
P17655	P17655	CAN2_HUMAN	CAPN2	Calpain-2 catalytic subunit
P12081	P12081;P49590;A0A2R8Y3N3;A0A2R8Y5P7;A0A2R8Y6I1;A0A6Q8PF07;A0A6Q8PF47;A0A6Q8PHA5;E7ETE2;A0A2R8Y4X6;A0A2R8Y5E8;A0A6Q8PFF2;A0A6Q8PFG9;A0A6Q8PFN6;D6RJE6	HARS1_HUMAN	HARS1	Histidine--tRNA ligase, cytoplasmic
Q9Y6W5	Q9Y6W5	WASF2_HUMAN	WASF2	Actin-binding protein WASF2
P48637	P48637;A0A2R8Y430;A0A2R8Y5T7	GSHB_HUMAN	GSS	Glutathione synthetase
P13611	P13611;D6RGZ6;E9PF17;Q86W61	CSPG2_HUMAN	VCAN	Versican core protein
P42785	P42785;A0A7P0TB23;B7Z7Q6;E9PKN6;E9PL85;E9PLY4;E9PNF7;E9PQB5	PCP_HUMAN	PRCP	Lysosomal Pro-X carboxypeptidase
P42285	P42285	MTREX_HUMAN	MTREX	Exosome RNA helicase MTR4
Q16186	Q16186;A0A087WX59	ADRM1_HUMAN	ADRM1	Proteasomal ubiquitin receptor ADRM1
Q13425	Q13425;H0YCS0;A0A0G2JM75;A0A140TA73;J3KT21	SNTB2_HUMAN	SNTB2	Beta-2-syntrophin
Q2NL82	Q2NL82	TSR1_HUMAN	TSR1	Pre-rRNA-processing protein TSR1 homolog
Q06203	Q06203	PUR1_HUMAN	PPAT	Amidophosphoribosyltransferase
H0Y8N5	H0Y8N5	H0Y8N5_HUMAN	PPWD1	Peptidylprolyl isomerase domain and WD repeat containing 1 (Fragment)
Q9Y570	Q9Y570	PPME1_HUMAN	PPME1	Protein phosphatase methylesterase 1
Q8N163	Q8N163;E5RFJ3;E5RGU7;H0YC58;H0YC69	CCAR2_HUMAN	CCAR2	Cell cycle and apoptosis regulator protein 2
O15145	O15145;C9JZD1;F8VR50	ARPC3_HUMAN	ARPC3	Actin-related protein 2/3 complex subunit 3
O43252	O43252	PAPS1_HUMAN	PAPSS1	Bifunctional 3'-phosphoadenosine 5'-phosphosulfate synthase 1
Q9C0C9	Q9C0C9	UBE2O_HUMAN	UBE2O	(E3-independent) E2 ubiquitin-conjugating enzyme
Q9BXS5	Q9BXS5;E7ENJ6;K7EJL1	AP1M1_HUMAN	AP1M1	AP-1 complex subunit mu-1
P12236	P12236	ADT3_HUMAN	SLC25A6	ADP/ATP translocase 3
P20700	P20700;A0A0D9SFE5;E9PBF6	LMNB1_HUMAN	LMNB1	Lamin-B1
Q13103	Q13103	SPP24_HUMAN	SPP2	Secreted phosphoprotein 24
O95757	O95757;E9PDE8	HS74L_HUMAN	HSPA4L	Heat shock 70 kDa protein 4L
Q96A08	Q96A08	H2B1A_HUMAN	H2BC1	Histone H2B type 1-A
Q09028	Q09028;Q16576;E9PC52;H0YCT5;H0YDK2;H0YEU5;H0YF10;Q5JP02	RBBP4_HUMAN	RBBP4	Histone-binding protein RBBP4
Q6NZI2	Q6NZI2	CAVN1_HUMAN	CAVIN1	Caveolae-associated protein 1
P20839	P20839;C9J381;A0A3B3IRL5	IMDH1_HUMAN	IMPDH1	Inosine-5'-monophosphate dehydrogenase 1
Q9Y2X3	Q9Y2X3	NOP58_HUMAN	NOP58	Nucleolar protein 58
Q6P2E9	Q6P2E9	EDC4_HUMAN	EDC4	Enhancer of mRNA-decapping protein 4
Q02952	Q02952	AKA12_HUMAN	AKAP12	A-kinase anchor protein 12
[truncated: 194 more rows]

## Sheet: Detected in KO EVs
Proteins detected in WT Evs (valid values in 3/3 preparations)
[truncated: 1,327 more rows]

[truncated: 4 more sheets: Overlap, diff.exp all, KEGG, GO Biol proc]
